# Supplementary material for: Diversity and Metabolic Potential of the Terrestrial Mud Volcano Microbial Community with a High Abundance of Archaea Mediating the Anaerobic Oxidation of Methane
Source: Life (Basel). 2021 Sep 11;11(9):953. doi: 10.3390/life11090953 (PMC8470020; doi:10.3390/life11090953)
Supplement: Supplementary file 1 [file life-11-00953-s001.zip]

Archive with 7 entries (7 files):
- Supplementary Figures S1 and S2 for proof.pdf
- Supplementary Table S1 Main MAGs characteristics.xlsx
- Supplementary Table S2 Functional genes.xlsx
- Supplementary Table S3 Autotrophy for proof.pdf
- Supplementary Table S4 Methanogenesis.xlsx
- Supplementary Table S5 RAST annotation.xlsx
- Supplementary Table S6 Cytochromes for proof.pdf
