# Supplementary material for: Diversity and Metabolic Potential of the Terrestrial Mud Volcano Microbial Community with a High Abundance of Archaea Mediating the Anaerobic Oxidation of Methane
Source: Life (Basel). 2021 Sep 11;11(9):953. doi: 10.3390/life11090953 (PMC8470020; doi:10.3390/life11090953)
Supplement: Supplementary file 1 [file life-11-00953-s001.zip › Supplementary Table S1 Main MAGs characteristics.xlsx]

## Sheet: KA_MAGs (34)
Bin ID	GenBank Accession	Taxon	Completeness, (%)	Contamination, (%)	Number of contigs	Genome size, bp	GC content, (%)	N50	Number of genes (total)*	rRNAs, (5S, 16S, 23S)*	Number of tRNAs decoding standard AA**	Number of standard AA missing in tRNAs**
KA_1	JAHYIR000000000	Cloacimonadales	100	0	52	2389734	0.38	91534	1948	1, 2, 2	42	0
KA_2	JAHYIS000000000	ANME-2a	100	1.96	70	2401094	0.453	50896	2583	1, 1, 1	46	0
KA_3	JAHYIT000000000	Prolixibacteraceae	98.92	3.23	305	5121839	0.411	28351	4602	2, 1, 1	45	0
KA_4	JAHYIU000000000	Cloacimonadaceae	98.9	0	134	2379354	0.556	25211	1911	1, 2, 2	40	1
KA_5	JAHYIV000000000	Desulfocapsaceae	98.71	0.6	72	2842290	0.531	74917	2562	0, 0, 0	41	0
KA_6	JAHYIW000000000	Desulfuromonadales	98.71	1.94	64	2897044	0.547	102358	2722	1, 1, 1	45	0
KA_7	JAHYIX000000000	Unknown_Bacteria	98.32	0.84	54	2615584	0.654	79723	2538	1, 1, 1	44	1
KA_8	JAHYIY000000000	Geopsychrobacteraceae	98.06	0.65	61	2750502	0.53	71473	2643	1, 1, 1	38	1
KA_9	JAHYIZ000000000	Rhodobacteraceae	97.88	1.06	69	2860958	0.65	63586	2863	0, 0, 0	33	3
KA_10	JAHYJA000000000	Bacteroidales	97.86	3.35	263	3393518	0.459	20212	2952	1, 1, 1	31	3
KA_11	JAHYJB000000000	Sulfurimonas	97.35	1.9	73	2060673	0.381	55794	2183	2, 1, 0	41	1
KA_12	JAHYJC000000000	Lentimicrobium	97.31	1.61	108	4188090	0.409	73606	3460	2, 0, 1	42	0
KA_13	JAHYJD000000000	Bacteroidales	97.22	1.61	224	3571606	0.478	32167	3056	1, 2, 1	38	1
KA_14	JAHYJE000000000	Syntrophales	96.77	0.65	95	3100310	0.532	66494	2982	1, 1, 1	46	0
KA_15	JAHYJF000000000	Burkholderiaceae	96.3	3.47	509	3721363	0.647	10764	3944	0, 1, 1	43	1
KA_16	JAHYJG000000000	Thioalkalispira	96.07	1.35	162	2407264	0.59	21168	2399	1, 1, 1	38	0
KA_17	JAHYJH000000000	Flavobacteriales	95.16	0.54	232	3657685	0.321	24784	3179	1, 1, 1	29	4
KA_18	JAHYJI000000000	Coriobacteriia	93.47	3.61	143	2069704	0.662	19530	2114	1, 1, 1	43	0
KA_19	JAHYJJ000000000	ANME-3	92.81	0.65	275	1796711	0.41	9942	1951	0, 1, 1	35	2
KA_20	JAHYJK000000000	Anaerolineaceae	92.55	4.73	368	4197672	0.422	16569	4029	2, 2, 0	44	1
KA_21	JAHYJL000000000	Bacteroidales	91.64	1.63	239	2890210	0.481	16368	2538	0, 1, 0	35	1
KA_22	JAHYJM000000000	Dethiobacteria	90.25	2.26	170	2362717	0.453	22643	2381	2, 0, 0	42	0
KA_23	JAHYJN000000000	Brevefilum	90	4.73	149	3045364	0.509	40275	2716	1, 1, 2	39	1
KA_24	JAHYJO000000000	Nanoarchaeota	88.79	1.87	33	1158795	0.339	54514	1186	1, 1, 1	37	1
KA_25	JAHYJP000000000	Bacteroidales	88.17	2.96	382	4179850	0.41	17744	3697	0, 0, 0	42	3
KA_26	JAHYJQ000000000	Trueperaceae	87.92	1.55	389	3288898	0.732	11215	3340	1, 1, 1	45	0
KA_27	JAHYJR000000000	Nanoarchaeota	85.98	1.87	20	1078986	0.297	118580	1101	1, 1, 1	39	0
KA_28	JAHYJS000000000	Marinisomatota	76.03	1.65	356	1321527	0.486	4255	1444	0, 1, 0	28	5
KA_29	JAHYJT000000000	Methylomonadaceae	73.3	1.92	384	1958085	0.412	5748	2152	1, 0, 1	34	1
KA_30	JAHYJU000000000	Patescibacteria	73.12	0.16	71	842371	0.35	17123	926	1, 1, 1	46	0
KA_31	JAHYJV000000000	Pacebacteria	71.24	1.12	52	981399	0.324	39484	926	1, 1, 1	38	0
KA_32	JAHYJW000000000	Pacearchaeales	69.39	0	9	644994	0.304	147171	697	1, 1, 1	38	0
KA_33	JAHYJX000000000	Patescibacteria	51.88	0	146	496834	0.395	3588	606	0, 0, 0	16	8
*	Estimated by PGAP (Tatusova, T., DiCuccio, M., Badretdin, A., Chetvernin, V., Nawrocki, E. P., Zaslavsky, L., Lomsadze, A., Pruitt, K. D., Borodovsky, M., & Ostell, J. (2016). NCBI prokaryotic genome annotation pipeline. Nucleic acids research, 44(14), 6614–6624. )
**	Estimated by tRNAscan-SE 2.0 (Chan, P. P., Lin, B. Y., Mak, A. J., & Lowe, T. M. (2021). tRNAscan-SE 2.0: improved detection and functional classification of transfer RNA genes. Nucleic acids research, gkab688.)
