# Supplementary material for: Diversity and Metabolic Potential of the Terrestrial Mud Volcano Microbial Community with a High Abundance of Archaea Mediating the Anaerobic Oxidation of Methane
Source: Life (Basel). 2021 Sep 11;11(9):953. doi: 10.3390/life11090953 (PMC8470020; doi:10.3390/life11090953)
Supplement: Supplementary file 1 [file life-11-00953-s001.zip › Supplementary Table S2 Functional genes.xlsx]

## Sheet: Functional genes
Supplementary Table S2. The list of functional genes that were queried in this study
Gene	Enzyme	Gene	Reference organism / Sequence	Length, aa	Annotation (RAST)	Reference sequence
bzd	benzoyl-CoA reductase		Azoarcus toluclasticus	301	Benzoyl-CoA reductase subunit BadG (EC 1.3.99.15)	MNAEVAAATAAPEKKEFWRWQENTWFDESKNWKDAKIITCGIDVGSVSSQAVLVCDGELFGYNSMRTGNN SPDSAKNALQGIMDKIGMKLEDINYVVGTGYGRVNVPFAHKAITEIACHARGANYMGGNKVRTILDMGGQ DCKAIHCDEKGKVTNFLMNDKCAAGTGRGMEVISDLMQIPIAELGPRSFDVETEPEAVSSICVVFAKSEA LGLLKAGYTKNMVIAAYCQAMAERVVSLLERIGVEEGFFITGGIAKNPGVVKRIERLLGIKQLETKIDSQ IAGALGAALFGYTLMQKQAAK
ccoN	cytochrome c oxidase cbb3-type		Pseudomonas aeruginosa	475	Cytochrome c oxidase (cbb3-type) subunit CcoN (EC 1.9.3.1)	MSTTNPESAYNYKVVRQFAIMTVVWGIVGMTVGVLIAAQLVWPDLNFGLPWTSFGRLRPLHTNAVIFAFG GCALFATSYYAVQRTCQVRLFSDTLASFTFWGWQLVILLAAISLPLGYTSSKEYAELEWPIDILITVVWV AYAVVFFGTLVKRKVKHIYVGNWFFGGFILTVAMLHVVNNLELPVTFTKSYSLYAGATDAMVQWWYGHNA VGFFLTAGFLGMMYYFVPKQAERPVYSYRLSIVHFWALIAVYIWAGPHHLHYTALPDWAQSLGMVMSLIL LAPSWGGMINGMMTLSGAWHKLRSDPILRFLVVSLAFYGMSTFEGPMMAIKTVNALSHYTDWTIGHVHAG ALGWVAMVSIGSLYHLIPKVFGREKMYSLGLINAHFWLATIGTV…
coxL	CO-dehydrogenase large chain		Oligotropha carboxidovorans	809	Carbon monoxide dehydrogenase large chain (EC 1.2.99.2)	MNIQTTVEPTSAERAEKLQGMGCKRKRVEDIRFTQGKGNYVDDVKLPGMLFGDFVRSSHAHARIKSIDTS KAKALPGVFAVLTAADLKPLNLHYMPTLAGDVQAVLADEKVLFQNQEVAFVVAKDRYVAADAIELVEVDY EPLPVLVDPFKAMEPDAPLLREDIKDKMTGAHGARKHHNHIFRWEIGDKEGTDATFAKAEVVSKDMFTYH RVHPSPLETCQCVASMDKIKGELTLWGTFQAPHVIRTVVSLISGLPEHKIHVIAPDIGGGFGNKVGAYSG YVCAVVASIVLGVPVKWVEDRMENLSTTSFARDYHMTTELAATKDGKILAMRCHVLADHGAFDACADPSK WPAGFMNICTGSYDMPVAHLAVDGVYTNKASGGVAYRCSFRVTE…
cooS	carbon monoxide dehydrogenase		Carboxydothermus hydrogenoformans	636	Carbon monoxide dehydrogenase CooS subunit (EC 1.2.99.2)	MSNWKNSVDPAVDYLLPIAKKAGIETAWDRYEAMQPQCGFGELGVCCRIC WKGPCRIDPFGNGPQRGVCGADAHTIVARNLIRMIAAGAAAHSEHGRHIA LTLLEVGEGHAPAYRIKDEQKLRKIAEKLNLAPAGKDIRQVAKEVALASL DDYSRQKRNVPCNWAKETLTAERVDKLAELGVMPHNIDAVITEIMGRTHV GCDADAVNLLLGGIKGALADYTGMCLSTELSDVIFGTPKPVITQANLGVL KEDAVNIAVHGHNPLLSEIICDVALKMNEEAKKAGAKEGINVVGICCTGN EVMMRRGIPLATNYLSQEMAIITGALDAMVVDVQCIMPALTSVAECFHTE IITTMAENKITGATHIEFREDSAVESAKKIVEVAIEAFKKRD…
coxA	cytochrome c oxidase, aa3-type		Shewanella oneidensis	530	Cytochrome c oxidase polypeptide I (EC 1.9.3.1)	MSTLTQDQIASHDEHHHGAPKGIMRWILTTNHKDIGTLYLWFSFIMFLTGGAMAMVIRAELFQPGLQLVE PNFFNQMTTVHGLIMVFGAVMPAFTGLANWLIPMMIGAPDMALPRMNNWSFWILPFAFTILLSSLFMEGG GPNFGWTFYAPLSTTYSPDSTALFVFSIHIMGISSIMGAINVIVTIVNLRAPGMTWMKLPLFVWTWLITA FLLIAVMPVLAGAVTMVLTDKFFGTSFFEAAGGGDPVMFQHIFWFFGHPEVYIMILPSFGIISAIVPAFS RKPLFGYASMVYATASIAILSFLVWAHHMFTTGMPVFAELFFMYCTMLIAVPTGVKVFNWVATMWRGSLS FETPMLFAVAFIILFTIGGFSGLMLAITPADFQYHDTYFVVAHF…
dsrA	sulfite reductase, dissimilatory type		Desulfovibrio desulfuricans	437	Dissimilatory sulfite reductase, alpha subunit (EC 1.8.99.3)	MAKHATPLLDQLESGPWPSFVSDIKLEAAYRAENPKGLDYQIPVDCPEDLLGVLELSYNDKETHWKHGGI VGVFGYGGGVIGRYCDQPEMFPGVAHFHTMRVAQPAAKYYHSKFLRDLCDIWDLRGSGLTNMHGSTGDIV LLGTQTAQLEEIFHELTHKMNVDLGGSGSNLRTPEACLGQSRCEYACYNTQDMCYQLTMDYQDELHRPAF PYKFKFKFDGCPNGCVCAMARSDFAVVGTWKDDIKIDQEAVKAYVAGEFAPNAGAHSGRDWGKFDLQKEV VDRCPSQCMKWDGSKLSIKTADCVRCMHCINTMPRALHIGDERGASILVGAKAPVVDGAQMGSLLVPFVS CEAPYDDVKEVIEKIWDWWMEEGKNRERLGETMKRLSFQKLLEV…
dsrB	sulfite reductase, dissimilatory type		Thioalbus denitrificans	356	Dissimilatory sulfite reductase, beta subunit (EC 1.8.99.3)	MSAPRMPIESGVPDPFPYMHPLMRKNFGNWSWHDRPRPGVLHHVAKSGDAIWTVRAGTQRQMDLYTVRKL CDIADEFAEGFVRFTIRSNIEFMVSDESKVQPLIDKLNQEGFPVGGTGNSVSMISHTQGWLHCDIPGTDA SGAVKALMDELHDEFVNEQMPNRVRMTTSCCQINCGGQGDIAINIQHTKPPKINHDLVANVCERPSVVAR CPVAAIRPAMVNGKPSLEVDEKKCICCGACYPPCPPMQINDPEHSKLAIWVGGKNSNARSKPTFHKLVAA GIPNNPPRWPEVADVVKKILRAYKEDAREWERMNEWIDRIGWPRFFELTGLPFTKFHIDNWKGSRSSLNA SAHIRF
Fe-hyd	periplasmic [FeFe] hydrogenase		Cloacimonas'	594	Periplasmic [FeFe] hydrogenase large subunit (EC 1.12.7.2)	MAKTVNIWIDGQHLEVPDSMTIIEAADKHGIYIPRLCYHPDLPPTANCGVCVVEITGNPTPKRACCTPVAEGMKISSNSRKLRAYRKTLVEMILSNHDVTCPTCAANNKCELQTLANNLGVDPDALPNILVKQPADQSSLSIIRDVSKCISCGRCITVCNEVQTVFALTFADRGIDTHVDTSFSLGMANSPCVNCGQCTVYCPTGALRERSELDEVWEAILDPDKHVIVQEAPSIRVSLGEEFGLPLGSVTPKKMYAALRKIGFDSVMDTNFTADLTILEEGTECVTKLKAGEKRPLITSCSPGWIKFMETYYPDLADCVSTAKSPMSMFGVLSKTYYAQEHGIDPAKIVSVAVMPCTAKKFEARRPELRDSGFQDTDYVLTTRELLRMIKEAGIDFAN…
GH1	6-phospho- beta-glucosidase, Glycoside Hydrolase Family 1		Escherichia coli	470	6-phospho-beta-glucosidase (EC 3.2.1.86)	MKAFPETFLWGGATAANQVEGAWQEDGKGISTSDLQPHGVMGKMEPRILGKENIKDVAIDFYHRYPEDIA LFAEMGFTCLRISIAWARIFPQGDEVEPNEAGLAFYDRLFDEMAQAGIKPLVTLSHYEMPYGLVKNYGGW ANRAVIDHFEHYARTVFTRYQHKVALWLTFNEINMSLHAPFTGVGLAEESGEAEVYQAIHHQLVASARAV KACHSLLPEAKIGNMLLGGLVYPLTCQPQDMLQAMEENRRWMFFGDVQARGQYPGYMQRFFRDHNITIEM TESDAEDLKHTVDFISFSYYMTGCVSHDESINKNAQGNILNMIPNPHLKSSEWGWQIDPVGLRVLLNTLW DRYQKPLFIVENGLGAKDSVEADGSIQDDYRIAYLNDHLVQVNE…
hyaB	periplasmic [Ni-Fe] hydrogenase large subunit		Shewanella oneidensis	567	Uptake [NiFe] hydrogenase, large subunit HyaB (EC 1.12.99.6)	MSKRVVIDPITRIEGHLRIEVEVDENNVINKAWSSSTLWRGIEVILKGRTPMDVGLIVQRICGVCTYSHY RCGTEAVENALGIQIPLNAKYLRSLMLTSLFMHDHIVHFYHLHGLDWVDVVSALSADPAKAAQIALKYTD KPIAAGEGELRAVQERVKGFVETGKLGPFANAYWGNGTYKFTPEQNLIALSHYLKALEVQRVAAEMLAIF GGKSPHPQSLVVGGVTSVRDMLSPARLQEWKQKHEIVTDFILRAYQADIVMAAEAFGTEPSVLGGVNVKN FMATNDFVLANGEYLFDQGVIMNGDLAGVSDINPDLIAEDVSHAWYNADAPQHPYDGTTIPNYTGFVERD TVYGKLPTLDGDGKYSWVKSPRYQGEPVEVGPLSCLLVSYARGN…
hybC	uptake hydrogenase large subunit		Escherichia coli	567	[Ni/Fe] hydrogenase, group 1, large subunit	MSQRITIDPVTRIEGHLRIDCEIENGVVSKAWASGTMWRGMEEIVKNRDPRDAWMIVQRICGVCTTTHAL SSVRAAESALNIDVPVNAQYIRNIILAAHTTHDHIVHFYQLSALDWVDITSALQADPTKASEMLKGVSTW HLNSPEEFTKVQNKIKDLVASGQLGIFANGYWGHPAMKLPPEVNLIAVAHYLQALECQRDANRVVALLGG KTPHIQNLAVGGVANPINLDGLGVLNLERLMYIKSFIDKLSDFVEQVYKVDTAVIAAFYPEWLGRGKGAV NYLSVPEFPTDSKNGSFLFPGGYIQNADLSTYRPITSHSDEYLIKGIQESAKHSWYKDEAPQAPWEGTTI PAYDGWSDDGKYSWVKSPTFYGKTVEVGPLANMLVKLAAGREST…
mcrA	methyl coenzyme M reductase		Methanosarcina acetivorans	570	Methyl coenzyme M reductase alpha subunit (EC 2.8.4.1)	MAADIFAKFKKSMEVKFTQEYGSNKQAGGDITGKTEKFLRLGPEQDARKQEMIKAGKEIAEKRGIAFYNP MMHMGAPLGQRAITPYTISGTDIVAEPDDLHYVNNAAMQQMWDDIRRTCIVGLDMAHETLEKRLGKEVTP ETINHYLETLNHAMPGAAVVQEMMVETHPALVDDCYVKIFTGDDELADEIDKQYVINVNKMFSEEQAAQI KASIGKTTWQAIHIPTIVSRTTDGAQTSRWAAMQIGMSFISAYAMCAGEAAVADLSFAAKHAALVSMGEM LPARRARGPNEPGGLSFGHLSDIVQTSRVSKDPAKIALEVVGAGCMLYDQIWLGSYMSGGVGFTQYATAA YTDDILDNNTYYDVDYINDKYNGAANLGTDNKVKATLDVVKDIA…
napA	periplasmic nitrate reductase		Desulfovibrio desulfuricans	755	Periplasmic nitrate reductase precursor (EC 1.7.99.4)	MSTSRRDFLKYFAMSAAVAAASGAGFGSLALAADNRPEKWVKGVCRYCGTGCGVLVGVKDGKAVAIQGDP NNHNAGLLCLKGSLLIPVLNSKERVTQPLVRRHKGGKLEPVSWDEALDLMASRFRSSIDMYGPNSVAWYG SGQCLTEESYVANKIFKGGFGTNNVDGNPRLCMASAVGGYVTSFGKDEPMGTYADIDQATCFFIIGSNTS EAHPVLFRRIARRKQVEPGVKIIVADPRRTNTSRIADMHVAFRPGTDLAFMHSMAWVIINEELDNPRFWQ RYVNFMDAEGKPSDFEGYKAFLENYRPEKVAEICRVPVEQIYGAARAFAESAATMSLWCMGINQRVQGVF ANNLIHNLHLITGQICRPGATSFSLTGQPNACGGVRDGGALSHL…
narG	respiratory nitrate reductase		Escherichia coli	1247	Respiratory nitrate reductase alpha chain (EC 1.7.99.4)	MSKFLDRFRYFKQKGETFADGHGQLLNTNRDWEDGYRQRWQHDKIVRSTHGVNCTGSCSWKIYVKNGLVT WETQQTDYPRTRPDLPNHEPRGCPRGASYSWYLYSANRLKYPMMRKRLMKMWREAKALHSDPVEAWASII EDADKAKSFKQARGRGGFVRSSWQEVNELIAASNVYTIKNYGPDRVAGFSPIPAMSMVSYASGARYLSLI GGTCLSFYDWYCDLPPASPQTWGEQTDVPESADWYNSSYIIAWGSNVPQTRTPDAHFFTEVRYKGTKTVA VTPDYAEIAKLCDLWLAPKQGTDAAMALAMGHVMLREFHLDNPSQYFTDYVRRYTDMPMLVMLEERDGYY AAGRMLRAADLVDALGQENNPEWKTVAFNTNGEMVAPNGSIGFR…
nosZ	nitrous oxide reductase		Pseudomonas aeruginosa	636	nitrous oxide reductase apoprotein	MSDDTKSPHEETHGLNRRGFLGASALTGAAALVGASALGSAVVGREARAAGKGERSKAEVAPGELDEYYG FWSGGHSGEVRVLGVPSMRELMRIPVFNVDSATGWGLTNESKRVLGDSARFLNGDCHHPHISMTDGKYDG KYLFINDKANSRVARIRLDVMKCDRIVTIPNVQAIHGLRLQKVPHTRYVFCNAEFIIPHPNDGSTFDLSG DNAFTLYNAIDAETMEVAWQVIVDGNLDNTDMDYSGRFAASTCYNSEKAVDLGGMMRNERDWVVVFDIPR IEAEIKAKRFVTLGDSKVPVVDGRRKDGKDSPVTRYIPVPKNPHGLNTSPDGKYFIANGKLSPTCTMIAI ERLGDLFAGKLADPRDVVVGEPELGLGPLHTTFDGRGNAYTTLF…
pMMO	particulate methane monooxygenase		Methylococcus capsulatus	414	Particulate methane monooxygenase B-subunit (EC 1.14.13.25)	MKTIKDRIAKWSAIGLLSAVAATAFYAPSASAHGEKSQAAFMRMRTIHWYDLSWSKEKVKINETVEIKGK FHVFEGWPETVDEPDVAFLNVGMPGPVFIRKESYIGGQLVPRSVRLEIGKTYDFRVVLKARRPGDWHVHT MMNVQGGGPIIGPGKWITVEGSMSEFRNPVTTLTGQTVDLENYNEGNTYFWHAFWFAIGVAWIGYWSRRP IFIPRLLMVDAGRADELVSATDRKVAMGFLAATILIVVMAMSSANSKYPITIPLQAGTMRGMKPLELPAP TVSVKVEDATYRVPGRAMRMKLTITNHGNSPIRLGEFYTASVRFLDSDVYKDTTGYPEDLLAEDGLSVSD NSPLAPGETRTVDVTASDAAWEVYRLSDIIYDPDSRFAGLLFFF…
soeA	sulfite dehydrogenase		Allochromatium palmeri	966	Anaerobic dimethyl sulfoxide reductase chain A (EC 1.8.5.3)	MQDPASHSDSLVGRVEVKETTCYMCACRCGIRVHLRDGEVRYIDGNPNHPLNKGVICAKGSSGIMKQYSP GRLTQPLRRKANAERGESAFEVISWDEAFKMLEERLTKLRAEDPKKFALFTGRDQMQALTGLFAKQYGTP NYAAHGGFCSVNMAAGMIYTIGGSFWEFGGPDLDRAKLFVMIGTAEDHHSNPLKMAISEFKRRGGRFISV NPVRTGYSAIADEWVPIKPGTDGALILAITREILDKGLFDRDFLVRYTNAAELVIDDPSRDDHGLFYRAE MHVEPDCFDPQNKLWWDRDIDGPISTHTPGADPRLMGSYVLPDGTPVKPSFQLLKERLEQYTPEWAAPIT GIPAETIRRLAHEMGVTARDQKIELPIKWTDCWDEEHETVTGNP…
soxB	sulfur oxidation protein SoxB		Allochromatium vinosum	594	Sulfur oxidation protein SoxB	MSLSRREFVRLMALAGAAGLLPVTGRAAAERPSDPYEIPAFGQVRLLHITDTHAQLNPIYFREPNVNLGI GSALGRVPHRVGAALLERFGIAPGGLEAHAFTYLDFAAAAERFGAVGGFAHLKTLVDRLRAQAGEGRSLL LDGGDTWQGSGTAYWTRGRDMVGACNRLGVDVMTGHWEFTYGDEEVIRNIAEFQGAFVAQNVRVREEALF DYRFEDFAGFDEDSGLAFEPYVIKEVGGIKVAVIGQAFPYTPIANPSRFIPDWTFGIEDGRMQEIVDRVR EQEKPGVVVVLSHNGMDVDLKLASRVRGIDVILGGHTHDGVPTPILVENPGGKTLVTNAGSNGKFVGVMD LEVKDGRVSDYRYRLLPVFSNLIEPDRAMRDYIAEVRAPYAERL…
soxY	sulfur oxidation protein SoxY		Sulfurimonas denitrificans	155	Sulfur oxidation protein SoxY	MKRRDFLKNLSLSAATVAVIPTMSFAADDKPKASNALAYKDALAAITGGKTPEPSEKVSLKVPEIAENGA VVPVTVEIDYPMTDSDYVKAIHIFAAKNGNSRCIDAHLSPANGKAMLSTRVKLGETQEVIALAELSNGNF LIASQSVKVTIGGCG
sqr	sulfide:quinone oxidoreductase		Aquifex aeolicus	430	Sulfide:quinone oxidoreductase, Type IV	MAKHVVVIGGGVGGIATAYNLRNLMPDLKITLISDRPYFGFTPAFPHLAMGWRKFEDISVPLAPLLPKFN IEFINEKAESIDPDANTVTTQSGKKIEYDYLVIATGPKLVFGAEGQEENSTSICTAEHALETQKKLQELY ANPGPVVIGAIPGVSCFGPAYEFALMLHYELKKRGIRYKVPMTFITSEPYLGHFGVGGIGASKRLVEDLF AERNIDWIANVAVKAIEPDKVIYEDLNGNTHEVPAKFTMFMPSFQGPEVVASAGDKVANPANKMVIVNRC FQNPTYKNIFGVGVVTAIPPIEKTPIPTGVPKTGMMIEQMAMAVAHNIVNDIRNNPDKYAPRLSAICIAD FGEDAGFFFADPVIPPRERVITKMGKWAHYFKTAFEKYFLWKVR…
mtbC1	methanol methyltransferase		Methanosarcina MULTISPECIES	258	no	MLDFTEASLKKVLTRYNVALEKAMTPEDAAEELYPKDELIYPIAKAIFEGEEDDVIEGLEAAIKAGKDPI ALIDDALMVGMGVVTRLYDEGIIFLPNVMMSADAMLDGIEFCKENSETAPVTKGTVVCHVAEGDVHDIGK NIVTALLRANGYNVVDLGRDVPVDEVLNAVAENNPILVTGTALMTTTMYAFKEVNDKLLEKGYKIPFACG GGAVNQDFVSQYALGVYGEEAADAPKIADAIVAGTTDIAALRDKFHKH
mtaB	methanol-corrinoid methyltransferase		Moorella thermoacetica	496	Methanol:corrinoid methyltransferase (EC 2.1.1.90)	MDYKPVKTFNELAIKSLDDFVYGIAPYPVRAKNGMVIGGGTVYPEVNMTLPPMNIDESTMPEVRKQYAEM FEGILKRAKELYAPGVILEVELLPETTMVPKWGREIIKILLDKMKDYEAKYGLKSLVRCTPNDTREMLRP PLMRRGELLDNILLTFEKCAEDGADILSIESTGGKELHDEALVNCDIRKAIFALGVLGVRDMRFLWSNIV SIAQKTGAIPGGDTACGFANTALALAEQGMIPRIFAAVDRVATIPRSLAAFEMGAVGPDKDCGYEGPYMK AIAGVPISMEGKTAACAHLSAVGNIAACVCDMWSNESVQNVRLLSAYAPVAYTEQLIYDCRLMNEAAADG RNYALKVRDWLANSDSKLDPQAYVLRPDIVLEISRELVKEKDAF…
mdh	methanol dehydrogenase		Methylococcus capsulatus	573	Methanol dehydrogenase large subunit protein (EC 1.1.2.7)	NSELDRLSKDDRNWVMQTKDYSATHFSRLTEINSHNVKNLKVAWTLSTGTLHGHEGAPLVVDGIMYIHTP FPNNVYAVDLNDTRKMLWQYKPKQNPAARAVACCDVVNRGLAYVPAGEHGPAKIFLNQLDGHIVALNAKT GEEIWKMENSDIAMGSTLTGAPFVVKDKVLVGSAGAELGVRGYVTAYNIKDGKQEWRAYATGPDEDLLLD KDFNKDNPHYGQFGLGLSTWEGDAWKIGGGTNWGWYAYDPKLDMIYYGSGNPAPWNETMRPGDNKWTMTI WGRDADTGRAKFGYQKTPHDEWDYAGVNYMGLSEQEVDGKLTPLLTHPDRNGLVYTLNRETGALVNAFKI DDTVNWVKKVDLKTGLPIRDPEYSTRMDHNAKGICPSAMGYHNQ…
mtmB	monomethylamine methyltransferase MtmB		IPR008031	145	no	IAGWACATISEFTDLMTGNQYYPCAGPCTEMCLLEAAAQSVTDTASGREILSGVASAKGVITDKTTGMEARMMGEVARATAGMDIDSVNAVLDKLVGSYEGDYATAPQGKTFQECYDVATVTPTDEYVKVYEGARKKLEEFGLTF
mtbB	dimethylamine methyltransferase MtbB		IPR012653	355	no	MATEYFLRMGDGAKIFMSKEDIMADIEAGCADAADLGTIPSLSEDEMEKMLDIITSPGRIVGVEPGMEVPVTHDIGAIRIDGDQGNSGVGIPASRLVGSMIHERAFGADTMELGHIDYSYKPVKPVISQEQQTMEVCQQNMVIPMLYGAMPNMGLYYTPDGPFENPGDLMKAFKISEAQESIQKAGDHGIRDMVWIMQRLQHVGCDGVNFDTIGAAGDGDAYASFNAIEALRKEFPNMYINAGMAGELVLGMHGELEYDGTVLAGLWPHEQVLLAAKAGANTFGPVCNTNTSKTSAWNLGRSVTFMKAAVEASPIPCHVDMGMGVGGIPMLETPPIDAVTRASKAMVEIAGVDGI
-	trimethylamine methyltransferase		IPR010426	522	no	MVTAETAIDKIAQPSRRERGGRNARREQRAHGAQGMGRPFIVRGIPPYDIMAEENLVRIEETADRILAEIGIEFRDDPVALELWRRAGAEIDGVLVKFEPGMLRELLATAPAEFTQHARNPARSVRVGGNNVVFSPAYGSPFVMDLDRGRRYGTIEDFRNFIKLAQSSPWLHHSGGTICEPVDVPVNKRHLDMVYSHIKYSDRAFMGSVTAESRAEDSIEMARIVFGRDFVDRNCVILGNVNVNSPLVWDGTMTLALRAYARANQAAVVVPFILGGAMGPVTNAGAIAQSLAETMAGCALTQLERPGAPVIFGNFLSSMSLRSGSPTFGTPEPAVGSMVVGQLARRLRLPLRCSGNFTTSKLPDAHAMNEGTMSMLAAVHCGANFILHSAGFLDGLLSM…
-	trimethylamine methyltransferase		Methanosarcina / IPR012740	333	no	MVEGMYPARFPLDGIQLELFSDDDMRAIHYASMEVFLNPGIQVSDPEARAIFKEAGCEVDEKTQVVKIPEFLVNRSLMDAPSRFLLYGRDKKKTVDMEHKGKVHYIPFGTGVKMCNYISPGKYETVDSVDQDIADTAKVCDYLDEFSYMSLTVSARDWAGKGAQDVHETLTPLAGTSKHFHHIDPVGENVEYYKGIVDAYYGGDSEEARKKPIMSMLLCPTSPLELSVNACQVIIKGARFGMPVNVLSMAMSGGSSPVFRAGTLVTHNAEILAGIVLAQLVQPGASVFYGSSTTTFDLRKGTAPVGAPELGLISAAVGKMGQYYGLPSYVAGT
dsrC	dissimilatory sulfite reductase		Thermosulfurimonas dismutans	106	Dissimilatory sulfite reductase, subunit gamma	MPTVEYKGKTFEVDEDGFLQGGMDAWCMEWVEYVKEQEGIQELTDEHWKV IKVLQDYFKKNGVAPMVRILSKVTGYPLKKIYELFPSGPGKGACKMAGLP KPTGCV
aprA	adenylylsulfate reductase		Desulfobulbus propionicus	671	Adenylylsulfate reductase subunit alpha	MALPNKPKGELAAVVDPEIVEHSCDVLIVGGGMAACGAAFEIKKWAPEGM KIILCDKAAMERSGAVAQGLSAINTYIGENAIEDYVKMVRNDLMGVVRED LIYDLGRHVDESVKLFEEWGLPVWKKADDGSNLDGAKPAKTLREGGVPVR TGKWQIMINGESYKCVVAEPAKKALGEENIMERIFIVKMLLDKNKENTIA GAVGFSTRENKVHVFKCKAALVACGGAVNIFRPRSTGEGKGRAWYPVWNA GSTYTMCAQVGATLTMMENRFTPARFKDGYGPVGAWFLLFKAKVQNGLGE FYANSPAVKEELSKFMPYGQSAVTPTCLRNHLMLNELKAGRGPIYMATDV ALNAFLDAQRASGKDEKEVKKFWKHLESEAWEDFLDMSVGQA…
qmoA	adenylylsulfate reductase-associated electron transfer protein QmoA		Desulfobulbus propionicus	417	adenylylsulfate reductase-associated electron transfer protein QmoA	MSDTAGNGAVLVVGGGISGLTAALEAAEVGNDVFLIEKNAYFGGRVAQLN QYFPKLCPPTCGLEINFKRIKDNRRIRTYTMTTVKSISGGPGNFEVQLET APRFINSNCTACGDCAQACTDEIDDAFNFGMGKIKAVYLPHEMAFPRRYV LAKQACSPSCLEAIKAACKYNAVELDMQPKTFTLKVSSIIWSTGWNPYDA NKISNLNYGSSSAIITNMMMERLAADNGPTKGKILRPGDNKEPASFAFVQ CAGSRDENHLQHCSYICCMATLKHISYIRAQYPDAKIYVFYIDLRTPGKY EKFREKFMADPNTVFIKGKVADIVAERDGGVTVVAENAVTGKKVHQKVDL CVLATGMEPALGEQAKTLGVAMDGNGFVVSDPAKGMIAAGCA…
sat	sulfate adenylyltransferase		Desulfobulbus propionicus	426	Sulfate adenylyltransferase	MSSKLVAPHGGKGLVCALLEGAAREAELKKAAGLKQVQVSDRAKGDLIMM GIGGFSPLSGFMTKADWKGVCENFQMADGTFWPVPITLDVSAADAAGINV GDEIALVNKGETYATMKVTEKYEMTEADKRWECEKVFKGEGEESADDKFW EVAPKDHPGVIMVLAQKEFNLAGPVKVLSEGEYPKEYPGVYLKPAETRAM FEERGWANVAALQLRNPMHRSHEFLAKIAIEVCDGVLIHSLVGNLKPGDI PADVRVEAIKILIDNYFVKENVINAGYPLDMRYAGPREGLLHATFRQNYG VNNMLIGRDHAGVGDFYGLFEAQQIFDRIPYTGDPSKDLLCKPMKIDWTF YCHKCDGMASLRTCPHTKEDRVILSGTKLRKALSEGQPVVDH…
