# Supplementary material for: Diversity and Metabolic Potential of the Terrestrial Mud Volcano Microbial Community with a High Abundance of Archaea Mediating the Anaerobic Oxidation of Methane
Source: Life (Basel). 2021 Sep 11;11(9):953. doi: 10.3390/life11090953 (PMC8470020; doi:10.3390/life11090953)
Supplement: Supplementary file 1 [file life-11-00953-s001.zip › Supplementary Table S4 Methanogenesis.xlsx]

## Sheet: Methanogenesis
Supplementary Table S4. Genes of methanogenic pathway in KA2 and KA19 MAGs
Step of methanogenesis	Gene abbreviation	Gene name	ANME-2A (KA2)	Length, aa	RAST annotation		ANME-3 (K19)	Length, aa	RAST annotation
1	mcrA	Methyl-coenzyme M reductase subunit A	peg.1211	573	Methyl coenzyme M reductase alpha subunit (EC 2.8.4.1)	-	peg.397	571	Methyl coenzyme M reductase alpha subunit (EC 2.8.4.1)
	mcrB	Subunit B	peg.1207	434	Methyl coenzyme M reductase beta subunit (EC 2.8.4.1)	-	peg.401	434	Methyl coenzyme M reductase beta subunit (EC 2.8.4.1)
	mcrC	Subunit C	peg.1209	205	Methyl coenzyme M reductase operon protein C	-	peg.399	201	Methyl coenzyme M reductase operon protein C
	mcrG	Subunit G	peg.1210	248	Methyl coenzyme M reductase gamma subunit (EC 2.8.4.1)	-	peg.398	249	Methyl coenzyme M reductase gamma subunit (EC 2.8.4.1)
			peg.1206	413	Methyl coenzyme M reductase associated protein @ Fe-S oxidoreductase, related to NifB/MoaA family	-	peg.402	411	Methyl coenzyme M reductase associated protein @ Fe-S oxidoreductase, related to NifB/MoaA family
			peg.1595	575	Methyl coenzyme M reductase system component A2 homolog	-	peg.1018	537	Methyl coenzyme M reductase system component A2
			peg.2071	529	Methyl coenzyme M reductase system component A2 homolog	-
2	mtrA	Tetrahydromethanopterin S-methyltransferase subunit A	peg.1041	241	N5-methyltetrahydromethanopterin:coenzyme M methyltransferase subunit A (EC 2.1.1.86)	-	peg.23	241	N5-methyltetrahydromethanopterin:coenzyme M methyltransferase subunit A (EC 2.1.1.86)
	mtrB	Subunit B	peg.1042	103	hypothetical protein	-	peg.22	110	N5-methyltetrahydromethanopterin:coenzyme M methyltransferase subunit B (EC 2.1.1.86)
	mtrC	Subunit C	peg.1043	278	N5-methyltetrahydromethanopterin:coenzyme M methyltransferase subunit C (EC 2.1.1.86)	-	peg.21	270	N5-methyltetrahydromethanopterin:coenzyme M methyltransferase subunit C (EC 2.1.1.86)
	mtrD	Subunit D	peg.1044	239	N5-methyltetrahydromethanopterin:coenzyme M methyltransferase subunit D (EC 2.1.1.86)	-	peg.20	239	N5-methyltetrahydromethanopterin:coenzyme M methyltransferase subunit D (EC 2.1.1.86)
	mtrE	Subunit E	peg.1045	297	N5-methyltetrahydromethanopterin:coenzyme M methyltransferase subunit E (EC 2.1.1.86)	-	peg.19	301	N5-methyltetrahydromethanopterin:coenzyme M methyltransferase subunit E (EC 2.1.1.86)
	mtrF	Subunit F	peg.1040	78	N5-methyltetrahydromethanopterin:coenzyme M methyltransferase subunit F (EC 2.1.1.86)	-	peg.24	77	N5-methyltetrahydromethanopterin:coenzyme M methyltransferase subunit F (EC 2.1.1.86)
	mtrG	Subunit G	peg.1039	97	hypothetical protein	-	peg.25	75	N5-methyltetrahydromethanopterin:coenzyme M methyltransferase subunit G (EC 2.1.1.86)
	mtrH	Subunit H	peg.1038	312	N5-methyltetrahydromethanopterin:coenzyme M methyltransferase subunit H (EC 2.1.1.86)	-	peg.26	312	N5-methyltetrahydromethanopterin:coenzyme M methyltransferase subunit H (EC 2.1.1.86)
		Subunit X	peg.274	270	N5-methyltetrahydromethanopterin:coenzyme M methyltransferase subunit X	-			not found
3	mer1	Coenzyme F420-dependent N5N10-methylene tetrahydromethanopterin reductase	peg.2178	327	F420-dependent N(5),N(10)-methylenetetrahydromethanopterin reductase (EC 1.5.99.11)	-	peg.1383	328	F420-dependent N(5),N(10)-methylenetetrahydromethanopterin reductase (EC 1.5.99.11)
	mer2				not found	-			not found
4	mtd	Methylenetetrahydromethanopterin dehydrogenase	peg.2458	276	F420-dependent methylenetetrahydromethanopterin dehydrogenase (EC 1.5.99.9)	-	peg.455	276	F420-dependent methylenetetrahydromethanopterin dehydrogenase (EC 1.5.99.9)
5	mch	Methenyltetrahydromethanopterin cyclohydrolase	peg.1532	328	N(5),N(10)-methenyltetrahydromethanopterin cyclohydrolase (EC 3.5.4.27)	-	peg.507	320	N(5),N(10)-methenyltetrahydromethanopterin cyclohydrolase (EC 3.5.4.27)
6	ftr	Formylmethanofurantetrahydromethanopterin N-formyltransferase	peg.931	301	Formylmethanofuran--tetrahydromethanopterin N-formyltransferase (EC 2.3.1.101)	-	peg.1893	297	Formylmethanofuran--tetrahydromethanopterin N-formyltransferase (EC 2.3.1.101)
			peg.1224	298	Formylmethanofuran--tetrahydromethanopterin N-formyltransferase (EC 2.3.1.101)	-
7	fmdA	Formylmethanofuran dehydrogenase subunit A	peg.1139	567	Formylmethanofuran dehydrogenase subunit A (EC 1.2.99.5)	-	peg.1889	571	Formylmethanofuran dehydrogenase subunit A (EC 1.2.99.5)
	fmdB	Subunit B	peg.1138	433	Formylmethanofuran dehydrogenase subunit B (EC 1.2.99.5)	-	peg.1890	434	Formylmethanofuran dehydrogenase subunit B (EC 1.2.99.5)
	fmdC	Subunit C	peg.1140	253	Formylmethanofuran dehydrogenase subunit C (EC 1.2.99.5)	-	peg.1888	250	Formylmethanofuran dehydrogenase subunit C (EC 1.2.99.5)
	fmdD	Subunit D	peg.1035	136	Formylmethanofuran dehydrogenase subunit D (EC 1.2.99.5)	-	peg.1891	126	Formylmethanofuran dehydrogenase (tungsten) subunit D (EC 1.2.99.5)
	fmdE	Subunit E			not found	-			not found
	fmdF	Subunit F	peg.1634	444	Formylmethanofuran dehydrogenase (tungsten) operon gene F (polyferredoxin) (EC 1.2.99.5)	-	peg.1931	448	Formylmethanofuran dehydrogenase (tungsten) operon gene F (polyferredoxin) (EC 1.2.99.5)
	fmdG	Subunit G	peg.1037	154	hypothetical protein	-	peg.1877	153	Formylmethanofuran dehydrogenase (molybdenum) operon gene G
	fmdH	Subunit H			not found	-			not found
