# Supplementary material for: Diversity and Metabolic Potential of the Terrestrial Mud Volcano Microbial Community with a High Abundance of Archaea Mediating the Anaerobic Oxidation of Methane
Source: Life (Basel). 2021 Sep 11;11(9):953. doi: 10.3390/life11090953 (PMC8470020; doi:10.3390/life11090953)
Supplement: Supplementary file 1 [file life-11-00953-s001.zip › Supplementary Table S5 RAST annotation.xlsx]

## Sheet: KA19 (ANME-3)
contig_id	feature_id	type	location	start	stop	strand	function	aliases	figfam	evidence_codes	nucleotide_sequence	aa_sequence
NODE_1000_length_25894_cov_406.841619	fig|2206.11.repeat.1	repeat	NODE_1000_length_25894_cov_406.841619_1_127	1	127	+	repeat region				cattactctcataataccgcagatcttcatcaacaatacccattgcaaccaatatctgcaggtcctcaaacaacctttcgctataaggaaatccatatcttttgtggaaactgtaatcgaacaggtt
NODE_1000_length_25894_cov_406.841619	fig|2206.11.peg.1	peg	NODE_1000_length_25894_cov_406.841619_1627_2	1627	2	-	dNTP triphosphohydrolase, broad substrate specificity				atgataatacatgatccggttcataaaacggtcatactcagtgaactggaacaaatgctcgtaaacacacgtcaggtccagcgattacgcaagatccagcaactcggacttgcggacgtggtctatcctggcgccaatcatactcgttttgagcatagcattggcacaatgcatactgcatcaataattgcaaattcacttggacttgaaccggaagaagtgcaaaaggtcaggatcgcaggattattgcatgatgtcggtcattctgcattatcgcatgctgttgaaggtgtgctcaaacggaatgtaaaattccagccaatgatcgaaggcaaaaaagtcgtcaagcacgagtcattcacaaagaatattataaagaacatatttccgaatgaggtg…	MIIHDPVHKTVILSELEQMLVNTRQVQRLRKIQQLGLADVVYPGANHTRFEHSIGTMHTASIIANSLGLEPEEVQKVRIAGLLHDVGHSALSHAVEGVLKRNVKFQPMIEGKKVVKHESFTKNIIKNIFPNEVNICRHAEAEFGVDAHIFFDEIAKMATGDAHSLDHPYLGHIISGDIDADRIDFLLRDSYHTGVSLGLIDVDQIVQSLMIKDNRIVLGASESSSYGEDMALTAAESMLIARAHHYTAIIHHPKTQAARVMLLYALEDALSNVEENGGKNAVTGAMIKFFTVYNDNDLLGFIKTNGSPNAKKFMTNIRDGKIYDPCVRFTQKTLSSVTKMALSTIARHGVAIKMFETELTKGLDDVLIDLSVASGVPKNTRVAIKDDECFFYDESALAN…
NODE_1000_length_25894_cov_406.841619	fig|2206.11.peg.2	peg	NODE_1000_length_25894_cov_406.841619_3130_1751	3130	1751	-	archaeal ATPase, fused to C-terminal DUF234 domain				atgaaacaaccatttgtaaatcgtcattcagaactggcatttttagaaaagcatttctcaagtcccaatcccgagtttcttgtgatctatggcagacgcagggttggaaagtcctgtttgttggcaaagttctcgaaaaataagcccagcatatattttctctgcaccaaagacagcgaacaagaaaatatcaatcgcatgaagtcaaaaatggcgaatatacttgttagtcctgtatttgaaaagttggagatcaacaattggatcgaacttttcaaatacttttttgagttctacgatggaaccaaaaagatagtgttcatttttgatgaatttccgtgtcttatagaattgaagaagggggtaacatctgttttccagcatatatgggatgagatg…	MKQPFVNRHSELAFLEKHFSSPNPEFLVIYGRRRVGKSCLLAKFSKNKPSIYFLCTKDSEQENINRMKSKMANILVSPVFEKLEINNWIELFKYFFEFYDGTKKIVFIFDEFPCLIELKKGVTSVFQHIWDEMLSSKNVMLILTGSSIGMMETEVLGYHSPLYGRRTGQWKVTEVGLEHFHEFLPKYSMDDICRVYGVVGGIPAYLRKFDAGAAFFENIENRFIKKGEFLNVEPELLLKAEFREEKNYFLILKALALGHNTNAKVVAYTGFEKGNISKYLHVLENLMIIRHILPIGKQRGGIYIIEDPLFAFWFKFIYPNRDDIELENYGAVVAKIKNDFPSYMGHRFELLCEDLIQKYHFVLPITPTTIGKWWHREEEIDIIARDEDNLEILFCEVKW…
NODE_1000_length_25894_cov_406.841619	fig|2206.11.peg.3	peg	NODE_1000_length_25894_cov_406.841619_3262_4281	3262	4281	+	Methylthioribose-1-phosphate isomerase (EC 5.3.1.23)			isu;Methionine_Salvage	atgagaacaatagactggaacaacgaatccaataccataataatggtcgaccagaccttacttccaaatgagtacaagataatcgaatgtaaaacactcgccaccctgtgtgaagcgatcagatccctgcgcgtccgtggcgcacctgcacttggtgcggcagggggttttggtatggcacttgctgctacgctgagcagtgcaaatacaatggaagcacttatcaaggatctggaaattgctgcaacgaccataaaagccacgcgtccgactgcggtaaatcttgcatggagcgtaaacagggtgatgcacgccgtctcagatgcttatgatgtggatggtatccgtgatgtcacaattgcagaatcaatgctgatcgctgacgaagatgttgccatc…	MRTIDWNNESNTIIMVDQTLLPNEYKIIECKTLATLCEAIRSLRVRGAPALGAAGGFGMALAATLSSANTMEALIKDLEIAATTIKATRPTAVNLAWSVNRVMHAVSDAYDVDGIRDVTIAESMLIADEDVAINKKLGQNGAKLLDDGDTVMTHCNAGKMACVDWGTALGVIRSAVEAGKEINVIACETRPLNQGGRITTWELMQDNIPVKLITDSMSGHVMRKGMVDKVIVGADRITEDAVFNKIGTYTHSVIAKEHEVPFYVAAPVSTFDFEGWEDSVEIELRDPDELRFFGKVQIAPLDVEVYNPAFDATPMENISAIITERGIFEPPFLIDEVKM
NODE_1000_length_25894_cov_406.841619	fig|2206.11.peg.4	peg	NODE_1000_length_25894_cov_406.841619_4477_4647	4477	4647	+	hypothetical protein				atggcaaaaaaatcaagtggcaatggactcatgtcatccgcaggtcttatgcggtactatgatgccgataaaaaagcagtacatatagagccaaaaaccgtagtagcatttggactcattgcaggtattgcaatattagttttaaatgcaagttttggcctctggccataa	MAKKSSGNGLMSSAGLMRYYDADKKAVHIEPKTVVAFGLIAGIAILVLNASFGLWP
NODE_1000_length_25894_cov_406.841619	fig|2206.11.peg.5	peg	NODE_1000_length_25894_cov_406.841619_4698_5591	4698	5591	+	hypothetical protein				atgaacctgaccaaaacagcattcttttttgtattactcctaatactggcaggagtctacggaattctgcaaaccccggatcccagtgaatggataatatcagatgagggggtgatctcatatccacaacgcggggatgttgtctattcaatcacggatatggaggacacggggaccagcgatacactcaaatttgtctcatttgaaagtcaaaatgcagtcataaatggattgctaaggatcccgggatctgatacaaaagttcctgcagtagtgctcctgccaggtgcaggggtgacaaaagagaatgaacaggggctcgcatctataatttcaagtatggggtatgcatcgattgcacttgaccagcgaaaccttggcgggatcgacccacagggc…	MNLTKTAFFFVLLLILAGVYGILQTPDPSEWIISDEGVISYPQRGDVVYSITDMEDTGTSDTLKFVSFESQNAVINGLLRIPGSDTKVPAVVLLPGAGVTKENEQGLASIISSMGYASIALDQRNLGGIDPQGDLEMFKKGMDPVEYSMVYDVLKAADVLRKQSEIDSDNIAIIGSSNGGRFAIIATALDPAIKGVIGISTSGYDTDSIDPARVGDMEAYTFYISIDPDMYIRHISPRRVVMLHSLNDTIIPYGMAQKTFDKAAEPKAMYNITDPTHGYTGSMQPYLEQELQTIFTF
NODE_1000_length_25894_cov_406.841619	fig|2206.11.repeat.2	repeat	NODE_1000_length_25894_cov_406.841619_5597_5719	5597	5719	+	repeat region				aacaagaaaatgctcactttgttcgcattgacttggactacataatcttatagattatatacaacaagaaaatgctcactttgttcgcattgacttggactacataattctataaattatata
NODE_1000_length_25894_cov_406.841619	fig|2206.11.peg.6	peg	NODE_1000_length_25894_cov_406.841619_6555_5752	6555	5752	-	hypothetical protein				atggaaaaaaaagatcatgtaattattgtattagtcggaatcaccattcttctcgcaggcatggtattatttagtcccggagacaattccaatagtacaccagtgccacaatcttcagcaccatcaacacagacacaggtccaatacagatccctgtcttcagtgccggctcctgtggtaaacccagaccttgccgattatttccctactgaccttaaactgaatggacttttagggatcagcactttccccacatctatccaggatgatcttggaccggatgctgactattatttaagttcggtagtctcaagtgatgctgttctctttattgactcagatgcatcaacgaacacctttgttcagtatgaggtatataagttcaaagatactgcaact…	MEKKDHVIIVLVGITILLAGMVLFSPGDNSNSTPVPQSSAPSTQTQVQYRSLSSVPAPVVNPDLADYFPTDLKLNGLLGISTFPTSIQDDLGPDADYYLSSVVSSDAVLFIDSDASTNTFVQYEVYKFKDTATAAELLNLYKSNWNVQNLVYSGLNIWAWNGFIQQTTSPYPASVPVYWDESTQKAFLPVSRQGEVIISQLGSSLYCNHGEMNVGEYFIMIDVHAPKSSIDQISRDIWKEALDDLSDAPATVSSGVVLSGITPMSLK
NODE_1000_length_25894_cov_406.841619	fig|2206.11.peg.7	peg	NODE_1000_length_25894_cov_406.841619_6925_6632	6925	6632	-	Signal recognition particle protein SRP19				atgttaatgcgcgaaaggggtaaattggtgatatggcctgcatatcttgaccttgcaaattcaagaaaggatggcagaatactatcaaaaaagaactcgatcaaagaaccacaactcgtggagatcgagaaagccgctgcaaagttgggattgaatcctgaggtggaggctgataaagcatatccaaaatcctggtgggaagtgagtggtagggtacttgttgataaaaccggtccaaaaaccttgatcgcaaagcaaatagcagaaggcattaaacaaatacgtgcgaagtag	MLMRERGKLVIWPAYLDLANSRKDGRILSKKNSIKEPQLVEIEKAAAKLGLNPEVEADKAYPKSWWEVSGRVLVDKTGPKTLIAKQIAEGIKQIRAK
NODE_1000_length_25894_cov_406.841619	fig|2206.11.peg.8	peg	NODE_1000_length_25894_cov_406.841619_7005_7268	7005	7268	+	hypothetical protein				atgattcgcacaaaaaacggttttgtaatcgatcctgagattgaatcatacataatggaacacaagaaagatttcagagtctgcaccacgtgcggtggacctgtaatagtaccaatcgaacttaaacccgctaaagaatccgatataaagatcgagattggcgataacatactgtatgtttcaaaaatacaagcacgttacctcaggcgatttgataaattcatgcttgaacagtatcgtaattcaccgctttgccgaatatga	MIRTKNGFVIDPEIESYIMEHKKDFRVCTTCGGPVIVPIELKPAKESDIKIEIGDNILYVSKIQARYLRRFDKFMLEQYRNSPLCRI
NODE_1000_length_25894_cov_406.841619	fig|2206.11.peg.9	peg	NODE_1000_length_25894_cov_406.841619_7306_7461	7306	7461	+	hypothetical protein				atggatcttgaagaaattgtgaaaaacatcagtgcaaaagcattaagggaagaagcgaaaagtcgagggatcaaaacgcaatgcgtcaaaaagatcgatctggcaaagcaacttccggatgatgttttaagcaggctcgtcgatgagagtaattaa	MDLEEIVKNISAKALREEAKSRGIKTQCVKKIDLAKQLPDDVLSRLVDESN
NODE_1000_length_25894_cov_406.841619	fig|2206.11.peg.10	peg	NODE_1000_length_25894_cov_406.841619_7996_7475	7996	7475	-	Uncharacterized transporter with similarity to YeeE/YedE				atggatctcactcttgtcggattatcgtttggaattgcttttggtgcagtacttcagcgtggtcggttctgcatagcagctgcagcacgtgacctttttttaacaaaggatacatatcttgcaaagggtgttctttatgcaatactctttacatccattggttttttccttgcacaatcacaaggcctcttggaattgcaaataaagcctcttggacttcagaatataattggtggattgctatttggagtaggaatggtaattgccggagggtgtgcatcaggagtgctttaccgggcaggagagggatatattacagcatttactgcgatatttggtgtgctatttggaatagcagtgtatgcggaactctatgagtatctggtagttggttttgta…	MDLTLVGLSFGIAFGAVLQRGRFCIAAAARDLFLTKDTYLAKGVLYAILFTSIGFFLAQSQGLLELQIKPLGLQNIIGGLLFGVGMVIAGGCASGVLYRAGEGYITAFTAIFGVLFGIAVYAELYEYLVVGFVDSTTIGTLTVYGVLGVSPWTLIVLMSIIAVVVKSVLKKRH
NODE_1000_length_25894_cov_406.841619	fig|2206.11.peg.11	peg	NODE_1000_length_25894_cov_406.841619_8466_7996	8466	7996	-	hypothetical protein				atgagatattttccaccttggttttctgcgttgttattggcaatcttgaacacatttcttttcatactaattggtaaaccatggggtattggcgggggtgaaaccaaaatagttgcatttattgaaaacattttttctcctgcacatgtatcatcaaatttgcattttcaaatatttactccggaaataaactggtttgtgatgatgatcatcggcataattattggttcattcatttcagcgaagatcggaaatgattttaaaatacgaatgccacaggagcgaaagtggcttgtgtatacttttgttggcggtatgttgatggggctgggggaacgtattggtaatgggtgtaatgttgggcatatattatcaggtgtaccacaattttcgattggc…	MRYFPPWFSALLLAILNTFLFILIGKPWGIGGGETKIVAFIENIFSPAHVSSNLHFQIFTPEINWFVMMIIGIIIGSFISAKIGNDFKIRMPQERKWLVYTFVGGMLMGLGERIGNGCNVGHILSGVPQFSIGSIVGGFFIVVGAYIGSKIIVRLV
NODE_1000_length_25894_cov_406.841619	fig|2206.11.peg.12	peg	NODE_1000_length_25894_cov_406.841619_8731_8495	8731	8495	-	hypothetical protein				atggggaaatatagagtgagttcagaaacaattgatacgaggggtgacatttgccctgtacctttattaaaaactataaagaaacttggcagtatgcatagtggtgacattcttacagttattagcgatcatccacctgctaaacgttccattccaatggaattgaacaaaagggggatcaatttcgaattaaccgaaaagggtacagagttagaaattaaaattacggttccttga	MGKYRVSSETIDTRGDICPVPLLKTIKKLGSMHSGDILTVISDHPPAKRSIPMELNKRGINFELTEKGTELEIKITVP
NODE_1000_length_25894_cov_406.841619	fig|2206.11.peg.13	peg	NODE_1000_length_25894_cov_406.841619_9265_8732	9265	8732	-	hypothetical protein				atgggggaaaaaaatagtaataaaaaacctattccttatatatggcttgatgaggatgcagggcaacccatgttaatgggagaaccttgtttaattctttttagcgaatcgtttgcagcacttcgggatggcgtacaaaaattggttggggccggtgccggtgctattctaatggaagttggaaaaagtatgggtctaaaatatgctgaactgactttcaagcgttttccggaattaaaattgttggatattgaaacccaaatacatgagatgtgttccataatacttcgtaatagtgggtggggaaaaattgacatttcatattcaagcactgattcgaatatgtacaaggtacacttatgcggccatccatccggcctcataacaaaagaatcagat…	MGEKNSNKKPIPYIWLDEDAGQPMLMGEPCLILFSESFAALRDGVQKLVGAGAGAILMEVGKSMGLKYAELTFKRFPELKLLDIETQIHEMCSIILRNSGWGKIDISYSSTDSNMYKVHLCGHPSGLITKESDIPMCHLEAGLISGVLEILTGTRENIVGFSCKKDDSCCLIDIRSP
NODE_1000_length_25894_cov_406.841619	fig|2206.11.peg.14	peg	NODE_1000_length_25894_cov_406.841619_9863_9396	9863	9396	-	hypothetical protein				atgaacaggtaccaaaaattcaaaaaaatggataacaagagttattctgatgtaactcgatttttgaaaaaaacaacgcatctaacggcacgcgaatggatgatcgcccggctttgtgcagattttaagaacatctcaaaccagtcagaaatgacatggatcggtgagaatctccccgatcttgtaccttttatggatgaaacatattcaagacaggaagtatcaaatgcccatgcaacatttaaaaaaaaaatacaacgaagtggcaatacgtttttctatgcatattatgcaggcctgatcagcaaggacgagatgatatcaattatccataagatggtatccgatattcaacacctaattgaaaccgaaggtggggaagtctcagatgaacatgca…	MNRYQKFKKMDNKSYSDVTRFLKKTTHLTAREWMIARLCADFKNISNQSEMTWIGENLPDLVPFMDETYSRQEVSNAHATFKKKIQRSGNTFFYAYYAGLISKDEMISIIHKMVSDIQHLIETEGGEVSDEHATEVQQVIADVLRRMNLSMYSDE
NODE_1000_length_25894_cov_406.841619	fig|2206.11.peg.15	peg	NODE_1000_length_25894_cov_406.841619_9964_10377	9964	10377	+	hypothetical protein				atgaaatttctaattccaatcgatggttcggattattccaccaatgctgcaaaagttgcaggtaaaatggcagtggaacaaaaagactatgatattttgttgcttcatgtggtcacagatacaggaattgagagaaaaaaatggcgtgatgacggtgcagagagcatactttcatctattcgcgaaatcctgataaatctcgggtgtgatgaatctcacatagaatgtattgttgaagatggaaatgctcccgagacaattgtagccattgcgaaccaaagggatgttgacaagatcgtaatgggaacccagggcaaaaccggctttaaaaagatcatggggtcagtgaccgaaaaagtactgcagacctctgaaagacttgtccttgtggtgccaccc…	MKFLIPIDGSDYSTNAAKVAGKMAVEQKDYDILLLHVVTDTGIERKKWRDDGAESILSSIREILINLGCDESHIECIVEDGNAPETIVAIANQRDVDKIVMGTQGKTGFKKIMGSVTEKVLQTSERLVLVVPPNYNI
NODE_1000_length_25894_cov_406.841619	fig|2206.11.peg.16	peg	NODE_1000_length_25894_cov_406.841619_11209_10394	11209	10394	-	hypothetical protein				atgatcatcggggcttcatcatttgccggtacaattgaggaaattaagaacgaggtacaatcagtcgaattatatattccgaaacttggattgtacaaaaaccttcaattgcaggatgggatactggatgacatcattgatgctttatcaaccagtgaccttgcaacctcgatccatgccccatattttgccgatgttccaacgtacccaaaggaacttgttgttgatactgccaacatggatcgcacacattttcgactgatggaagaatctattgaacttgcgaaccgattgaattcaaaagttgtagtgatacaccccggacggataaacggcaaccgagcattgtcattttcaaatatggtcgaaaatctgaaagaacttgcatcaaccgctcat…	MIIGASSFAGTIEEIKNEVQSVELYIPKLGLYKNLQLQDGILDDIIDALSTSDLATSIHAPYFADVPTYPKELVVDTANMDRTHFRLMEESIELANRLNSKVVVIHPGRINGNRALSFSNMVENLKELASTAHDYGVMLGLENKEGTDPGNLCCNTAELLDAVAAVDSSNLGITFDVGHANLTCGGVSEKVREFAKDLNGHVVHIHLHDNNGVWTNEYAGDMHMAPGSGNVDFSVINEISDYSGIYNLEVFSIDDIVSGKNIIFKTRMTES
NODE_1000_length_25894_cov_406.841619	fig|2206.11.peg.17	peg	NODE_1000_length_25894_cov_406.841619_11300_12334	11300	12334	+	peptidase, U32 family large subunit [C1]				atgaaactgtatgcacctcatctgggacatcttgaaggtcttgaagaactacttgcaggttctgatgatatctatggtgtttacatggcaggttctcccgaatacgtcggcactggaagaacgaacctgagcgctccgggacttgatgatattgcacagcaaactgaatatgcgcatgagaagggagttaaacttgaaattgtcctgaacagttcatgtatggggggtcagcatcttacacctgagggttatagatcaattgactggtattttaataaactcaacgacattggaattgattcaataactgttgcagacccataccttgtggaaatgcttgcaagggattatgacatggaagttgttgtgtcagtgctatcgtttgtggattcgccgcaa…	MKLYAPHLGHLEGLEELLAGSDDIYGVYMAGSPEYVGTGRTNLSAPGLDDIAQQTEYAHEKGVKLEIVLNSSCMGGQHLTPEGYRSIDWYFNKLNDIGIDSITVADPYLVEMLARDYDMEVVVSVLSFVDSPQKAEFYENLGADTIVIDSAVNRHFDKLEAIKESVSCDLKLLVNEGCLYQCPFRYAHFNFFSHANGPGPKPNVTDDYYYYKCLSLRIQDPELIIKSPWIRPEDLKDYKHITDIFKIGGRTHFVNWTLNVVNAYANESYDGNLMDLLDCPKDLKDLFYIPNKELGSALSQWKQCEKVCKRCGYCKRLTQKITQIYANEGTEQVLKPLSSIGEQQ
NODE_1000_length_25894_cov_406.841619	fig|2206.11.peg.18	peg	NODE_1000_length_25894_cov_406.841619_12331_12717	12331	12717	+	hypothetical protein				atgacattgatcgaacaattagtaatatcacgtggagaccttgagaataaactacgaaacctgctggggaaacctatatttttgatcgagatggatggattcgcactgccatgcggttgcagtggaatgacaattaatacacgtgggcttcaggtagatgatctggagatatttgaagaacatatactcaaatatctggacgatattgcacaatcccttgagatctactcatcatttatatttgcaagacttattcccggcacatcagagattgcatcacttaatttacgtattctgtgtaataattgttacatggactttgccagagggagcggcaaacaaccgagaccagacatatatatattacggttcaaccgtaagcaatga	MTLIEQLVISRGDLENKLRNLLGKPIFLIEMDGFALPCGCSGMTINTRGLQVDDLEIFEEHILKYLDDIAQSLEIYSSFIFARLIPGTSEIASLNLRILCNNCYMDFARGSGKQPRPDIYILRFNRKQ
NODE_1000_length_25894_cov_406.841619	fig|2206.11.peg.19	peg	NODE_1000_length_25894_cov_406.841619_12959_13864	12959	13864	+	N5-methyltetrahydromethanopterin:coenzyme M methyltransferase subunit E (EC 2.1.1.86)			icw(1);Methanogenesis	atggaaccactcataggcatgggtgtgttagcacttatgggtgctgctgcgactatcgcaggtgcttcagaagaccttgagtctgatgtcggatcacaaagtaacccaaactcacaagtgcaattagcaccccaaatgatgtatccacacaggatctacaacaaagctatttctggtgaaccaccatcaaacgcacttatgtgcgcgattggaggcacaacagcttctgttttgatgactgcatatagtatgtccccgctttttgcaattgctatgggagcactttttgctgcaattgtacatggatcatattctatatcagcatttttgggtagacctgctagtcagaaacgatttaaacaaccagtgtaccttgatgttttgaggtcacacacaccg…	MEPLIGMGVLALMGAAATIAGASEDLESDVGSQSNPNSQVQLAPQMMYPHRIYNKAISGEPPSNALMCAIGGTTASVLMTAYSMSPLFAIAMGALFAAIVHGSYSISAFLGRPASQKRFKQPVYLDVLRSHTPVIMGYSYITTFCILVVSYLMVAVLGHPFPLPLLAFIWGITVGAIGSSTGDVHYGAEREFQNVEFGAGLNAANSGNIVRRAESGLRNGIDNSWFCAKFGGPVTGIAFGMTVFLSGWVTTVFNPAASLTMGWLSVVAGVILVLIMIIWNRKIEVAARAAYGPYKEDEVAA
NODE_1000_length_25894_cov_406.841619	fig|2206.11.peg.20	peg	NODE_1000_length_25894_cov_406.841619_13861_14580	13861	14580	+	N5-methyltetrahydromethanopterin:coenzyme M methyltransferase subunit D (EC 2.1.1.86)			icw(6);Methanogenesis	atgatagatgttgtagcaattctttcagccaatattctgtatgtggtcttgatcacacttggtggaatgctgatatcacttagcgttcactttgtgcctgtaggcggtgccccggcggcaatggctcaggcaacaggtatcggaacaggtacagttcagctggctgctggtgcaggtcttacaggacttgtgaccgcaggtgctgtcatggcagtttcagatagccttccacttatccttgcagccggcgcagtcggtgcaatgatcatgatgtcagttactatgctcgtcggagcatgggtatacacttatggagttggagtccctccggcatctgcaaaggttaagtatgacccgatcacgaaagacagacaggatctttatgtatcccagggtaca…	MIDVVAILSANILYVVLITLGGMLISLSVHFVPVGGAPAAMAQATGIGTGTVQLAAGAGLTGLVTAGAVMAVSDSLPLILAAGAVGAMIMMSVTMLVGAWVYTYGVGVPPASAKVKYDPITKDRQDLYVSQGTEGHGLPTVSYVSGVIGGLLGGIGGALVYYSLMSTSTGLTMTNLIGLASIFAVGIFFVNAVIPSYNIGGTIEGFHDPKFKKWPKAVFSSLIATFLSAIVGVLAIGGL
NODE_1000_length_25894_cov_406.841619	fig|2206.11.peg.21	peg	NODE_1000_length_25894_cov_406.841619_14582_15394	14582	15394	+	N5-methyltetrahydromethanopterin:coenzyme M methyltransferase subunit C (EC 2.1.1.86)			icw(3);Methanogenesis	atgtcagctggaggagaaccggcagtagccggaggagctgtagctcctaataagatcattgcctttggtatactcggaggtttgatcggtatttacgctgcacactttttggacagcatgatcagtcctgtattttcattcatgggcgctcttggtgcaatatgtgctatcgtatggggcgcagatgcagtaagacgtgtttgtagttacggtctcggtaccggtgtgccatccattggtatgcttgcactcggtatgggtgtcgttgcatcaatgttcggacttgcggtcggaggcgttgcaggacctatcatagcatttgtttcagcagcaattatcggactgataattggtgtacttgcaaacaaggttcttggaatgaacatcccgatcatggaa…	MSAGGEPAVAGGAVAPNKIIAFGILGGLIGIYAAHFLDSMISPVFSFMGALGAICAIVWGADAVRRVCSYGLGTGVPSIGMLALGMGVVASMFGLAVGGVAGPIIAFVSAAIIGLIIGVLANKVLGMNIPIMEQSMVEIAGAGALTIVGLSTTMAGTFMFEEVLTFVIAPGYIAVIFIAGGMGILHPFNACLGPDEHQDRTLTLGFEKGGIAMVIAGLVSAVAGSAAMLPTIMIGVFIWYTSFTKFYELTKRDSYKILGSGLLPSEEELQ
NODE_1000_length_25894_cov_406.841619	fig|2206.11.peg.22	peg	NODE_1000_length_25894_cov_406.841619_15391_15723	15391	15723	+	N5-methyltetrahydromethanopterin:coenzyme M methyltransferase subunit B (EC 2.1.1.86)			icw(7);Methanogenesis	atgagcatgatacatgtagcaccggaagtacatctggtattggacccaatgacatctttgcttgcaaaggaacgtgaagatatcatacaatattcaatggatcctattatggcacaggtcaatgaacttgataagatcgcagatgacttgatcaactcactttcatcggatgcaccattgatgaattcattccctggacgtgcgaatacttcacacacagcaggtttctatggcaatgcattctatggtattgttataggtctggtatttgcaggactgctgacagttgttctgtatatatttagtctgatgaacgcggcggtgatgcaataa	MSMIHVAPEVHLVLDPMTSLLAKEREDIIQYSMDPIMAQVNELDKIADDLINSLSSDAPLMNSFPGRANTSHTAGFYGNAFYGIVIGLVFAGLLTVVLYIFSLMNAAVMQ
NODE_1000_length_25894_cov_406.841619	fig|2206.11.peg.23	peg	NODE_1000_length_25894_cov_406.841619_15723_16448	15723	16448	+	N5-methyltetrahydromethanopterin:coenzyme M methyltransferase subunit A (EC 2.1.1.86)			icw(4);Methanogenesis	atggcagataagagaaaagcagtatctggatggccaactttaaaaggagaatatgaaattggcaatgtcgaggattgtgttgcagtaataacatgtggctcgcacctttcaggtgcaccaatgctagcagcaggtgcagcaatcaccggaccctgtaaaacagagaaccttggtatcgagaaggtcgttgcccatattatctcaaacccgaacatacgattttttatcgtaaccggttctgaggtaaaaggacacattaccggacaggcaatggtaagtctgtataaaggcggtgtgaaagacaatcgaattgtcggagcaacaggtgcaattccctacatcgagaatctcactgatgaggcgatcgagagattccagcagcaggtcgagatcattgac…	MADKRKAVSGWPTLKGEYEIGNVEDCVAVITCGSHLSGAPMLAAGAAITGPCKTENLGIEKVVAHIISNPNIRFFIVTGSEVKGHITGQAMVSLYKGGVKDNRIVGATGAIPYIENLTDEAIERFQQQVEIIDMIGTEDMEKITAKIKECAAKDPGAFDADPMVIEVAGGAGDEGEEAGGLKPMAAEIATIRSRIRDIDIEMINAGNMNKFHSGIHAGKIEGAMIGLVITLALLGLLLFGR
NODE_1000_length_25894_cov_406.841619	fig|2206.11.peg.24	peg	NODE_1000_length_25894_cov_406.841619_16454_16687	16454	16687	+	N5-methyltetrahydromethanopterin:coenzyme M methyltransferase subunit F (EC 2.1.1.86)			isu;Methanogenesis	atggcagaagaacaagaaagtggacaaggcgtcccaatggtcatcagtccacagatgggacagatcgattccgttgttgaaagcatcaggtacagggcacaattgatcgcaagaaaccaaaagcttgattcaggagtacttgcaacaggagcttctggaataatagcaggtttcatttttgcactactgatggtgattgtgattccattgataatctggcaggcggtgttataa	MAEEQESGQGVPMVISPQMGQIDSVVESIRYRAQLIARNQKLDSGVLATGASGIIAGFIFALLMVIVIPLIIWQAVL
NODE_1000_length_25894_cov_406.841619	fig|2206.11.peg.25	peg	NODE_1000_length_25894_cov_406.841619_16688_16915	16688	16915	+	N5-methyltetrahydromethanopterin:coenzyme M methyltransferase subunit G (EC 2.1.1.86)			icw(2);Methanogenesis	atgaccaacgaaaagaatttaataccaagcgtggtcgtagaccagacagatttcaatgatgtaatcaataaactcaacttgatcgatgagaaaattgagtttgtaaacagtgagatcgcacagcggatcggtaaaaaagttggtagagatataggaatcttatacggagcagttattgggatattgatgttcttgttatacatctcaatatcatcaattccattctaa	MTNEKNLIPSVVVDQTDFNDVINKLNLIDEKIEFVNSEIAQRIGKKVGRDIGILYGAVIGILMFLLYISISSIPF
NODE_1000_length_25894_cov_406.841619	fig|2206.11.peg.26	peg	NODE_1000_length_25894_cov_406.841619_16927_17865	16927	17865	+	N5-methyltetrahydromethanopterin:coenzyme M methyltransferase subunit H (EC 2.1.1.86)			icw(5);Methanogenesis	atgtttaaatttgacaagaaacaggaagtgttcgaagttggaggagtcaagtttggcggacagccgggcgagtaccctacagttttggtcggtacaatgttctataacaggcacaaaattgtgactaatgaggacacaggagaattcgacaaggatgcagcagattccttgtggaaagatctgcaagaaatgggggacatcacaggtaacccatacgtaaaccagatcgttggtgaaacacctgaagcgatcaggaaatacattgattggtttgttgatatcgataacaagacaccattcttgatcgattcatctgcaggtgacgtacgtgctgcagcagcagagtatgtaacagagatcggtgtcgctaacagggcgatacacaactctatcaactca…	MFKFDKKQEVFEVGGVKFGGQPGEYPTVLVGTMFYNRHKIVTNEDTGEFDKDAADSLWKDLQEMGDITGNPYVNQIVGETPEAIRKYIDWFVDIDNKTPFLIDSSAGDVRAAAAEYVTEIGVANRAIHNSINSSIHADEIEAVMKSDINSAIVLAFNATDPTVKGKLEILESGGTGQDKGMLEIAKECGITKPLIDVAATPLGAGSGATIRAVTTIKGHLGLPVGGGYHNMASAWDWMRQFKKEHKDAYMPVDIGTNLVSQIMGSNFQLFGPIENARLVFPATAMVDIMLAETAHELGIDTMDENHPINKLV
NODE_1000_length_25894_cov_406.841619	fig|2206.11.peg.27	peg	NODE_1000_length_25894_cov_406.841619_18203_18586	18203	18586	+	hypothetical protein				ttggacgataataaactaaagctggatgaaatctcgaatgatttattaaaacattctgaaatagatgcatctgctattgttgataaaaatgggattgtattatcatcctgcacgaattgtgggaaagatgcagattcgtttggtgtgatatctgctgtaatgtatagtgctgctaacatcgcatccaatgaaagtggggttggtacagtaaatcgtgtaattgtacactcaaaacacaacacgctgataacagaaaatgcaaattttagtatgttattatctgttctggctgaaaacaagtatagtattgatagtatacataatgaaatcctgaatacagttgaacaggtaagatatttattaaagaatatttcattgaagtga	MDDNKLKLDEISNDLLKHSEIDASAIVDKNGIVLSSCTNCGKDADSFGVISAVMYSAANIASNESGVGTVNRVIVHSKHNTLITENANFSMLLSVLAENKYSIDSIHNEILNTVEQVRYLLKNISLK
NODE_1000_length_25894_cov_406.841619	fig|2206.11.peg.28	peg	NODE_1000_length_25894_cov_406.841619_20032_18593	20032	18593	-	ChlD component of cobalt chelatase involved in B12 biosynthesis				atggatgacaatgcggctgcctcgcgtatgcgcaggaatgtgaaacgtgaacataccataagggtattccatattggcagacctatcttatgtgtgcgcattccgaaagtggatgttgttgattttgatgatacggatacagacgcagtctatgatctgatgcatgccaatatgggtcagatgcgtccggatgagatcaaggatgtttttataattgctgatgcaaaccatttggttctaaaaccggaagtgttctttaaaccgattttacaggaaaccggaagttttgaatcgttatatgcagacatggttgcagattcgacggaagttgacgaacaggtagaggttgaagtgtttcatcgtgatgaaacagaatttattgaacctaaaaaaattgtt…	MDDNAAASRMRRNVKREHTIRVFHIGRPILCVRIPKVDVVDFDDTDTDAVYDLMHANMGQMRPDEIKDVFIIADANHLVLKPEVFFKPILQETGSFESLYADMVADSTEVDEQVEVEVFHRDETEFIEPKKIVEPKPKPAKPKPAKPDMEMHLEPEAIEPVVLDVDVSDDIEEQELSADLPKNTEEPRTEKLHNALKDDKTVGKILHDFAKSQQSKKIASGRLKSGRRAEVLTKGKRGRYVRYRIAGDKVTDIAIAPTVRAAALHAKDGRISIKKGDLREKIRRRRISTLINVVFDTSGSMDEQDKIQITTGVVLALLQDAYQRRDRVSLVTYSGRSAELVLPFTSSVEAAKHYLENVPFGGTTPMASGMLVGLDTLIRERKREPSAVPIMVIVTDGTA…
NODE_1000_length_25894_cov_406.841619	fig|2206.11.peg.29	peg	NODE_1000_length_25894_cov_406.841619_21204_20074	21204	20074	-	ChlI component of cobalt chelatase involved in B12 biosynthesis				atgatcatgagcaaaatcaaaattagcggtattatcaaagaagttccggaaaaagttgaaaagaccaacacggcaattgaagatatagcaaaaatgagcacaaagtctgaaagggtaatgtatccggtatctgcaattgtcggtcaggagggtatgctccgtgcactgatattgaatgctataaatccttcaattggcggtgtccttatcagaggtcagaaaggaacagcaaaatccacggcagtacgtggattggcagagattttgcccgaaatagaggtcattacaggatgcaagttcaattgcaaccctgctgaatctgataagttttgctgggaatgcaggaataagcagaagaatgggacactcaaagttgaaaaacgccagatgaaagttatt…	MIMSKIKISGIIKEVPEKVEKTNTAIEDIAKMSTKSERVMYPVSAIVGQEGMLRALILNAINPSIGGVLIRGQKGTAKSTAVRGLAEILPEIEVITGCKFNCNPAESDKFCWECRNKQKNGTLKVEKRQMKVIDLPVGATEDRVVGSLDIEKAVKEGVQAFEPGILADANRSILYVDEINLLDDFVVDALLDAAAMGVNTVEREGVSVSHPSNFIIVGSMNPEEGELRPQLLDRIALQVEVTGISDIEQRIEIIERRNKFNDDPIGFRREFEPEQEKLRSKIVKAKQMLSGVITTRENLRTIAQICVAFDVDGHRADIMIERTARTNAAYEGRERITNDDIIEAAETVLPHRMRKKPFEEEEFSAEQLRAVVEGTV
NODE_1000_length_25894_cov_406.841619	fig|2206.11.peg.30	peg	NODE_1000_length_25894_cov_406.841619_21735_21268	21735	21268	-	hypothetical protein				ttggtaggatattttcattgttcgaataaatatgaaacaacatttttaaaaaaaggtgtgacagtggacaaagaatggcaaattgaccttaaaattcctgatataggagcaatgcttacgctttttgcatttgtgatgtgttctgtgatcataggtactgcggaaattgcatacacggtaatgtggataacggctgcatatgtgcgaaatggtaaggatttcttcatagacctcataaatgcacaggcacttacatggactgccgaatttattatagtggcaggttcattattgctgacatcagcaattctatttttcttgacgatgtcagtcagtttagtggaactgaacagggttgcaaaaaagaataaggatgcacatataaagatcatattcgga…	MVGYFHCSNKYETTFLKKGVTVDKEWQIDLKIPDIGAMLTLFAFVMCSVIIGTAEIAYTVMWITAAYVRNGKDFFIDLINAQALTWTAEFIIVAGSLLLTSAILFFLTMSVSLVELNRVAKKNKDAHIKIIFGLFSISMILLIMALISAIALRYF
NODE_1000_length_25894_cov_406.841619	fig|2206.11.peg.31	peg	NODE_1000_length_25894_cov_406.841619_23645_22224	23645	22224	-	Aspartyl-tRNA(Asn) amidotransferase subunit B (EC 6.3.5.6) @ Glutamyl-tRNA(Gln) amidotransferase subunit B (EC 6.3.5.7)			icw(1);tRNA_aminoacylation,_Asp_and_Asn icw(1);tRNA_aminoacylation,_Glu_and_Gln	atggcttaccacaatcctgacggtgtaatgatcggacttgagatacatgtccagttgaacaaattgaacaccaagatgttctgcggatgttctacaaaatatcataacgatgagccaaacagccatgtttgtcctgtatgtcttggacttccaggctcgcttcctgtgataaatgaaaaggcagtggaagccgccatgaagatcggattagcgctcaactgtaatatcgtgccacaaacacagttccacagaaagaattacttctatcccgatcttccaaaaggcttccagactactcagtacgatttcccgatcgcaagcaagggcaaggtcgtaatagaaggcgaagacggcgaacatgttatcgggataacacgatcccacatggaagaggacccg…	MAYHNPDGVMIGLEIHVQLNKLNTKMFCGCSTKYHNDEPNSHVCPVCLGLPGSLPVINEKAVEAAMKIGLALNCNIVPQTQFHRKNYFYPDLPKGFQTTQYDFPIASKGKVVIEGEDGEHVIGITRSHMEEDPGRLLHIGSIDKSKGTMIDYNRSGIALIEIVSEPDMRSPKEARRFLDKLRNIIEYLDVCDTTLEGAMRFDANVSIGGGSRAEVKNISSHKGAERALLFEIVRQKNLLRRGGTVVQETRHFDEARGVTISLRTKEQEHDYRYFPEPDLVPMRVADRTAKVAETLPELPDAKRERFIKEYGMADMHAKALTSEIRIANYYENVASRIDAKICTPWVADVLKGELNYRDLTVESFKVDDIVEIIEMVTQDKITEKSAVDVIRTILDSGGN…
NODE_1000_length_25894_cov_406.841619	fig|2206.11.peg.32	peg	NODE_1000_length_25894_cov_406.841619_25090_23645	25090	23645	-	Aspartyl-tRNA(Asn) amidotransferase subunit A (EC 6.3.5.6) @ Glutamyl-tRNA(Gln) amidotransferase subunit A (EC 6.3.5.7)			icw(2);tRNA_aminoacylation,_Asp_and_Asn isu;tRNA_aminoacylation,_Glu_and_Gln	atgtcaaaggcaaaatggatgagtatcgcacaggtcagggaaagtattgcagcatcgtcaagcgaagaggtcacagcatcatatctcgatacgatctcaaaaagcaggataaacggctacatcacaatcaatgaaggtgcgattacacgcgcgcaggatattgacaggaacaaggatgggaaaggacacgatggtgtactttcaggtgtgccaattgcgatcaaggataacatttccacaaagggaatacagacaacatgcagttcaaagatactgcagggctatgtgccaccatacaacgcacacgttatcgagcgcttgcttgatgcgggggcagtcatactcggcaagaccaacatggacgagtttgcgatggggacatcaacagaatccagttac…	MSKAKWMSIAQVRESIAASSSEEVTASYLDTISKSRINGYITINEGAITRAQDIDRNKDGKGHDGVLSGVPIAIKDNISTKGIQTTCSSKILQGYVPPYNAHVIERLLDAGAVILGKTNMDEFAMGTSTESSYYGTTFNPWDHERVPGGSSGGSAAVVAAGEAPISLGSDTGGSVRCPAAFCGVVGLKPTYGGISRYGLISYANSLEQIGPIATNVSDIATIMDVIGGHDPRDSTSIKQEITYQDSLVDDVTGLKIGVPDEYFSEGIDEGVEKAVWAAIQKFEDMGASWEKVSMPHTKYALASYYIIAMSEASSNLARFDGTRYGLREEGENWHVMASRTRAKGFGEEVKRRILLGTYALSAGYHDKYYLKALKVRTLVKQDFDKALLKVDVLMAPTMP…
NODE_1000_length_25894_cov_406.841619	fig|2206.11.peg.33	peg	NODE_1000_length_25894_cov_406.841619_25381_25100	25381	25100	-	Aspartyl-tRNA(Asn) amidotransferase subunit C (EC 6.3.5.6) @ Glutamyl-tRNA(Gln) amidotransferase subunit C (EC 6.3.5.7)			isu;tRNA_aminoacylation,_Asp_and_Asn icw(2);tRNA_aminoacylation,_Glu_and_Gln	atgatcacaaaagatgaggtagaacatgtaggctggctttctcgcatcgagatcgatgagcaggatgctgatacatacgccgcacatttaaacactgtacttgaatatttcggacaactggatgaggttgatacggaaaatgtagatccaacctaccacgtgatggatgtggtgaatgtgttcagggaagatgttgttacggaatcctttacgcaggaagaagcgcttgagaacacgaagagcaaacaggatgggcactataaagcgccgaagatcatgtga	MITKDEVEHVGWLSRIEIDEQDADTYAAHLNTVLEYFGQLDEVDTENVDPTYHVMDVVNVFREDVVTESFTQEEALENTKSKQDGHYKAPKIM
NODE_10038_length_3396_cov_431.852860	fig|2206.11.peg.34	peg	NODE_10038_length_3396_cov_431.852860_221_346	221	346	+	hypothetical protein				ttgcaaagaacgataaaaaaagaggtgaaatatatggacagtacattaacagttgctttgatggtaatggcagtcgcagcactattgggagtgcaagtagtttcaacaatgctcactctcgtatga	MQRTIKKEVKYMDSTLTVALMVMAVAALLGVQVVSTMLTLV
NODE_10038_length_3396_cov_431.852860	fig|2206.11.peg.35	peg	NODE_10038_length_3396_cov_431.852860_1752_526	1752	526	-	hypothetical protein				atgagcaaaataaccactgttgccatgtacgaattcatgaagatcgtgaaacgcaaagagtttgtgttgatgaccattggatttccattgctttttgtaatagtaacagcaattccgattttgcttttaagtcaggcagggccagatgatcaggtattcgggtatatagataagatggacatgttcgagttccctgagaacgttactaatctgcatccctcgattgggccaattcccgcaaaaatatcgatacatacatacatacgacttaataggacctacgagagcagtttgcttttgaaatcaggtgacataagaggctttatcataattccagaagactacatggaaaccggcattattaaggcgtttggaaaagacatacctacagaagagatt…	MSKITTVAMYEFMKIVKRKEFVLMTIGFPLLFVIVTAIPILLLSQAGPDDQVFGYIDKMDMFEFPENVTNLHPSIGPIPAKISIHTYIRLNRTYESSLLLKSGDIRGFIIIPEDYMETGIIKAFGKDIPTEEISDILVDNLLIGMADKEKGLRIKEPITLKRYVVDEKTDKVRELGLPDVINKIAMPFIIAVLLFITIFSSSGYLIQGVAEEKESKIIEILLSSVTTGQLLAGKIIGLGAIGLVQLCIWLLVSIFASSMFLPQFAFKIYLIILAFVYFLLGYMLIATFMATIGSISSSLRESQQLAGLFTFAAILPLMFMQILLTKPDSNMSVFLSIFPMTSPVAMLVRIGSTNVPFHQILASVLILVLSTYIVLIIGARIFRMGVLMYGKRPTIRDII…
NODE_10038_length_3396_cov_431.852860	fig|2206.11.peg.36	peg	NODE_10038_length_3396_cov_431.852860_2690_1749	2690	1749	-	ABC transporter, ATP-binding protein				atgactgcaattgaagttacacatgtaatcaagtcatacaataacaccgaggttattcgggatatttccttttcagtgaagaaaggcgagatatttgggattcttgggcccaatggtgccggcaagaccacgatgcttcgcatgttattgaaccagattaagccggacagtggtaccattaagatatttggtgaacctattaaattaaaggcaaaggacaaggtgggttacctgccagaagaaagagggctttaccaaaaatcaagagttttggaaatactggtgtattttggcatgctgaagggtatgtcaaaaatagatgctcatgataaagcagaaaaacttttgcgcacaatggaattatacgacgtcaaaaacaaacgcgttgaagaactttca…	MTAIEVTHVIKSYNNTEVIRDISFSVKKGEIFGILGPNGAGKTTMLRMLLNQIKPDSGTIKIFGEPIKLKAKDKVGYLPEERGLYQKSRVLEILVYFGMLKGMSKIDAHDKAEKLLRTMELYDVKNKRVEELSKGMQQKVQFIGTIIHDPDIIIVDEPFSGLDPVNTRLLKRVMLEQKKAGKAIVLSTHMMEQAAEMCDQLLMINKGKIVMYGKLDEIMDKYYKNSIIIEPEYIDDESISLIGVSKTISRLRDIAGVVDIKQRKREIELFLDDETDENAVLREIIDIIKIKRFEHSVPSLNDIFISIVEEGTE
NODE_10038_length_3396_cov_431.852860	fig|2206.11.peg.37	peg	NODE_10038_length_3396_cov_431.852860_3394_2834	3394	2834	-	hypothetical protein				ctccatgaaagtgatggcaatccaatcggtgttactgtatgggacacttactattacgggttcgatacgaaatcacgtaaattcgaattcgtatcaaagcatcttgaagatcttaataatgcaaacggcaagatgatcaacaaaatgccagtgtacatacctgttgaggttattccatccaaagaatatcctttatatttgatcaattggcatgagtctgcacactacagtgtgaatacacagaacaatgtctacctgaatgaacttaaatgggataatccggttgcaatacacccaaagacagcagaaaaactgcatgttgagactggggacaagatagaagttgaatctgcatatggtaaggcaacaatgattgcacttcttactgacaggatacgc…	LHESDGNPIGVTVWDTYYYGFDTKSRKFEFVSKHLEDLNNANGKMINKMPVYIPVEVIPSKEYPLYLINWHESAHYSVNTQNNVYLNELKWDNPVAIHPKTAEKLHVETGDKIEVESAYGKATMIALLTDRIRPHTVGWMHGFGHWRMGHVADGKGANVYDVMSMKAEAITGNQMSKEVVVNIRKE
NODE_10198_length_3351_cov_392.835608	fig|2206.11.repeat.3	repeat	NODE_10198_length_3351_cov_392.835608_7_122	7	122	+	repeat region				tatagaggctgtccaacaatccaaaatcacagataaaagaaggacaaatatggctttaaatcaataaataaggtttgattttatcgtccatagtaattgttagacagcctctatat
NODE_10198_length_3351_cov_392.835608	fig|2206.11.peg.38	peg	NODE_10198_length_3351_cov_392.835608_354_235	354	235	-	hypothetical protein				gtggatgctgttagttttgatgcagatacatcaatacgccgtattctacaaccgccgcaggcggcgcattccaacaccactgatactcgtaatatggtttttttgataggtctcttgtaa	MDAVSFDADTSIRRILQPPQAAHSNTTDTRNMVFLIGLL
NODE_10198_length_3351_cov_392.835608	fig|2206.11.peg.39	peg	NODE_10198_length_3351_cov_392.835608_622_341	622	341	-	4Fe-4S ferredoxin, iron-sulfur binding				atgtttaattcatatactgaaaatacgctggaatatgatccaaagttgtgcatcaattgcgggatgtgtagcactgtctgcccccatgatgtatttcataatggtgaaaaaatagcacagttggtgaaccagaaagtatgcatggaatgcggagcctgccaggtcaattgtccaacaggtgcgatcaaggttgaaagtggagttggatgcgcgtatgcgatgatgtggtctgcaattacgggacaaaaggaagtcacttgtggggatggtggatgctgttag	MFNSYTENTLEYDPKLCINCGMCSTVCPHDVFHNGEKIAQLVNQKVCMECGACQVNCPTGAIKVESGVGCAYAMMWSAITGQKEVTCGDGGCC
NODE_10198_length_3351_cov_392.835608	fig|2206.11.peg.40	peg	NODE_10198_length_3351_cov_392.835608_1704_622	1704	622	-	Similar to carbon monoxide dehydrogenase corrinoid/iron-sulfur protein				atgagtgtattaccaaaaaaggaagacatcaactgtgccacatcgtgttgtggacctgcaccgatggtattggatttaaataccgaatcactttctaagcagaaggatatcaagatcgctacaagtgagatcacttctgctaaccgccttgaccatctttttgcacgactgggaataaaacgcagtgagcaccgtgttgaacccgggctttacgcgttagggaaacccacaagggattcgccggtttttgtgagtgcgaattatacactcagttttgatgcgttaaggtcatcgcttgttggaatggatggttatatccttgtgcttgatacaaaaggtgtaaatgtctggtgtgcagcaggtaagggtacttttggtactgatgaacttgtattccgg…	MSVLPKKEDINCATSCCGPAPMVLDLNTESLSKQKDIKIATSEITSANRLDHLFARLGIKRSEHRVEPGLYALGKPTRDSPVFVSANYTLSFDALRSSLVGMDGYILVLDTKGVNVWCAAGKGTFGTDELVFRIEVTGLADVVDHRVLIVPQLGATGVAAHKIKSRTGFKVEYGPVRASDLPEYLKDHHATDEMRHVRFTLLDRIVLAPVELFLMPKILLVVIIGISLIGGVMGVFSAIVVILAGTILFPMLLPLLPTKDFSTKGFILGFLVTLPFSWNAFMATDTIWWLHKGLALSFLLVMPPITAFFALNFTGSSTFTSVVGVKKEIYRYVPIMALMFGAGVVLMIVLRIMQIVGGGI
NODE_10198_length_3351_cov_392.835608	fig|2206.11.peg.41	peg	NODE_10198_length_3351_cov_392.835608_2063_1707	2063	1707	-	Transcriptional regulator, ArsR family				atgggttgtaacattttgttgttgggatggcaaaacatatttgtatatgcacaaatgtacatatatacaatgaacgatatggttaaattcttcaaagcattaggggatgaaacccgcctttgcatagtaagttttctgctgatgaaagatcattgtgcatgcgatttcacttcatgcatcaataaagaccagactacaatttccaggcatctcaagacgttggttgaagcaggaattctcaagtatgagaaggatggcaggaacataatatacagtattcggaacgaagatgtcaagagaatattgagatctgtgggaattgaaactcccacagaatgttgtgatgtgaggcgttag	MGCNILLLGWQNIFVYAQMYIYTMNDMVKFFKALGDETRLCIVSFLLMKDHCACDFTSCINKDQTTISRHLKTLVEAGILKYEKDGRNIIYSIRNEDVKRILRSVGIETPTECCDVRR
NODE_10198_length_3351_cov_392.835608	fig|2206.11.peg.42	peg	NODE_10198_length_3351_cov_392.835608_2556_2083	2556	2083	-	Methylated-DNA--protein-cysteine methyltransferase (EC 2.1.1.63)			isu;CBSS-393124.3.peg.2657	ttgggggctagtccccccaaaaatctggaacgtttgattgagtggaaaataggaactattaaaagtatgaaatgttatatgaagctgggtcaaaattggtgggaaaaaggggtcaattttcaacgtgaatcttcattctggaactctgataaactttataaggacatttcaagatatttgatgggcgaaaatgtcgattttttaaaatacgaaccgaatttatccaatctcactgaatttgagcaggctgtgctaaatgaggtgcgtaaggtcccttatggtatgacagttacttattccgaacttgcagaccgcattggcagcagcgggggtgcaagggctgtggggcaggcattgtcaaaaaatccgtatcctattgtaattccgtgtcacagggtg…	MGASPPKNLERLIEWKIGTIKSMKCYMKLGQNWWEKGVNFQRESSFWNSDKLYKDISRYLMGENVDFLKYEPNLSNLTEFEQAVLNEVRKVPYGMTVTYSELADRIGSSGGARAVGQALSKNPYPIVIPCHRVVAKNSVGGYGGGLGLKKKLLDIEQ
NODE_10198_length_3351_cov_392.835608	fig|2206.11.peg.43	peg	NODE_10198_length_3351_cov_392.835608_2989_2600	2989	2600	-	Mobile element protein				ttgaaactcttagactttaaaaaacacgtaaatcatcgtatacacacaacaacaaagaaaacacccattgaactgttcaatctcgaagaaatggcagtactttctccgttactcaataatagattcattggtgtttcggaagaattgggatatatggatctaacaaaggatagtgctaccctgtttttccaattggtgtcaagaagatatgagcggggttcaataatattgaattcaaatcgaccttttgaagaatggggttcgctatttaaggataatattattgcaacggctattttagatcgactgttacatcattcacatgtcttttacttcactggcaatagttatagattgaagaagcacgattctaaaagtggaaagaaatag	MKLLDFKKHVNHRIHTTTKKTPIELFNLEEMAVLSPLLNNRFIGVSEELGYMDLTKDSATLFFQLVSRRYERGSIILNSNRPFEEWGSLFKDNIIATAILDRLLHHSHVFYFTGNSYRLKKHDSKSGKK
NODE_10198_length_3351_cov_392.835608	fig|2206.11.peg.44	peg	NODE_10198_length_3351_cov_392.835608_3117_2986	3117	2986	-	hypothetical protein				atgcgatatgagactaagcccggagaacagggacaattcgactggtcgccatacaccgtaatgatcgaaggtaaattgaaaaccactttattgccgataatgagttcgaatcctttgaagacttctctttga	MRYETKPGEQGQFDWSPYTVMIEGKLKTTLLPIMSSNPLKTSL
NODE_10198_length_3351_cov_392.835608	fig|2206.11.repeat.4	repeat	NODE_10198_length_3351_cov_392.835608_3140_3351	3140	3351	+	repeat region				ttatactgctaaatgtaccggtaaaatgctgaacttgaaacgttacagccctttgattgaagatcattgagtacgcgacttcctttgagtttcttaacaaagtattgctcaatgatatattcttgaaatggttgtagttctgaatttgtatacggctgtcttttatatgctggtggatcttctgatcgtaacgcatttctcacagtgtttct
NODE_10240_length_3339_cov_362.089041	fig|2206.11.peg.45	peg	NODE_10240_length_3339_cov_362.089041_3_173	3	173	+	hypothetical protein				agtctgtatcttgcatcaagatacctgactctgactgatgaggaagcgcaggctatagcctaccatgatgggatgtatgtgccggaaggtcggtctgtcactcacagggaagagcctctgttgttgcttttgcactgggcggatatgtggactgctaaggttttggagtga	SLYLASRYLTLTDEEAQAIAYHDGMYVPEGRSVTHREEPLLLLLHWADMWTAKVLE
NODE_10240_length_3339_cov_362.089041	fig|2206.11.peg.46	peg	NODE_10240_length_3339_cov_362.089041_315_626	315	626	+	hypothetical protein				gtggatgattttgtttttgaattacaaaatattacggataatgaacttcaggaagcaaggcagtttattagaaagttcccacaacttcttttagttaagtcttatgttaaaagacctgagatccttcgagattttattgcacttgttgaggatgcgtatagggacgtgcacgatgcggatattagtatgtggctgtctaactttatagacacagatgatagattgacgccatcgtcctggagtttttattcaatagaaataattatatgtgtacatgcacatacactgataatatggcaacgaaaaccataa	MDDFVFELQNITDNELQEARQFIRKFPQLLLVKSYVKRPEILRDFIALVEDAYRDVHDADISMWLSNFIDTDDRLTPSSWSFYSIEIIICVHAHTLIIWQRKP
NODE_10240_length_3339_cov_362.089041	fig|2206.11.peg.47	peg	NODE_10240_length_3339_cov_362.089041_698_829	698	829	+	hypothetical protein				ttgaaattaaccagaaaaaagaatacacttgactatatacgttccctgaagcccaaaaccgaacttgcggataatattgaaaaagcaatgctggaaacaagaaaagcaaagctgcgggaaattgaattataa	MKLTRKKNTLDYIRSLKPKTELADNIEKAMLETRKAKLREIEL
NODE_10240_length_3339_cov_362.089041	fig|2206.11.peg.48	peg	NODE_10240_length_3339_cov_362.089041_829_1224	829	1224	+	hypothetical protein				atgacttgttttgacactgatttcataatagacctgcttcgcagaaaatcggatgctgaaagaaagcttgaagaattaacagcagacggagacaggttgaccacaactgcattgaatgcatctgagcttttcaaaggcgcatataactgctcaaaaccagtgcaggaagccaagaacgtgaggcatttgctcgatacacttgacattctggaattttcgatagcagcaagtgaaacgtttgggaaactttcaatcgaattgaaaagaaatggaactgaaatcggggattttgacctgttgatagcgagtattgcccttactcatggacagacgctcctcacaaggaatgtccggcatttctcaagagttccggggctggcagtagaaagttattag	MTCFDTDFIIDLLRRKSDAERKLEELTADGDRLTTTALNASELFKGAYNCSKPVQEAKNVRHLLDTLDILEFSIAASETFGKLSIELKRNGTEIGDFDLLIASIALTHGQTLLTRNVRHFSRVPGLAVESY
NODE_10240_length_3339_cov_362.089041	fig|2206.11.peg.49	peg	NODE_10240_length_3339_cov_362.089041_1467_1592	1467	1592	+	hypothetical protein				atgacacggatcaaaatgatattcacggattcgcgtaaatccgtgccatccgcgaaatccgcgttctatcgtcgtactgatcctcgcacaaaatcaactgaccgcaagaaatacaatccagattag	MTRIKMIFTDSRKSVPSAKSAFYRRTDPRTKSTDRKKYNPD
NODE_10240_length_3339_cov_362.089041	fig|2206.11.peg.50	peg	NODE_10240_length_3339_cov_362.089041_1863_1633	1863	1633	-	hypothetical protein				atgttaaaaacggtgcaaccattcgcgcaagagcgcggcacggtcatacacctcaaacataagatgcaatacgtttttcaagcgactgcgtatttacttgttataaggattgtatgtttgggtcatgggtttgatagtactgggatacgccgcctgaaggcgggttacgatgttacggtttttgtagataccgaacggtcattttataatttagaatcatatgcaatataa	MLKTVQPFAQERGTVIHLKHKMQYVFQATAYLLVIRIVCLGHGFDSTGIRRLKAGYDVTVFVDTERSFYNLESYAI
NODE_10240_length_3339_cov_362.089041	fig|2206.11.peg.51	peg	NODE_10240_length_3339_cov_362.089041_1976_2443	1976	2443	+	hypothetical protein				atgcttcacaacgaaaccacatggctgaccagtcctgcaagcactaaataccacctcaatgttgaaggaggattgctcctgcacagtgttggtgttgccgaaactctgcttcgtatcaaagacacactggcgcctgatatcagtgatgagtcgtgtgtgatcgttggactgttccatgatcttgggaaagttggaatgcctggcaaaccatattatcttcctgagatgaaggatggaaaaccaacaggaaaatactcgatcaataccgaacttgtcacgatgggtcaatcacttagaagtctgtacctggcatcaagatatttgacactgagtgatgaggaagcacaggctatagcctatcatgatggaatgtatgtgccggaaggtcggtctgtcact…	MLHNETTWLTSPASTKYHLNVEGGLLLHSVGVAETLLRIKDTLAPDISDESCVIVGLFHDLGKVGMPGKPYYLPEMKDGKPTGKYSINTELVTMGQSLRSLYLASRYLTLSDEEAQAIAYHDGMYVPEGRSVTNRKELLLLLLHWADMWTAKVLE
NODE_10240_length_3339_cov_362.089041	fig|2206.11.peg.52	peg	NODE_10240_length_3339_cov_362.089041_2453_3337	2453	3337	+	hypothetical protein				atgacaaaacacctaaaccaatccggagactactattactgtttgtcatgccaagcatggcatacccttaaaccaggcacaaaaggacaacagcatcttggatatttcgacgaatcggagacaaattcagattcagccaagtattatttctgcaccctgtgtagcaagtggcataaaggcacacacacagcacatcactcacaccgtgcgcatatcaagtccgatggaagggtaaatcttcaaaaaccacctgcaaaagtaatacgtgtgactaaagaacccatcatcggtgggtttgatggtgcagacgggttatggaaatcgtttgacgagcacctgaatagcattggctctacatcactgagagagcgattcaaagagatccatgatattggcagg…	MTKHLNQSGDYYYCLSCQAWHTLKPGTKGQQHLGYFDESETNSDSAKYYFCTLCSKWHKGTHTAHHSHRAHIKSDGRVNLQKPPAKVIRVTKEPIIGGFDGADGLWKSFDEHLNSIGSTSLRERFKEIHDIGRSIEKEKVQCFSRKNGFSFIIRGLKVGQVILNSTGFDLTLMKNIHNTGKRSVRQEKNEYVFNNLNLNPISNSDIRAHLLEQSKTLLALRSRNAIGYMEKWLHCLLIEQMESGGLSKLGLDFLYYETPVGKVKRNQQFGREHVDIVARERSSGALVVVEVKKDD
NODE_10245_length_3338_cov_398.764559	fig|2206.11.peg.53	peg	NODE_10245_length_3338_cov_398.764559_501_94	501	94	-	hypothetical protein				atgttcgcaaaacttttgttcttatttgtagtagttccttttgtagaattgtatattctgatcgaacttggcactcgcatcggtgcaatgccaacgcttggtattgtgataataacaggcatagcaggcgccgctcttgcaaaacatcagggacttgaagtgctgcgccgcatccagactgaaatgtcttgcatgcagatgcccggagatgcaatgtttgacggtgtactggtattggtcggcggcatcctgctaatgacgcccggaatattgacagacatcacagggttcttgctcttgataccatttagtagaggtattttcaaactatacatcaaggattgggttagcaagaagatacgagccggggaaatagtgtattgttccaattccagaatt…	MFAKLLFLFVVVPFVELYILIELGTRIGAMPTLGIVIITGIAGAALAKHQGLEVLRRIQTEMSCMQMPGDAMFDGVLVLVGGILLMTPGILTDITGFLLLIPFSRGIFKLYIKDWVSKKIRAGEIVYCSNSRIDM
NODE_10245_length_3338_cov_398.764559	fig|2206.11.peg.54	peg	NODE_10245_length_3338_cov_398.764559_1873_557	1873	557	-	hypothetical protein				ttgaaactcattaaaaagttatttggaaaaaaagatgttgcaccgacttcaatttcattggaactctgtgaactacctgaatggatggaagccaggtcggaaaagacatttagaaggctccatcatcatattaggcagaaatatgaggagattggtgttgctcttggtgaccttggtgtaagtaaggagcatctcaatgatgccaacacagttaatgatgcgtataagcaaatagccaaggcaggtctttcgaacaaagacaatgttgtaaagaacattggcataataattgacagaacaattattccacaggatactaccgccaacgctacagccgccatatttgctgcaaatgaattttatacaaatacaaagtccggtttaaaaacactcattgaa…	MKLIKKLFGKKDVAPTSISLELCELPEWMEARSEKTFRRLHHHIRQKYEEIGVALGDLGVSKEHLNDANTVNDAYKQIAKAGLSNKDNVVKNIGIIIDRTIIPQDTTANATAAIFAANEFYTNTKSGLKTLIENTMRSQQYAKALFPEEYRGVMDDLSHLDSLLDELIAPINEVQDKLDSYDRLKESVETISQYQQQIIDNENLIPELETKYDSLENELHSLEFKLKDVVKSVDFEKAHELEKQVTALEGSLLDIDSNVKSMFAPLSKALSRMEKQDASDRHKMSPNSKEILLAIIDDPASILGTDINSFLDEIRVRIEDGTLGLKQQKMNNTINQLDKLRDSDILSAMAGKRGLCLSELKEIKGELNRLTVYEEKIKYEKEISYCRSRIDLIKNDLEI…
NODE_10245_length_3338_cov_398.764559	fig|2206.11.peg.55	peg	NODE_10245_length_3338_cov_398.764559_2471_3211	2471	3211	+	Lysine 2,3-aminomutase (EC 5.4.3.2)			icw(1);Lysine_fermentation	atgaatgatccgatctttaaacaatcttttccttcaccatcagaattgataatcagtaaatgtgatatgaaagatcctttatcagaagacaaagatagccctgcacccggaatcactcatcgctatcctgatagggtgttgttccacatcagcaatacctgttcaatgtactgcaggcactgcaccagaaaaagaaaagtaggcgatgtagattccgttcctgaaaaagatgaagttcttgcaggaatcgaatatataaaaaacaatcctgctgtgcgtgatgtcctgctctcaggcggcgatccgctcatgctgtctgatgaatatcttgattggatccttaccgaattggaaaatatcccacacgtagaagtgatacgtatcggcacaagaatgcct…	MNDPIFKQSFPSPSELIISKCDMKDPLSEDKDSPAPGITHRYPDRVLFHISNTCSMYCRHCTRKRKVGDVDSVPEKDEVLAGIEYIKNNPAVRDVLLSGGDPLMLSDEYLDWILTELENIPHVEVIRIGTRMPVVLPYRITDELVEMLKKHHPLWINTHFNHPGEITTSSKNALSKLADAGIPRGNQTVLLAGINDCHRIMKRLIHKLVQNRVRPYYLYQCDLSKGLTHFRTPVGRLAHRVFETDF
NODE_10245_length_3338_cov_398.764559	fig|2206.11.peg.56	peg	NODE_10245_length_3338_cov_398.764559_3264_3338	3264	3338	+	Lysine 2,3-aminomutase (EC 5.4.3.2)			icw(1);Lysine_fermentation	atggaaaacctgatcgggcatacaagtggttttgcagtcccaacctatgtgatcgatgcgccgggtggcggagga	MENLIGHTSGFAVPTYVIDAPGGGG
NODE_10307_length_3322_cov_410.289515	fig|2206.11.peg.57	peg	NODE_10307_length_3322_cov_410.289515_241_3291	241	3291	+	FAD/FMN-containing dehydrogenase / Fe-S oxidoreductase				atgacaaaatatgtttctgagttatctgaaaaacagaaagaagagttaacagacattttcggcaataaacgcgtgaatttcagcaaacgtgaacgccactattatacacacgatgtaggcacgctgccgtatctggtcaagccaatgctcggtaaagtcgaacctgcagcgatcgtcaaggtcagcagtgaagacgaggcagtcaaactcattgaattcgcaaacaaatacgagatcccgattgttccaagagctggtgcatcatcaggttatggcggagtcatagccacaaaaggtggtgtgatcgctgatgtaaccaccatgaacaaggtaatcgaaatcaacaagaaaaaccttaccgcaacggttggtgctggtattgtctgggaacttctcgaa…	MTKYVSELSEKQKEELTDIFGNKRVNFSKRERHYYTHDVGTLPYLVKPMLGKVEPAAIVKVSSEDEAVKLIEFANKYEIPIVPRAGASSGYGGVIATKGGVIADVTTMNKVIEINKKNLTATVGAGIVWELLENKLEREGLALRAVPSSAPSSTPGGWLAQAGIGYGSYEYGWSYETMESARIVLPTGEVKEFSGADFDKISGTMGTTGIITQIKLKLRKYEKTIATSAQFPDATSMKNAIKAVSDKKIPLWAISLLNPNFADMKNKAPPATHHGHPVDEHRPILPKAYIVNFAYPESRDVSELKSVIEQAGGKVLSDEIAQHETEGWYKSMKVKRLGPSFVPAEVLVPVDTVDKVIDEIQKKISLPVLMEGMVTNDNMVTLLCFIPHSELSIKFNLAF…
NODE_10337_length_3316_cov_393.149263	fig|2206.11.peg.58	peg	NODE_10337_length_3316_cov_393.149263_125_820	125	820	+	Cobalt ECF transporter, substrate-binding protein CbiM				atgcatataatggaaggttttttacccggcccctggtggcagatctggtttgtaatatcaattcctgttataatgtatggtatgaacaaattgaacaaactcacaactgaaaaacgagaggttctacctttgcttgcagttgcaggggcattcatattcgtactgtcatcacttaaactaccctctgtgacaggaagtagctcccacccaaccggcactggaatggctgcgattctttttggtcctgcaataaccgcagttctcgggttgatcgtgctggtgtaccaggcattgttccttgcgcatggcggaattacaacacttggtgccaatgttttctcaatgggcatagcaggtccggtagttgcatatgtcgtatacaaaatgagcatgaaattt…	MHIMEGFLPGPWWQIWFVISIPVIMYGMNKLNKLTTEKREVLPLLAVAGAFIFVLSSLKLPSVTGSSSHPTGTGMAAILFGPAITAVLGLIVLVYQALFLAHGGITTLGANVFSMGIAGPVVAYVVYKMSMKFKINFYATVFLAAALGDWATYLVTSAQLALAFPAEIGDIFTSFKAFAAVFALTQVPLAIMEGAVTSLIFKYVIQVKSDVLVKLNIISEERIRKIREMAA
NODE_10337_length_3316_cov_393.149263	fig|2206.11.peg.59	peg	NODE_10337_length_3316_cov_393.149263_817_1095	817	1095	+	Cobalt ECF transporter, additional substrate-binding protein CbiN				atgaaactggaacttattgtggcaggtataattgttatatttgcagcccagttcctctatatatcctcaacaaccgatgctgaatatggtggtgctgatggacaggcgaaagacgtgatcgcagagatcacaaacggcacctatgaaccaatagcaaaacctatatgggaaccaccaagcggggaaatagagagtcttttgtttggactacaggcagcatttggtgcactgatcataggttatttctttggatatcacaagggcaagaatacgagataa	MKLELIVAGIIVIFAAQFLYISSTTDAEYGGADGQAKDVIAEITNGTYEPIAKPIWEPPSGEIESLLFGLQAAFGALIIGYFFGYHKGKNTR
NODE_10337_length_3316_cov_393.149263	fig|2206.11.peg.60	peg	NODE_10337_length_3316_cov_393.149263_1177_1947	1177	1947	+	Cobalt ECF transporter, transmembrane component of energizing module CbiQ				atgaataacctgcttgacgattatgcactgataagccctttgcgataccgcaacaacaaactcaaactgggtgtcgcgatattcgggttactcgcaggtgtttcatctgaatctccggcaacgcctatttttgttatgttatgtatggggattgcaacagtcatttttggaaaggtaccattaaaattatatgtgcaacttatgctcgtgcccatgggttttgctcttgtagggtctattgtgatcctgtttttctttggatccggcaatgaggtatttgcatttgatgtgtttggttaccgtctgattgcaaatgcacaggggatcgataaggcacttcaagtaatatcgagaactgcagggggaatgagttgcatgttcttcatagcactttcaact…	MNNLLDDYALISPLRYRNNKLKLGVAIFGLLAGVSSESPATPIFVMLCMGIATVIFGKVPLKLYVQLMLVPMGFALVGSIVILFFFGSGNEVFAFDVFGYRLIANAQGIDKALQVISRTAGGMSCMFFIALSTPVVELFSVLKSARIPDSVIELSMLMYRYIFVFLEVAMSIKYAQTVRLGYKDFKRSFSSIAMLASTLFIRSWEQGEKLYLSMSSRCYDGKLSMFDARRPIGISEAILAGVYIISTIAVSYIVII
NODE_10337_length_3316_cov_393.149263	fig|2206.11.peg.61	peg	NODE_10337_length_3316_cov_393.149263_1978_3291	1978	3291	+	Cobalt ECF transporter, ATPase component of energizing module CbiO				atgacgatcctacaaaccaaagatcttatgtattcatatccagacggaacaattgcagttgacggagtcgatattgagattaaaaaagggaaaaggatcacttttgtaggtccgaacggttcgggaaaatcgactctgttcctgttgttgaacggaaccctcaaaccaaaaaaaggagaagtccaatcacatggaaagagattcaaatacgattcaagatcactacgggatataagaaagaaagtaggaattgttttccagaattcggatgaccagatatttgcccctacagtgtatcaggatgtggcttttggtccggtaaatcttgattttacaaaggaaaagattgaaagttgcgtgaacaataatcttgagtatgtcggattgtcacatcttaaa…	MTILQTKDLMYSYPDGTIAVDGVDIEIKKGKRITFVGPNGSGKSTLFLLLNGTLKPKKGEVQSHGKRFKYDSRSLRDIRKKVGIVFQNSDDQIFAPTVYQDVAFGPVNLDFTKEKIESCVNNNLEYVGLSHLKDKPPHHLSGGQKKRVAIAGVVAMEPEVIILDEPLSNLDPVGADEIIDLLNEFNHFGKTIIISTHDVDLAYQWSDYVYLMAGGKVVGEGTPDEVFKDPELLKTAGLRQPTTLEIYHEIERRGLAARNQVPKTVPELVDTLKPPELMWANVPPGTKEGDSLNLGVMYGDYAQHCPYEAVNAKVLHIHDDGRAVVEMMRKGIRAGCIMIYDMDSYDHQKLIDIMGKNEIDVVGAMGTMSKNIAEKDGVSLEITSGVIDKSILMALCGKR…
NODE_10338_length_3316_cov_319.939793	fig|2206.11.peg.62	peg	NODE_10338_length_3316_cov_319.939793_41_1057	41	1057	+	N(6)-L-threonylcarbamoyladenine synthase (EC 2.3.1.234)				ttgacaaccgttcttggaatcgaaggtactgcatggaacctgagcgcagccatagtgaatgaaaacgatgtcgtggcagaggtcacagagacataccgcccgccaacaggtggaattcatccacgtgaagccgcacagcatcatgcaaaatatgcttctcaagtaatacgcgacctgcttaatgaagggaaacaacacggcttggacgttggcgacattgatgctatcgctttttcacagggtccggggcttggaccatgtcttcgtacagttgcaaccgcagccagaatgctttcactttccctgaatatccctcttgtgggagtcaaccattgtatagcacacattgaggtggggagatggaaaacccctgcatcggaccccgttgtactctatgtt…	MTTVLGIEGTAWNLSAAIVNENDVVAEVTETYRPPTGGIHPREAAQHHAKYASQVIRDLLNEGKQHGLDVGDIDAIAFSQGPGLGPCLRTVATAARMLSLSLNIPLVGVNHCIAHIEVGRWKTPASDPVVLYVSGANSQVLAYRMGKYRVFGETLDIGIGNAFDKFARNAGLSHPGGPKIEEYAKNAERYIPLPYVVKGMDFSFSGLSTAATDALKNASLEDVCYSFQETAFAMMVEVTERALAHTGKSEVLLAGGVGANMRLREMLDIMCDDRGASFYVPEKRFMGDNGAMIAYLGLIMFESGTVTDIDRSHVNPNFRPDDVEVTWIAEDSDNEGTK
NODE_10338_length_3316_cov_319.939793	fig|2206.11.peg.63	peg	NODE_10338_length_3316_cov_319.939793_1058_1630	1058	1630	+	N(6)-L-threonylcarbamoyladenine synthase (EC 2.3.1.234) / Kinase (Bud32/PRPK), required for threonylcarbamoyladenosine t(6)A37 formation in tRNA (p53-regulating)				atgcacctcacaagcggcgcagaagcaacgatccatctcgaagatggagttattatcaaagagcgtgtgccaaaacgctatcgtctggtggaactggatgagaggatacgcaaagagaggacacgtgcagaggcgcgcctgatgtctgaagcaaggcgtgtcggggttccaacaccaatcatctatgatatcaatggctccacgatcgagatggaatatattacaggagagccgatcaaaaacgtcatgaccccattgttgagcgagcgcgtgggtgaggttgttggaagacttcacagtgggggcatcatccatggagaccttaccacatccaatatgatactccatgacgacaagatatacctgatcgatttcgggcttgcatttgttagcagtatc…	MHLTSGAEATIHLEDGVIIKERVPKRYRLVELDERIRKERTRAEARLMSEARRVGVPTPIIYDINGSTIEMEYITGEPIKNVMTPLLSERVGEVVGRLHSGGIIHGDLTTSNMILHDDKIYLIDFGLAFVSSIVESQGVDVHVLFQTFESTHKDHEKLIEAFCKGYGRTFENADDVIKRVKEIEKRGRYA
NODE_10338_length_3316_cov_319.939793	fig|2206.11.peg.64	peg	NODE_10338_length_3316_cov_319.939793_1623_2168	1623	2168	+	Xanthosine/inosine triphosphate pyrophosphatase			isu;Possible_archaeal_RNA_modification_cluster	atgcgtaagatcgtatttgttacaggcaacaaggggaaactgagggaagcgaaagatatccttgcagcaaaggatatcgaggtgatccagaataaccacggttatcccgaacttcaggaagatgaacttgaacccattgcatcatacggtgcaaaatgggctgcggaaaaattgaagatgccggtcatggtagatgattcgggattatttatccatgctttgaacggatttccgggtccatattctgcatttgtggaggagaatctgggcaacctgagggtcttgaaattgatggaagatgagactgacagaagtgccacattcagatcagttgtcgggtattgtgaacctggcggcgagcctgttgtgtttaccggcacggttgatgggcagattgca…	MRKIVFVTGNKGKLREAKDILAAKDIEVIQNNHGYPELQEDELEPIASYGAKWAAEKLKMPVMVDDSGLFIHALNGFPGPYSAFVEENLGNLRVLKLMEDETDRSATFRSVVGYCEPGGEPVVFTGTVDGQIAYEERGSGGFGYDPIFEYGGQTFGELGDEVKNTLSHRRRALDKFFEWLD
NODE_10338_length_3316_cov_319.939793	fig|2206.11.peg.65	peg	NODE_10338_length_3316_cov_319.939793_2201_2797	2201	2797	+	hypothetical protein				atgtcaggcagaatgcgcatttttttgaacgatactcgcggagtggatactatcccactaaaactcgtggtgtatctggcactcacgggtgctgtgatggtacttatcgcagtttcgtgggggaatgtcatgccggttatgcagggtgcagatgttgatgagcagatcacagatgctgcactcaagatcacttcgctccaacagggtgcggcccgcgatctgctggataggcgcagtgccggtggttcgatgtgtgttgttgaactatccctaccggataatgtgagatttgttggttttggtgttgatccagatcctgatactgatgggaatctcacagatacggaatgggtggttgagaataatacaatcgtgtatcaatattcaaatggtgtcaaa…	MSGRMRIFLNDTRGVDTIPLKLVVYLALTGAVMVLIAVSWGNVMPVMQGADVDEQITDAALKITSLQQGAARDLLDRRSAGGSMCVVELSLPDNVRFVGFGVDPDPDTDGNLTDTEWVVENNTIVYQYSNGVKKRVFLNGEIILFRNGMQDASGRWIMDANLDVVNGHDVGVVLEGPVSGEFIFEMVFDGEMYMLSHF
NODE_10338_length_3316_cov_319.939793	fig|2206.11.repeat.5	repeat	NODE_10338_length_3316_cov_319.939793_3190_3316	3190	3316	+	repeat region				tatactaaaccgagtcagctttttgtaactttccggccacagaggacacagagagcacagaggccgtagcaacattctctctgtgtactctgtgctctctgtggcttgaattacacttgcaagaagt
NODE_10393_length_3303_cov_433.850756	fig|2206.11.repeat.6	repeat	NODE_10393_length_3303_cov_433.850756_1_127	1	127	+	repeat region				tatataattcatgccgctttgccatgatgctaaagccgtcaaaaaaaacatgcccataaaaattataattatcaactttcttgctgccatttttatccctctatgtaataaaatcatctataatggt
NODE_10393_length_3303_cov_433.850756	fig|2206.11.peg.66	peg	NODE_10393_length_3303_cov_433.850756_11_160	11	160	+	hypothetical protein				atgccgctttgccatgatgctaaagccgtcaaaaaaaacatgcccataaaaattataattatcaactttcttgctgccatttttatccctctatgtaataaaatcatctataatggtgttaatgtcaacgcatggttgacagcaacctaa	MPLCHDAKAVKKNMPIKIIIINFLAAIFIPLCNKIIYNGVNVNAWLTAT
NODE_10393_length_3303_cov_433.850756	fig|2206.11.peg.67	peg	NODE_10393_length_3303_cov_433.850756_791_171	791	171	-	hypothetical protein				atggatattaaaagattaattcctggcgtattagccatattgacaattattattttttttacaggagtgtatacctcagcatcaggagacatgctgatcaaggaaaattgtaataagtgccaccagggctatgcaccaaaagccggtgcaaaagatgtccatgcaaatgcagatctgactgcagaagattgtaaagtatgtcatgaatctgctgaacaggctcatttgagtgaggattttgttctgagtgattgtgtgcactgtcataaaagtgacagaggtggagcaatggcatattctgaatgcagtgattgtcacgtaaaggatccgcatgaagatgtgccatcagaagaatgtgaagcttgccatacaagttgtaattcatgccacgctgtggat…	MDIKRLIPGVLAILTIIIFFTGVYTSASGDMLIKENCNKCHQGYAPKAGAKDVHANADLTAEDCKVCHESAEQAHLSEDFVLSDCVHCHKSDRGGAMAYSECSDCHVKDPHEDVPSEECEACHTSCNSCHAVDGISVEGGIHVTLQCNGCHVYHLYVPDCTNCHGHHHNYRENASEYTTQTCISCHGPVHPTSYSGVKEGLMRGYK
NODE_10393_length_3303_cov_433.850756	fig|2206.11.peg.68	peg	NODE_10393_length_3303_cov_433.850756_1060_2085	1060	2085	+	hypothetical protein				atgtatgaaggtgcgacgttgttaaatttaaaaaatataaacattgtattatttacgctacttataatggcgctattgttccccatggtgtcacaggcacaggaagtagactttaaagcagtaacacttgatgccagtgatgtcaactgtaaaaaatgtcacgtgataagtccacatgtaatacatgacgataaacctgtagagtgtgtcgactgtcatggaagatcattatctgtaaagattccgcagtgttccagctgccacagcgggccgatccatgaagtgcacataagtaaagtaaatgaaaataattgtgcatcctgtcataataacatcgaaggcaaacaccagacatttcttgctgattctgtttgcgaacactgtcataagaacctgttt…	MYEGATLLNLKNINIVLFTLLIMALLFPMVSQAQEVDFKAVTLDASDVNCKKCHVISPHVIHDDKPVECVDCHGRSLSVKIPQCSSCHSGPIHEVHISKVNENNCASCHNNIEGKHQTFLADSVCEHCHKNLFDIHGNDNSCVKCHQNAPNVVKPYVAPEMTLVCENCHDADNIAYVHGNEYDLSGCYKCHAATGMDEPGKQVPHRIHISKVECTRCHVNTNTKADSLIVVPECTKCHNIQKIHSFDNIGKGMQSDVNCAICHLEMATEQKGTIAGSTDGKEASYTIKETTSPVVETAPPIEIEERDVKSSEEDSAAETPGFGALTGILAASLVFILRRVR
NODE_10393_length_3303_cov_433.850756	fig|2206.11.peg.69	peg	NODE_10393_length_3303_cov_433.850756_2226_2366	2226	2366	+	hypothetical protein				atgagtgatgaaatgtcccaggtggatattattgatgaaacacccaagatggaccccaggatcataatagtagtttttgtaataataatactgactatattactttctgccaaaataataggtggcgtattgaatagttaa	MSDEMSQVDIIDETPKMDPRIIIVVFVIIILTILLSAKIIGGVLNS
NODE_10393_length_3303_cov_433.850756	fig|2206.11.peg.70	peg	NODE_10393_length_3303_cov_433.850756_3303_2371	3303	2371	-	hypothetical protein				acagtaccttctattgacggcactgcatgtacaggatgtggtgtatgtgtcaatgtttgcccgacaggtgcatttgccctcagggacatatcaaaagagaatattatttcatctattgaagagggaaaaacagttgttttttcatgcaggaccatagaaaaatttgattatgcatcttatgttccagtgccatgtatcgggtatctgtgtgaaggcatactcatcaaggcggcatcggtatcagaaaaagtcatacttaatggagcaggatgtgatcattgcaaattgaaaattgatatggatacagtgcaaaggaagatcaatctggcaaatacggtactggggtcctttggcaaaatccagaaccttgaattgtcagttgatagcactggtgatgct…	TVPSIDGTACTGCGVCVNVCPTGAFALRDISKENIISSIEEGKTVVFSCRTIEKFDYASYVPVPCIGYLCEGILIKAASVSEKVILNGAGCDHCKLKIDMDTVQRKINLANTVLGSFGKIQNLELSVDSTGDAPTKDAFGRKSIDYLRNMTGDGGQNSEPSGESSIIPVTHMLLIDAISSLDEPVDDVIKLESGPLYNFDIMDACNLCGICAAMCPTGALRLSEDKDRSIEFNISFCIGCDLCKGVCKSDAIDHVADISLSDVISSDWISLISSELVQCKRCKRYIASINKDDLCPSCSLEQDIERQFLQ
NODE_10393_length_3303_cov_433.850756	fig|2206.11.repeat.7	repeat	NODE_10393_length_3303_cov_433.850756_3177_3303	3177	3303	+	repeat region				ttccctcttcaatagatgaaataatattctcttttgatatgtccctgagggcaaatgcacctgtcgggcaaacattgacacatacaccacatcctgtacatgcagtgccgtcaatagaaggtactgt
NODE_1050_length_24822_cov_410.125167	fig|2206.11.repeat.8	repeat	NODE_1050_length_24822_cov_410.125167_19_127	19	127	+	repeat region				cagtgcgtttagattaatgtaatctttttcgaacgagatctcatataataaacgagaaaatgttcacttcgttcgcgttaactcggagtacataatcttatagattata
NODE_1050_length_24822_cov_410.125167	fig|2206.11.peg.71	peg	NODE_1050_length_24822_cov_410.125167_342_1262	342	1262	+	Tetrahydromethanopterin:alpha-L-glutamate ligase (EC 6.3.2.33)				atggaacctacaacgagaaaaatcggaatcgcaataaccaacccaaccgactggacagccacagccctaatagccgcagcaaaacaaaaaagaatcaccccggtcataataaacctgcaaaccgcagatgtcacaatacaacacagtgtccattacagcgcaaatgacaccgacctatccgaacttgatgcaattattgtgcgcgatgtcagagcaggcacacttgaaggtgtttcttttcgattcgacattttgcgacaacttgaaatgaacggaacaatggtcatcaacaccccacaggcaatacagaatgctgcaaacaaatatcattcgacttatcttctggcacaggcaaacttaccagtccctcgaacaacagccgtccagagcaccgaaggt…	MEPTTRKIGIAITNPTDWTATALIAAAKQKRITPVIINLQTADVTIQHSVHYSANDTDLSELDAIIVRDVRAGTLEGVSFRFDILRQLEMNGTMVINTPQAIQNAANKYHSTYLLAQANLPVPRTTAVQSTEGALNALAEFGDSVIKPVFGYKGIDIIRVKDGTAFHPNNEPRPEPIEQLIDGLIAKKEMLYIQEFISNPGRDIRAFVVNGSVIGTIYRTAADGSWINNLSQGGTAARCVLSQEQEEICIRAAKTIGTVFAGVDIIEGNNGPAILEVNGTPSGAGIHEAWGINAAEYIIDYVTTGI
NODE_1050_length_24822_cov_410.125167	fig|2206.11.peg.72	peg	NODE_1050_length_24822_cov_410.125167_1306_1653	1306	1653	+	Peptidyl-tRNA hydrolase, archaeal type (EC 3.1.1.29)			isu;Cell_division-ribosomal_stress_proteins_cluster	atggttgaatataaacaatgcattgtgatacgcgatgacctgaaactctcaaaaggtaaacttgcagtgcaggttgcacatgctgccgtatctgcatcagattgggcagacagagatgcgcttgaggggtggaaggaaagcggtcagaaaaaggtagtccttcgggttccaacattgcaggatctttttgaactaaaggaagtggcaagaaaacaagactttccaacagcactgatcacagatgcagggcgtactgagatcgcaccaggcactattacggtgcttgggataggacctgcaagatcagatgaacttgaaaagatcacagggcatttaaaattattataa	MVEYKQCIVIRDDLKLSKGKLAVQVAHAAVSASDWADRDALEGWKESGQKKVVLRVPTLQDLFELKEVARKQDFPTALITDAGRTEIAPGTITVLGIGPARSDELEKITGHLKLL
NODE_1050_length_24822_cov_410.125167	fig|2206.11.peg.73	peg	NODE_1050_length_24822_cov_410.125167_1696_2886	1696	2886	+	hypothetical protein				atgactaaaaaacatatatgcatgattgcaatcctattgatattcctggcatcaatttcaacctcaggatgtctaactgaatcattccagcagatcgaacaatatacacagtctacaacatacatatccactcaagaagagatatataaactggatatctctgaactcacagtccctgaagtacctgatactccaccacataaatttgaaaaaacacctacaacaatatcatcaagttcgagaataatccccggtttcagcctgtcaagtcattattattatacaaaattatatgaaggtggcacaggaacatttaagatattcgtagagaacagtggtaacacaccagtatttatctatggatacgcaatacgaggtccaaatatttcaggcataaac…	MTKKHICMIAILLIFLASISTSGCLTESFQQIEQYTQSTTYISTQEEIYKLDISELTVPEVPDTPPHKFEKTPTTISSSSRIIPGFSLSSHYYYTKLYEGGTGTFKIFVENSGNTPVFIYGYAIRGPNISGINESYMQNTGITIPAGEEKYIGMFNVIVPQETDKITLGLSLSIIVKTMSGTWYDHHEQFFDNFTMDVIPTIAEEYPEHVSNLPQSVFKSVNNKVNPLDINVREIAASCAKTYPGTYNIYQICAIFDYVKENIQYISDPRGGDYWSPPNETLKIGAGDCDDYAILMSSLVEAIGGTTRIYLTDTHAFTAVYIGNDTDHINRIVDGIGQYYGSVPVYYSTDEYGSWLMLDPTSSLYAGDLPGDTAPTSQGWTYLNTTKITAIDIIPK
NODE_1050_length_24822_cov_410.125167	fig|2206.11.peg.74	peg	NODE_1050_length_24822_cov_410.125167_2900_4216	2900	4216	+	tRNA pseudouridine(13) synthase (EC 5.4.99.27)				atgcaaataccggaaattgaaaaaaagacaggtatcgatatatatactacaaccaccgaaggtatcggggggatgttaaggcaggagatcgatgattttattgtgacagagatcacaaaccgcgaagaaggagatagtggaaaagaactgatacttgaacttacaaaacgcaactgggacatgcatcatgttattcgtgacctctctcgtaaatttgggatcagccaacagcgcataggttttgcaggcacaaaggacaggcgggcagtcactacccagaagatcagcatcaataacatgacgccacaggcagtggatgctatttacctcaaggatgttgaactgaaggtcatcggcaggtcgaacaggccagtgaaattgggcgaccttacaggaaac…	MQIPEIEKKTGIDIYTTTTEGIGGMLRQEIDDFIVTEITNREEGDSGKELILELTKRNWDMHHVIRDLSRKFGISQQRIGFAGTKDRRAVTTQKISINNMTPQAVDAIYLKDVELKVIGRSNRPVKLGDLTGNGFKIIVRDIELSEDELQRRLQKTTDEILETGGVPNFFGIQRFGAIRPITHLVGEAIVHGNIEEAALAYIARSFPDESEENRRVRDHVFKTRDYAWGLEQYPLNLRYERSMMHHLVTDPDDFVGAFGILAKSIRMMFVHAYQSYMFNQILCERVKEGLPLSAAVEGDIVCFKNKDGLPDISRTEKVTLQKLNGINNLIKRRRAFVTAPLIGYSTEWASGQQGEIEHRIFEKSGVPIEGFKVPAMPELASKGLRREMLLYAQPEYVAS…
NODE_1050_length_24822_cov_410.125167	fig|2206.11.peg.75	peg	NODE_1050_length_24822_cov_410.125167_5878_4283	5878	4283	-	CTP synthase (EC 6.3.4.2)				atgaaatatataatagtgaccggcggagtaatgagtgggcttggaaaaggaataacaactgcttctaccggaagaaacctgaaaaataaaggatataaggttacggctataaagatcgacccctacatcaatatcgatgcaggtacgatgagtcctttccagcatggtgaggtgtatgtattaaaggacggtggtgaggctgaccttgatcttggcaactatgaacgtttcctggatactgaacttacaagggatcacaacctgacaaccggtaagatataccaatccgtgatatcaaaggaacgacggggcgaatatcttggaaaaaccgttcagataatccctcatattacaaatgagataaaagaccgcatacgaaaagtcgccgcaaaaagtggc…	MKYIIVTGGVMSGLGKGITTASTGRNLKNKGYKVTAIKIDPYINIDAGTMSPFQHGEVYVLKDGGEADLDLGNYERFLDTELTRDHNLTTGKIYQSVISKERRGEYLGKTVQIIPHITNEIKDRIRKVAAKSGADICLIEVGGTVGDIESMPFLEAVRQMHREEPEDAIALLHVTLVPIDAQGDQKTKPTQHSVKEMRELGLSPDVIVARCKEPLSQDSKEKIALFCDVAEEAVVSAHDAKDIYEVPLLMENEGLTDYLMDKLNLKKMGEDTSWSDMITRMNSITDEVKLAIVGKYTHLEDSYISIRESIKHAAIECGCNVDTTWIKAETIENDSNVLESLSEFDGILVPGGFGERGTEGKILAIQYARENDIPYLGLCLGMQLAVIEFARNVVGLKGA…
NODE_1050_length_24822_cov_410.125167	fig|2206.11.peg.76	peg	NODE_1050_length_24822_cov_410.125167_6601_5903	6601	5903	-	hypothetical protein				ttgcaacaagtgcacattaacaggcttggcgtaaactccattgaatttgataccgatactgttgagattccattatcacctggtggcgaaaaaagttttgaaattgtgataatcaactatgctgcaccaacacatgtccacctttccacaagtgagtcactcatagaaaatgtgaccattctggacaacaatccttatgtaaggcacgaagaatatgttccattggtcatgcgcattccccctggtggaaggctttttaacagcggtcagattcatgtagtcgttggatatggttctaaaaaagaaagtttcaatcttaagattggtatatcagaccctgacgatggcccaatggaagtcgaagtcggagatgatctttacaatccacgtgtaaaatac…	MQQVHINRLGVNSIEFDTDTVEIPLSPGGEKSFEIVIINYAAPTHVHLSTSESLIENVTILDNNPYVRHEEYVPLVMRIPPGGRLFNSGQIHVVVGYGSKKESFNLKIGISDPDDGPMEVEVGDDLYNPRVKYDSFPSGTKSNRNIQLSEMSNQLINGILESLTPRLILLLGGMSVLLIALYIILQAAVTINIEPITFEPTFLFPIFYVAIASSILFTALIAYLLIKLPIFK
NODE_1050_length_24822_cov_410.125167	fig|2206.11.peg.77	peg	NODE_1050_length_24822_cov_410.125167_6790_6623	6790	6623	-	hypothetical protein				atgaatattctggcatgcccaatatgtaaaggtgatcttgtattgaatatcaccaaagagaacgatgaagaaattgttagtggaacgatatactgttccaaatgcaatgagcattatccaatcgaagatgggattccaaacatgctcccaccagacctgagagaatga	MNILACPICKGDLVLNITKENDEEIVSGTIYCSKCNEHYPIEDGIPNMLPPDLRE
NODE_1050_length_24822_cov_410.125167	fig|2206.11.peg.78	peg	NODE_1050_length_24822_cov_410.125167_7300_6953	7300	6953	-	hypothetical protein				atggcagattgtgatctatgtagtgtatctcttccgacccttaatccggtaaaagtcgtaatgccaaggtttgcttctgcattcccaaaaggtacgtgggtaggtttgtgtgacaagtgtcttgagagtgctcatgaaattaatgaaaacacagcctcattaggcagcgcgaatggcaaatgtgatctttgtggtgcacaaaccgaactatatccagtggatgttgagtttccatctttgtggaaaggtgttgaccctgatgtggcaattctttgcaaaaaatgtcttgaaggatgcactgaggcacaagttcggaaagagaatgaaccgaaaagtgaacatcattaa	MADCDLCSVSLPTLNPVKVVMPRFASAFPKGTWVGLCDKCLESAHEINENTASLGSANGKCDLCGAQTELYPVDVEFPSLWKGVDPDVAILCKKCLEGCTEAQVRKENEPKSEHH
NODE_1050_length_24822_cov_410.125167	fig|2206.11.peg.79	peg	NODE_1050_length_24822_cov_410.125167_8761_7316	8761	7316	-	Coenzyme F(420)H(2) dehydrogenase (methanophenazine) subunit FpoN				atggtaaattatatgttactggcacctgaattggtattgacattagtcgcattggcaataatgcttgccggactattctttggtccaaacaataagaacatacttggttatgctgcgggtatcggtctttttactgcactttgtttgaccattggtggtcttgctgtaaatgaaacattgttttatggaacgatgacgatcgatgcattgtcacagttcttcaagatcgtgttcatttcagtggctttacttgttaccattgcatcgatcaaatatactgaaggaaacaaaaacgctgatgagttcttcacactgttgttgttttccacgatcggtatgatggtggttgcatctgcaaatgatcttatagtgttatttgtaggatttgaacttgcaagt…	MVNYMLLAPELVLTLVALAIMLAGLFFGPNNKNILGYAAGIGLFTALCLTIGGLAVNETLFYGTMTIDALSQFFKIVFISVALLVTIASIKYTEGNKNADEFFTLLLFSTIGMMVVASANDLIVLFVGFELASLSTYALAGFEKKNPKSMEAALKYFIIGSLSSALMLFGISFVYGMTGTTSIPGIAENAGALASSPIGLIAVVMLIAGFGFKMALVPFHMWAPDTYQGAPTVISALLAAGSKKMGFVAAFRVLVVALALLSPNWQTAFAALAIITMTLGNVVAISQTSVKRMLAYSSVAQAGYIAMAFVVMTPMALAGGILYTLSHAFMKTGAFLVVAVVGYMVLSDNKNAKDIDHIDNFKGLAKRMPLTAFAMMVFVFSLSGIPPTAGYMSKFILFS…
NODE_1050_length_24822_cov_410.125167	fig|2206.11.peg.80	peg	NODE_1050_length_24822_cov_410.125167_10261_8765	10261	8765	-	NADH-ubiquinone oxidoreductase chain M (EC 1.6.5.3)				atgatatctatgcctatagtatcactcatgatattggtacctcttattggagcagtactaacattattttcgaaaacaaaagaacagacacgtgtaattgcattagtatcttcacttacacctcttgtgggtgctttgtacatgataatgaactttgatagttcgactcctgctatgcagtttgtagagtcgtttgattgggtgccttcccttggaattttgtataaagtcggtgttgatggaattgcactgcctcttgtgttgttggctgcaatagtggtgcctgcaacaatcatctattcatggagtgaagacaaacaaccaaatcagttctttgctttgatacttgcacttcaggggggagtcatgggtgtattcacatcacttgactttttcctg…	MISMPIVSLMILVPLIGAVLTLFSKTKEQTRVIALVSSLTPLVGALYMIMNFDSSTPAMQFVESFDWVPSLGILYKVGVDGIALPLVLLAAIVVPATIIYSWSEDKQPNQFFALILALQGGVMGVFTSLDFFLFYIFWELTLIPMYFLISIWGGPRKDYAAIKFFIYTHVASLVMLLGIFALYFAAWAQTGVPSFDIPSLLEQFQFLENTVLRDSIFLALLFGFLVKMPAVPFHTWLPDAHVEAPTAGSVLLAAVLLKMGGYGLFRVMLPMLPFTGSPKLMISILAFIGVLSILYGAMLALAQTDLKKMVAYSSISHMGYVTLGAAALVPLSVSGAMFQQFSHGLITCLLFMSCGSIQHIAGTRVIADLGGLAQKMPKLTVLMLFGFMASLGLPGLSGF…
NODE_1050_length_24822_cov_410.125167	fig|2206.11.peg.81	peg	NODE_1050_length_24822_cov_410.125167_12270_10261	12270	10261	-	NADH-ubiquinone oxidoreductase chain L (EC 1.6.5.3)				atggcaatagaagatttagcatttttaataccacttttgcctgcacttgcctttgtgattacattcttctttggaaagaagatgtattccggcggtgcattgataccaataggagcaattgccctatcatgtatcatatctgtactgattacaatcaatttattacaaaatcctgaagaagtggtacatcaatcaatccactggtttgcaatattaaaccttggtatattgatcgacccacttgcagcagttatgctttcaatggtcacattcgtgagtctgttgatccatatatatgctgtcgggtacatgtcacacgacccaggtaaagcaagatatttcgcagaaactgcattattcactgcggcaatgcttggggtaattctttcagataacatc…	MAIEDLAFLIPLLPALAFVITFFFGKKMYSGGALIPIGAIALSCIISVLITINLLQNPEEVVHQSIHWFAILNLGILIDPLAAVMLSMVTFVSLLIHIYAVGYMSHDPGKARYFAETALFTAAMLGVILSDNILQLFICWELVGLCSYLLIGFWFQKPSAAAAAKKAFLITRVGDVMFLTGIIVLFSGIFKIYNGNLPQGVYVLQFSEMFNLIPQLSAMHTTILGFEVSQLTIITLLFFGGAVGKSGQFPLHVWLPDAMEGPTTVSALIHAATMVTAGVYLVARTFPMFMGAPDALIVVAYVGGFTALFASTMGIVMNDIKRVLAFSTISQLGYMMLGLGMGAVVGMEAVGVSMFHLINHAFFKALLFLCAGSVIHSVGTQDMRQMGGVGKIMPITFIT…
NODE_1050_length_24822_cov_410.125167	fig|2206.11.peg.82	peg	NODE_1050_length_24822_cov_410.125167_12575_12273	12575	12273	-	Coenzyme F(420)H(2) dehydrogenase (methanophenazine) subunit FpoK				atgattcctcttacatattacttgatcttatcatcaatcgtcttttcaatagggctgtatggaattatgacccaaaggaatggtgttcggcttctcatgtgcgtagaacttatgttgaattctgcaaacatcaatcttgtggcattttccagttacaatgataatatgagtggacaggtgttcacgctattttcaattgcattggcagcagccgaggcagcaattggatttgcgatattactgtctatatacaggatgcgagatatgatcgatgttgacaatattaatttattgaggtggtaa	MIPLTYYLILSSIVFSIGLYGIMTQRNGVRLLMCVELMLNSANINLVAFSSYNDNMSGQVFTLFSIALAAAEAAIGFAILLSIYRMRDMIDVDNINLLRW
NODE_1050_length_24822_cov_410.125167	fig|2206.11.peg.83	peg	NODE_1050_length_24822_cov_410.125167_12820_12572	12820	12572	-	Coenzyme F(420)H(2) dehydrogenase (methanophenazine) subunit FpoJ2				atgttgaataaatcaataaatgcagcagttgcattactgttttttgcagtagttgcactggctgttgttagtacaacatggactacggtgaatgaattacctcaaaacgttgacgatcagagtaatattgaagcgataggtgtgcttattttcacacaattcgtaattccattcgaagtactatcaatagtactattggctgcactgataggtgctatctatatagcaaaaggtgaggtggaacaatga	MLNKSINAAVALLFFAVVALAVVSTTWTTVNELPQNVDDQSNIEAIGVLIFTQFVIPFEVLSIVLLAALIGAIYIAKGEVEQ
NODE_1050_length_24822_cov_410.125167	fig|2206.11.peg.84	peg	NODE_1050_length_24822_cov_410.125167_13082_12810	13082	12810	-	NADH-ubiquinone oxidoreductase chain J (EC 1.6.5.3)				atggtgggtattgtagaactaattacatttgcattggtatcaatgcttacaattggattttcgattcttgttgttacagcaagagatattgttcgggcggcactttcacttgttgccacactggttagtgttgcaggcgtatatgttttgttaaatgcacaattcataggaattgtgcaggtactcgtatacgtgggtggaatcggagtactgatcctgtttgctgttatgctaactacgcaggaattaaaaggtgattctgatgttgaataa	MVGIVELITFALVSMLTIGFSILVVTARDIVRAALSLVATLVSVAGVYVLLNAQFIGIVQVLVYVGGIGVLILFAVMLTTQELKGDSDVE
NODE_1050_length_24822_cov_410.125167	fig|2206.11.peg.85	peg	NODE_1050_length_24822_cov_410.125167_13468_13082	13468	13082	-	Coenzyme F(420)H(2) dehydrogenase (methanophenazine) subunit FpoI				atggtagttaaaaatttcataagagcaataaaaaccgtgtacaagccaagtgttacccgtttgtatccggaagtagccactgatctgcctgatagattcagaggtttgcagaaacttgacaagagcaaatgcattggatgcggaatttgtgcaaatacttgtccaaacaatgcgattaagatcgttaaggatagaagatggttcccctcactcgatgttggtcattgtatgttctgtggattgtgtattgatcagtgtccgcaggaagcattgttaagttcaaaaatttacacaaaagaacttgttaagtgggatcaccataaattattgttcacgccttcgatgttagcgcgtgaggtgacactgaaaaaggaaggtgagaaataa	MVVKNFIRAIKTVYKPSVTRLYPEVATDLPDRFRGLQKLDKSKCIGCGICANTCPNNAIKIVKDRRWFPSLDVGHCMFCGLCIDQCPQEALLSSKIYTKELVKWDHHKLLFTPSMLAREVTLKKEGEK
NODE_1050_length_24822_cov_410.125167	fig|2206.11.peg.86	peg	NODE_1050_length_24822_cov_410.125167_14507_13473	14507	13473	-	Coenzyme F(420)H(2) dehydrogenase (methanophenazine) subunit FpoH				atgatgagcatattagaatttttatacaatccatgggttagaggtatactgggactggctctgatcggcattatattcttgagtgcagtgatcacggtctggcttgaacgtaagtttggagcggatatccagtcaaggataggtccaaaccgtgtcggtgggcgattcggattgctgcaactgattgcagatgcaataaagttgttcacaaaagaggatctgattcctgcaaaggcagacaagttgttgtttgttatggctcctatagtgatattggggtctacattcatgatgatcgttgctatcccatttggtgcaatcgtgattggagataatgcatatcctattgctgcaactgaattcgatataagtgtgttgtaccttgaagcagtatcggca…	MMSILEFLYNPWVRGILGLALIGIIFLSAVITVWLERKFGADIQSRIGPNRVGGRFGLLQLIADAIKLFTKEDLIPAKADKLLFVMAPIVILGSTFMMIVAIPFGAIVIGDNAYPIAATEFDISVLYLEAVSALSVLGIFMAAYGSNNKYSMLAAFRNVARMVGYEVPLGISIISIAIMVQSLNIVEIAMAQSPLWFIFVQPIGFAVFFTSILADMGRLPFDQNEAEEELVAGWGTEYTGMRWGLGLFAEYIHMILGSCLMVLLYLGGWNLPKFITGIFVIGAFAPIFWFIAKVVVVVMTIIMVRWALPRFRIDQVVDLGWKVLFPLSVLNLLWAVALGLFFGA
NODE_1050_length_24822_cov_410.125167	fig|2206.11.peg.87	peg	NODE_1050_length_24822_cov_410.125167_15642_14518	15642	14518	-	Coenzyme F(420)H(2) dehydrogenase (methanophenazine) subunit FpoD				atggaacaaactattgcaccatcagaaatgctactgcatcttggacctcagcatgcaatccaaccgggaccatatcttttggatcttaaacttaggggagaaactgttgttgatgctgaacttgagatggggtacattcacaaaggaatagaaaaaatacttgaaaacaggacctatcttcagggtatcacaataactgacaggatatgttatcttgctgcactgacaaataacgaagtattttgtaactgtgtagagaagcttgtgggaattgaaccgccgcagagagctcagtatatcagagtgataatggaagaactttcacgtattcaaagtcacttgttgggtattggggaattttctacggatcttggttttgttacaatgttcttgtatatg…	MEQTIAPSEMLLHLGPQHAIQPGPYLLDLKLRGETVVDAELEMGYIHKGIEKILENRTYLQGITITDRICYLAALTNNEVFCNCVEKLVGIEPPQRAQYIRVIMEELSRIQSHLLGIGEFSTDLGFVTMFLYMIREREEVLSLIDMVTGSRITHSYLRFGGVREDLPEDFAEKAMSVLNEIKKKLDEHEDLYNTDKIYLQRTVGVGVLTAKIASDLGVSGPPLRASGIAFDIRKNEPYLVYKDLDFKVCTEKEGDIFARIKVRLNEIRESIYIIEQAFDQIPQGPLFPEGTPYGRRTPVMRVPAGEVFCRVEDPRGEMGMYMVSDGSDKPYRVKIRGPVFPTMQALPPLIKGTYVADVAAIAASMDGCTSEADR
NODE_1050_length_24822_cov_410.125167	fig|2206.11.peg.88	peg	NODE_1050_length_24822_cov_410.125167_16128_15652	16128	15652	-	Coenzyme F(420)H(2) dehydrogenase (methanophenazine) subunit FpoC				atggatgctaattctataattaaatcattgactgagaagtttcccaatgaaattttggaacccaatgtcgaatctaaaataagaatatcatcatacgtggacaaagacgcaattgtcaacgtatgtaagcacttacttgagactcttgaattcgatcacttatcatgcgaatgtggtgtggattatccggatagaaatgaaattgaagtagtttaccacattgcatcttacagtcatccggttgttcttacgcttaaagcaaaactggatagggataaacctgaaattgaatcaattgtttcactttactggaatgctaactggtatgagcgggaaacatatgaactgtatggtgttaaatacataaaccatccagatctaaaaccacttcttctgccg…	MDANSIIKSLTEKFPNEILEPNVESKIRISSYVDKDAIVNVCKHLLETLEFDHLSCECGVDYPDRNEIEVVYHIASYSHPVVLTLKAKLDRDKPEIESIVSLYWNANWYERETYELYGVKYINHPDLKPLLLPEDMLGEWPLRKDYEGFPNKTAKNLV
NODE_1050_length_24822_cov_410.125167	fig|2206.11.peg.89	peg	NODE_1050_length_24822_cov_410.125167_16648_16139	16648	16139	-	Coenzyme F(420)H(2) dehydrogenase (methanophenazine) subunit FpoB				atgggtgaaataattggaaatgtaagttttactgccacaagcgcaatacatgaatttttaaaaaagacccccttacaagatttaattaactggggtcgtaagaactcactctggttcttgacccagccaatggggtgctgcggtgtggaaatgatcgcagcaggatgttctcactatgatacggatcgatttggtatcataccaagggtttctccaaggcaagctgatgtgatcgttatcagtggttatgtgactaaaaaatatctccctgctcttaagagattgtgggaccagatgccatcaccaaaatgggtgatctgcatgggcgattgttccataagtggtggtccattctatgaatcatatagcactgtacagaatattgatgagatattcccg…	MGEIIGNVSFTATSAIHEFLKKTPLQDLINWGRKNSLWFLTQPMGCCGVEMIAAGCSHYDTDRFGIIPRVSPRQADVIVISGYVTKKYLPALKRLWDQMPSPKWVICMGDCSISGGPFYESYSTVQNIDEIFPIDVFIPGCPPRPEALIQGFIELQKKIMAKEDKGSEY
NODE_1050_length_24822_cov_410.125167	fig|2206.11.peg.90	peg	NODE_1050_length_24822_cov_410.125167_17010_16636	17010	16636	-	Coenzyme F(420)H(2) dehydrogenase (methanophenazine) subunit FpoA				atgacaggagtaattgatagttacatcccagttgcaatattctttatagtggcattaataacgccaccagtgatgatgtttattgtacatcagttaagcccaagaagtaaagcagaatgtaaactgacaacatatgagtgcggttctgtgccaataggtgaagcacggattcagttcaatgttgaatactatttatacgcaatagcatttgttctgttcgatgttgaagttcttttcttatacccatgggcaatggtatacatcaatcatggtatcacggcaatagctacagttgaaatgtttttgtttattgttgtcgtacttatgggatatttgtatctgtggaaaaaggaggctcttaaatgggtgaaataa	MTGVIDSYIPVAIFFIVALITPPVMMFIVHQLSPRSKAECKLTTYECGSVPIGEARIQFNVEYYLYAIAFVLFDVEVLFLYPWAMVYINHGITAIATVEMFLFIVVVLMGYLYLWKKEALKWVK
NODE_1050_length_24822_cov_410.125167	fig|2206.11.peg.91	peg	NODE_1050_length_24822_cov_410.125167_17817_17314	17817	17314	-	hypothetical protein				atggaaacatgtgttatctgcgatcaggagcaggattccaaactctatgagaagtataatatctgcacttcatgtgcagatatcatggaagatgttatgggtgaatatttcgttcgcacaatctggcacagtgagccaaagcaaatgagtgggtattttaaatatctgggtaacactacgaaatacatctccgactacaaaaaactcactcaaaaatccctgaatcatataaaagatgtcagtcggcggactgcaaatgcaattgaaaatagcaatacgccttcgaagcaacgttattttgagcgtatgcaggtggttttggattggctgggaaaatgtccggagttctatcattattacttcaaggactattatatatgcccaacatgtggagcatcg…	METCVICDQEQDSKLYEKYNICTSCADIMEDVMGEYFVRTIWHSEPKQMSGYFKYLGNTTKYISDYKKLTQKSLNHIKDVSRRTANAIENSNTPSKQRYFERMQVVLDWLGKCPEFYHYYFKDYYICPTCGASIFEKYSKDEVGDWLVVSCSDCGAAIKKYFSPKTV
NODE_1050_length_24822_cov_410.125167	fig|2206.11.peg.92	peg	NODE_1050_length_24822_cov_410.125167_18277_17861	18277	17861	-	hypothetical protein				atgtctacacaaatagtcaatgttgtttcccgaacaaacggggaattgaagtctcagaaagtaaaggcatcgccatatgagttcactatggcaacccgcgccaagtgggagatgatagtctctgatgaggatgtggagatcagggcaggcgaattcaaaaagatcaacgtgagggagattcagctccagcacgatatgcttgcaacgccatgtgcattctcacatcatgcagtcgcatctgtgctaaaggttggttcaaaatatggcaactcactaatcgagaatgatcggataatcaaatatgcatacatcatcggacaggaaacaggaaaagtcagatctggtgatctgctggcagttcttaatatattcccgatcatgttcacacgggaagcaaca…	MSTQIVNVVSRTNGELKSQKVKASPYEFTMATRAKWEMIVSDEDVEIRAGEFKKINVREIQLQHDMLATPCAFSHHAVASVLKVGSKYGNSLIENDRIIKYAYIIGQETGKVRSGDLLAVLNIFPIMFTREATIPVKV
NODE_1050_length_24822_cov_410.125167	fig|2206.11.peg.93	peg	NODE_1050_length_24822_cov_410.125167_18925_18410	18925	18410	-	hypothetical protein				atggttaataagtccggatggggtcagagcgagaaattccacaagtttgcaaataattggaagcttatcggagtatcttctaaaatagatttcaaagagcaacatctaattgaagacctgatgcacaaacttttgccgcttatccgtgatgcttttaatgatgaggggatggatatcatcaaaaaaggcctctttttggtaggacttgaaaagggacaggagattctgggtaaatcagataatacaaaagacgcttcatcctgtattgtgccgcttgagactgcatgcatgctgatgggagttgaatcatatctggtcaaagaaggaacaaagttgacattgcatgtgtttggatgcccctatgagggtgtcatgcaggatatttttccaaaagagata…	MVNKSGWGQSEKFHKFANNWKLIGVSSKIDFKEQHLIEDLMHKLLPLIRDAFNDEGMDIIKKGLFLVGLEKGQEILGKSDNTKDASSCIVPLETACMLMGVESYLVKEGTKLTLHVFGCPYEGVMQDIFPKEILCECYSQGLVHAANPAVRLKQPRRSCMGDEHCEFVVEF
NODE_1050_length_24822_cov_410.125167	fig|2206.11.peg.94	peg	NODE_1050_length_24822_cov_410.125167_19239_18967	19239	18967	-	hypothetical protein				atggtaacaaatcttgaagcaattctcgcagcaattgtctacttattgggcggtacttttatcatttttgtatatgaagcatatatgaagacgcatcaaaagaaccttttgtatctcgcaataggtctgttcattatgatatttggcagcaatttcgatacgctggctaacattatccttactgggtacataagtgttgagacagcaaaggttgttgctttagggattgagatcccgggtattctgataatactctattcggcgatcaaataa	MVTNLEAILAAIVYLLGGTFIIFVYEAYMKTHQKNLLYLAIGLFIMIFGSNFDTLANIILTGYISVETAKVVALGIEIPGILIILYSAIK
NODE_1050_length_24822_cov_410.125167	fig|2206.11.peg.95	peg	NODE_1050_length_24822_cov_410.125167_19706_19254	19706	19254	-	hypothetical protein				atggatgaaatagactttgcgatccttgagtacctgtcaaaggacagtagaatgcatagtacagatattgcaagtaatttaggattggcaacatctacagttcacaaaagaattgagaagatgcgggattcaggtacgataaaggagtttacggtaactatcgatcctgcaagtgtgggccttaatattactacctatattggtatcaacatagatcacagtaaaaggatcaatgtaattaacaaattgaaattgatacatgacattcttgagataaatgaacttctggagccttatgaccttttgataaaggtgcgcacatttgatattcattcgttgaaggagaatgtattgcatgtgctcaacaatcttgacggggttttagattcaagtagtatt…	MDEIDFAILEYLSKDSRMHSTDIASNLGLATSTVHKRIEKMRDSGTIKEFTVTIDPASVGLNITTYIGINIDHSKRINVINKLKLIHDILEINELLEPYDLLIKVRTFDIHSLKENVLHVLNNLDGVLDSSSILTTKCHKEKACNILKRQ
NODE_1050_length_24822_cov_410.125167	fig|2206.11.peg.96	peg	NODE_1050_length_24822_cov_410.125167_20013_20174	20013	20174	+	hypothetical protein				atgaaaatatatcaaacttgtgttggatgtgcacagtgtgcaacgttttgcaaaacggatgcaattaaagtcaaaggaaaagcacaaattacggatgcctgcatcgaatgtggtgtatgtgccagatactgcccaatgaaagccatcgaggcatcaatatga	MKIYQTCVGCAQCATFCKTDAIKVKGKAQITDACIECGVCARYCPMKAIEASI
NODE_1050_length_24822_cov_410.125167	fig|2206.11.peg.97	peg	NODE_1050_length_24822_cov_410.125167_20171_21478	20171	21478	+	Phytoene dehydrogenase and related proteins				atgaataatgtggctaaggaaaaaaatcgtgccataattattggtgccggacttggagggcttttaggcgcagcaaaacttgccacatccggctacgaagtcgaagtgttcgagcggttgccaatgattggtggtcgctttaccaatatcgagtataagggatttgccctttcaacaggtgcgcttcacatgctaccccacggaccttccgggccattagcacaaatgctgaaaagtgttggcgcagatgtgaacattgtgcgctcagatccgatggcagttatacgccttccatcaaaagaaggagacaatgattacaaaaatgggtccaaagatattctttttaaaaatttccctggtcagctctctaaaaccaaccgtctaaaaattgctatttta…	MNNVAKEKNRAIIIGAGLGGLLGAAKLATSGYEVEVFERLPMIGGRFTNIEYKGFALSTGALHMLPHGPSGPLAQMLKSVGADVNIVRSDPMAVIRLPSKEGDNDYKNGSKDILFKNFPGQLSKTNRLKIAILMLTTRVFPPKKDSLEEWISRYIKDEWLVKLADSFCGWSLSLRGADTSAKEAFSIFSNLYRYSGPGVPIGGCKAVVEALEDVITSNGGKIHISKDVSEIKIVDGKAVGILVDGTEHFGDIVISNIGHVETNRLYNNVELSEEYNQYLEQLKNIKPSAGVKICLAADEPLIGHGGVLLTPYARRVNGINEVTNIDPNLAPPGKHLAVSHQCVQWDKLDELEQEIELGLQDIKEIFAGKKYEVLLIQSHSGEWPVNRSASGLDVNVKNS…
NODE_1050_length_24822_cov_410.125167	fig|2206.11.peg.98	peg	NODE_1050_length_24822_cov_410.125167_21475_22488	21475	22488	+	7,8-didemethyl-8-hydroxy-5-deazariboflavin synthase subunit 1			icw(1);Coenzyme_F420_synthesis	atgagttatcttaatatgccgaattttgttacatattgccgtaatgtgttcattcctgtgaccaatatatgcaggaacaaatgtggatattgtgggttcaggcgcgaaccgggtgataaagatgcacgtctgatgcatattgatgatatcatacccattcttgaaaatggaaaaaaggcagggtgtactgaagctctttttacgtttggtgaatatgccgaagaggttgtggaatatcgtgaatggctcaacgaacttggatattcaacaacagttgaatatgtagcaaaattgtgtgaggctgcgataaaaatcggtctactcccacatactaatgcaggtatacttggtatgtcccagttaaaaatactgaaaccattgaacgcaagtcttggactt…	MSYLNMPNFVTYCRNVFIPVTNICRNKCGYCGFRREPGDKDARLMHIDDIIPILENGKKAGCTEALFTFGEYAEEVVEYREWLNELGYSTTVEYVAKLCEAAIKIGLLPHTNAGILGMSQLKILKPLNASLGLMLETTAKLDALGGAHNNCAGKDPAVRLDAIRAAGKLKIPFTTGILVGIGETVYDRIESIHAIATIHERYGHIQEVIIQNFMPKPGTPMGHHKPPTEQEMVQAVSLARDILPDDVAVQVAPNLINPSLLIQSGASDLGGISSTTIDWINPEAQWPSVFRLQEMVGNTILRERLPIYPQYIEKSWYGSSVKGLIETLSDENGYRKT
NODE_1050_length_24822_cov_410.125167	fig|2206.11.peg.99	peg	NODE_1050_length_24822_cov_410.125167_22580_23677	22580	23677	+	7,8-didemethyl-8-hydroxy-5-deazariboflavin synthase subunit 2			isu;Coenzyme_F420_synthesis	atggtacttttaaattcaaattcaaatattccgaatgatgtcattcaacgctcatttaatggcgaatgcacaaaagaagatgctttgctgcttctcgatgcacaaccacttgaacttttttcattcgctaatgagttgcgagaaaaggctgtcgggaacacagtaacgtacatagtcaacaggaacatcaatttcacaaatatgtgtgtgggaacctgcgggttctgtgcattcaaggataacggcaatgggggatatcacctgagtattgatgagatcatgaaaaaggcaagggatgctgcaaaaatcggttcaacggaagtatgtattcagggaggacttctaccgaatgttggtcttaatttttatcaaggaatacttgaatcgataaagtccgaa…	MVLLNSNSNIPNDVIQRSFNGECTKEDALLLLDAQPLELFSFANELREKAVGNTVTYIVNRNINFTNMCVGTCGFCAFKDNGNGGYHLSIDEIMKKARDAAKIGSTEVCIQGGLLPNVGLNFYQGILESIKSEFPDMHIHAFSPMEVYHAAQLSDMSVKDALVELKRSGLDTMPGTAAEILSDRVRDIICPSKLKTAEWVDVVTLAHKTGIPTTATIMYGHVETIEERIDHIITIRNIQKQTGGFTEFVPLPFMPYNNKIGEEVLRSGKFSTTGLEDLKLHAIARILLNTHVDNIQASWVKLGKKLAQFALSCGVNDLGGTLMEEKISRSAGASHGEYMSPQEFEWLIRGAGRDPKQRTTLYQDV
NODE_1050_length_24822_cov_410.125167	fig|2206.11.peg.100	peg	NODE_1050_length_24822_cov_410.125167_23679_24341	23679	24341	+	2-phospho-L-lactate guanylyltransferase (EC 2.7.7.68)				atgagggcagttataccatataaaaaagaaaatgcaaagtccagactttctcctgtattgacacttggcgagcgtgaggagtttgttgaactcatgctaaaagatgtcatcaatactctttccagatctggtgttgataaaattgacatcctcacaacatcaattaatggtgtagctgatgacattgaaacgaatgtcattgttagcgaactcggattgaatgaagtactcaatgaatacctcacgaagatcagcgagcccgtcatgatcataatggcagacatgccgcttgttaccacacggcatatacaaaaaataatagcatctgataaagatgttacaatcgtgccaggtaaaggcggaggcacaaatatcctttacataaaagatccaacacat…	MRAVIPYKKENAKSRLSPVLTLGEREEFVELMLKDVINTLSRSGVDKIDILTTSINGVADDIETNVIVSELGLNEVLNEYLTKISEPVMIIMADMPLVTTRHIQKIIASDKDVTIVPGKGGGTNILYIKDPTHFHVKYYGSSFRTHCDIAKNMSQSIYVYDSFLASTDIDEPQDIVELLLHGHGMSKDYVEQKFGSEISEGPWDNIPLTTFSWPMRFYAI
NODE_1050_length_24822_cov_410.125167	fig|2206.11.peg.101	peg	NODE_1050_length_24822_cov_410.125167_24467_24607	24467	24607	+	hypothetical protein				atgtctctgatattgaccgcatatgatattgttccaacaatatttgaggatctttccatagcgagaagagcatatcataccatcccgcaaaccctttgctttggaaagttacattactttttggcaaaaagaatggagtaa	MSLILTAYDIVPTIFEDLSIARRAYHTIPQTLCFGKLHYFLAKRME
NODE_10518_length_3274_cov_390.593263	fig|2206.11.peg.102	peg	NODE_10518_length_3274_cov_390.593263_1_195	1	195	+	hypothetical protein				aattatgggaattatgggaattatgggaattatgggaattatgggaattatgggaattatggaagcataatctcagaggaatattcagacgaagttcaactcactcttgagatcataaaagaaaacgagaatgaatttttacaaaaacttaccgatcttactaaaaatacagcaaaattcgaatacccgtcatga	NYGNYGNYGNYGNYGNYGNYGSIISEEYSDEVQLTLEIIKENENEFLQKLTDLTKNTAKFEYPS
NODE_10518_length_3274_cov_390.593263	fig|2206.11.peg.103	peg	NODE_10518_length_3274_cov_390.593263_282_1721	282	1721	+	Hypothetical domain / Phytyl-phosphate kinase (EC 2.7.4.-)				atgaatcgaattgcagcacatttcagagatcttgatcatgaataccgcaggcaaatattgcatgcaggattaggtttcatgatattgttatttccattcatcgacataaatatacttgttgtcatcgcatttttggtccatatgtttttcagatacctgcctgagagttcaattatatatggcataatggatgacaaaacaataagtcacaaccgtatcgtcaaaagcaggggaataaccggtgcaaaagatctctcgatatcggtattcatacttttgctgataagtgccatattcgaatacacatcattttcatatccactttacataatagccggcgcaatcgcaattgctacattcggagacagtgccgcaacaattatgcgccataaaagacaa…	MNRIAAHFRDLDHEYRRQILHAGLGFMILLFPFIDINILVVIAFLVHMFFRYLPESSIIYGIMDDKTISHNRIVKSRGITGAKDLSISVFILLLISAIFEYTSFSYPLYIIAGAIAIATFGDSAATIMRHKRQLKFYSLIAEEYPERMYQGEMHKHYSVKSSTALLVVGIITAFLASSWIVYWQGANISYNLVFFIAAIGAATGALIESIPSKVNDNFTVPLGAGMIMWLFSIFGFSVPPSQMAGAMIFSLVMGFLAYKAKIADVSAVLSATLIGVLIIVFTNVLWIFLLLTFFILGGASTKYKYRYKKSIGLAQSKGGVRNYDNVFSNSTAALVLAVAYGMYPQFGTFITYAYLGTIATATGDTLASEIGTTSRVKPRMITTLKIVEPGIDGGVTPIG…
NODE_10518_length_3274_cov_390.593263	fig|2206.11.peg.104	peg	NODE_10518_length_3274_cov_390.593263_3274_1994	3274	1994	-	NADP-dependent malic enzyme (EC 1.1.1.40)			isu;Pyruvate_metabolism_I:_anaplerotic_reactions,_PEP	acacctccaacaactatcatcggttccatctacgaagaatctctcaaggttcacgaactgcaccagggcgtactcgaaattgcaagtaaagtcccgctaaaaactatccatgacctgagtgttgattataccccaggtgtagcagagccctgcagggaaattgcaaaaaatcaggatgatgtttacacttatacctcaaaaggcaatcttgtagcagtggtgactgacggttcagcagtgcttggtcttggtgacataggtgcacatgctgcaatgcctgttatggaaggcaaggccataattttcaagacactcgggggcgtaaatgcatttccgatatgtatcgatacaaaagatactgaagagatcatcaagaccgtaaaacacatatcgccgaca…	TPPTTIIGSIYEESLKVHELHQGVLEIASKVPLKTIHDLSVDYTPGVAEPCREIAKNQDDVYTYTSKGNLVAVVTDGSAVLGLGDIGAHAAMPVMEGKAIIFKTLGGVNAFPICIDTKDTEEIIKTVKHISPTFGGINLEDISAPRCFEIEERLRAEIPIPVFHDDQHGTAIVVLAGLMNSLKIVGKELGDIKVVVSGAGAAGIAITKKLIHAGVNGGSLLMCDSHGIIFERRVEGMNPVKDDIAKITNASKLSGTIGDALNGADVFIGVSKGGIVSKEMVASMANDAIVFAMANPDPEIMPEDAKAAGARIVATGRSDYPNQINNCLGFPGIFRGALDTRARDINLEMKMAAVYALAEIVGESQLSEDYIIPNPFDSRVVPAVASAVARAAIHSGVAR…
NODE_10518_length_3274_cov_390.593263	fig|2206.11.repeat.9	repeat	NODE_10518_length_3274_cov_390.593263_3148_3274	3148	3274	+	repeat region				aatcaacactcaggtcatggatagtttttagcgggactttacttgcaatttcgagtacgccctggtgcagttcgtgaaccttgagagattcttcgtagatggaaccgatgatagttgttggaggtgt
NODE_1059_length_24654_cov_416.481306	fig|2206.11.peg.105	peg	NODE_1059_length_24654_cov_416.481306_83_3	83	3	-	hypothetical protein				atgggatttgaaacatctgttgtaattgctattttctttttgtcagctatggcattaccgaaaaataaaataaaaaatttt	MGFETSVVIAIFFLSAMALPKNKIKNF
NODE_1059_length_24654_cov_416.481306	fig|2206.11.peg.106	peg	NODE_1059_length_24654_cov_416.481306_930_73	930	73	-	Flagella-related protein FlaD				gtgcttgaacttttatctctttatgaaattgtatctaatcaggtaaacccttttgttggtgaagccggaaccaatcgcgagagcatcgaacgttttgaaaaagatgaaaaacggatgactgaactcagtgacgtcatagtaatgttaaagaatgagattgatgttttatcacagcgtgctgaaatacctcgcgtggcacccgaaaccgacgggaagatcagtgatatcgatacaaagattgacgcatttgcagatgcaatggtatcgttacatgaaagcatagaagtcatatcaataaaaatagatgaactggttctaaaaaccggacaactgggtcaggatatagttgatctggcagacaccacaagcaatatctcaaaaagggtatatgatctggaa…	MLELLSLYEIVSNQVNPFVGEAGTNRESIERFEKDEKRMTELSDVIVMLKNEIDVLSQRAEIPRVAPETDGKISDIDTKIDAFADAMVSLHESIEVISIKIDELVLKTGQLGQDIVDLADTTSNISKRVYDLEKIDFTKMAQTVPTVEEDNTSENEQVSEVKTQNGYSIIRLDSIKRDPMSVVVLLNWIEFLMERVGRNNLMDALDYYVDIEWISENVRSEIMAYARGIDYYVEKPTWRLLPEDHTKSLLFIERLCGRKIDKNMLSTIDREMSKVKHGLEELYGI
NODE_1059_length_24654_cov_416.481306	fig|2206.11.peg.107	peg	NODE_1059_length_24654_cov_416.481306_1381_1494	1381	1494	+	hypothetical protein				atgaacatttataattatatgcacactattatatataaatattcaaaaaaagtatgccatgaacttgttttagatataaattatccctggatatttgcaaactttaaattttga	MNIYNYMHTIIYKYSKKVCHELVLDINYPWIFANFKF
NODE_1059_length_24654_cov_416.481306	fig|2206.11.repeat.10	repeat	NODE_1059_length_24654_cov_416.481306_1592_1776	1592	1776	+	repeat region				acgagaaaacgctcactttgttcgcgttaactcggactatataattctataaattatatactacaagaaaatgctcacttcgttcgcattaacttggactacataatcttatagattatatacaacgagaaaatcctcgctatgctcggattaactcgcactatatatttataaaatatatacta
NODE_1059_length_24654_cov_416.481306	fig|2206.11.peg.108	peg	NODE_1059_length_24654_cov_416.481306_2731_1796	2731	1796	-	hypothetical protein				atgagaaaactgatgttaatttcgttgatagcacttattgttgctatgttggcgattccggcatctgcggaagagggtttttcagtaaccagtttggatgcgaaaaatgtggactgtagagcttcatgtcacattccaaaccctcacacaatacatgctggaaaaccggttacgtgtgtgaattgccatggtgaaaccctttcagttgcgattccgcaatgtgcaaattgtcacaaaggaccaatacatgatgtccacaaaggcaaagtagcgacacaggattgttcatattgtcacaagggtcttgaaaatgtacataacaacgttcttacagagagtgtatgtgcacattgccacaaggacttgatcgtagttcacggtggcgaaactgaaagttgt…	MRKLMLISLIALIVAMLAIPASAEEGFSVTSLDAKNVDCRASCHIPNPHTIHAGKPVTCVNCHGETLSVAIPQCANCHKGPIHDVHKGKVATQDCSYCHKGLENVHNNVLTESVCAHCHKDLIVVHGGETESCTKCHSTAPNIVKPVKTANMDIICQACHVSDNVASVHGNESNKQACYNCHRPGEGEVSATQIPHNIHIPDVTCVACHMDKESIIVPECTRCHKIGDLHAFGTVGVKSKDEMQCNACHPDSYFGGSKPAKVVDKTPENKVATSDEPTPTESGKKEPILPGFGIVSAIGAIAALYFVSRRK
NODE_1059_length_24654_cov_416.481306	fig|2206.11.peg.109	peg	NODE_1059_length_24654_cov_416.481306_3048_4088	3048	4088	+	hypothetical protein				gtgtacatactgatcaatgtgccacgaaaaaagaattttgaaaaacccctttattccgataaagatgggatcaggttcgcaacaccaaaggtcgttgcggaatatcgggcaaaacgcctgaagtgcaaaacactcgccgacatcagttgcggcataggtggacaaacgatattctttgcaaaagaatgtgatcttgtatatgccgtagagatcgatccaaaaaagatcgagtacgcaaggaaaaactgcgaacttcatgacatcgataatgtggtatttatatgcggtgatgcattatctccggatgtgatagagcagatcccaaaagttgatgtcatattttcagatcctgccagacctgctcaagaatataagcgcaaagtaatgagtcttgaaccc…	MYILINVPRKKNFEKPLYSDKDGIRFATPKVVAEYRAKRLKCKTLADISCGIGGQTIFFAKECDLVYAVEIDPKKIEYARKNCELHDIDNVVFICGDALSPDVIEQIPKVDVIFSDPARPAQEYKRKVMSLEPGIPNVISAYSDKSDNFVFEAPPQMPPDRIPFDCEREYLSLDGQLNRLTLYFGNLKQCERSAVSLPDGAYIGSTNITYDVKETQNIERYAYEPQPSVVKAEMLPQLAGSIKKDIANVDVELFKIDKKRLLLTSNTQFKNAMMKHNYSVFQVTDFEPEAINSILKRHDVGTVVLRAGVDPADYWTIRNEIENGLSGENTIHLFVKDEKAILCEVI
NODE_1059_length_24654_cov_416.481306	fig|2206.11.peg.110	peg	NODE_1059_length_24654_cov_416.481306_4477_4103	4477	4103	-	hypothetical protein				atgagtcaagtagtaatggttgtagacgatgaaccagatacaatagaccttgtaagattggttcttgaatctgaagggattgatgttgttggtgctaacagtggcaatgaatgtcttaaaatgatcgatagcatcagaccagatgcaattttattggacatcatgatgcctgaaatggatggatgggaaacattccataagatcaaagaaaaagatgcaaccattccggtatcaatgcttactgtaaaaagtcaggaatttgacaagatgcttggtttgcatgtattaaaagcagatgactacattacgaaaccgtttggcagaaaagagttggtagaacgcacaaaagcattgctcggcttaaaacagtcctga	MSQVVMVVDDEPDTIDLVRLVLESEGIDVVGANSGNECLKMIDSIRPDAILLDIMMPEMDGWETFHKIKEKDATIPVSMLTVKSQEFDKMLGLHVLKADDYITKPFGRKELVERTKALLGLKQS
NODE_1059_length_24654_cov_416.481306	fig|2206.11.repeat.11	repeat	NODE_1059_length_24654_cov_416.481306_4534_4637	4534	4637	+	repeat region				ggccttgggacaatattatttattgaatcgatatgctgtggcgttttttggcatttttatcgtaaaaactaaccgctatgctgcggcaattttgtcccaaggcc
NODE_1059_length_24654_cov_416.481306	fig|2206.11.peg.111	peg	NODE_1059_length_24654_cov_416.481306_5699_4602	5699	4602	-	Two-component response regulator SA14-24			isu;Heme,_hemin_uptake_and_utilization_systems_in_GramPositives	atgtcggatgatcagactaaaaaaatactagctacacttcgtgatgagttggtatcaaaaagcacattgttttttgcacctgttgatagtttcatcgagcgtattatttattaccacatatttgatctactcagcaatgaccctgagcgcacagttgtgtggttgtgtttaaaagattcaagggaagaagtacttgataagtttgatgaatttggttttgacattcatgatttcatggaaaatatctggttcatagacattgagagtacgagcaagaaattgaaagataatacgtattattgtaattcccataccgattatacaaaaatggcattgcatgcagtgaaattatcttctgaacatcaaaaactcgtatttgtgatcgatgacatgaccatt…	MSDDQTKKILATLRDELVSKSTLFFAPVDSFIERIIYYHIFDLLSNDPERTVVWLCLKDSREEVLDKFDEFGFDIHDFMENIWFIDIESTSKKLKDNTYYCNSHTDYTKMALHAVKLSSEHQKLVFVIDDMTILASDTFQVIENFIKFVQKSVKENGGSVISMLGKGILQPDTEALMKSFFDIIVDVQHGGEMHANIGLESLDLRYNIEGGMITFEYIQKRVKRDRLKILVVDDEPDIPELVELLLADEPFDFISARGGYEAIDMAISELPDMILLDIMMPDMDGYEVVQKLKESKVACDIPIIMVSAKSEVSDKIKGMELGIDDYVSKPFDMRELNARIKMVMKRLGWSADAKGLGTKLPQHSG
NODE_1059_length_24654_cov_416.481306	fig|2206.11.peg.112	peg	NODE_1059_length_24654_cov_416.481306_5894_6835	5894	6835	+	ABC transporter, substrate-binding protein (cluster 12, methionine/phosphonates)				atgacaataaataaagcacattgtgcaatgttgatcttgatagtatgtatgccgataatttttttaagtggatgcctcagtgatgatgaagctatatccatcgatatggatgaaatagacacaacactcaaaacacaatcaaatgtatcgtcactcaaaatcgcggtttcggcaatgatctcaccaaaagagacgcttgtgtattatgaagatctaatgggatatatatcaaacaaaaccaatcgcccaattgaacttgtacaaagagaaacttatgcagaaataaacgaccttgttgaatcacaatatcttgatgctgcgtttgtgtgcagtggagcatacgtcgatgggcaagacaggtttggtatggaacttttagtggcgcccgtggttaaaggc…	MTINKAHCAMLILIVCMPIIFLSGCLSDDEAISIDMDEIDTTLKTQSNVSSLKIAVSAMISPKETLVYYEDLMGYISNKTNRPIELVQRETYAEINDLVESQYLDAAFVCSGAYVDGQDRFGMELLVAPVVKGEPVYYSYIIVPIDSDATRFEDLRGKKFAFTDEMSNTGKLSPTCMLALINETPDSFFSGYIFTYSHDKSIEAVAKRLVDGAAVDSLIWDYDAAKNPIYANKTKIISKSQPYGIPPVVVHPDTNPDLKIELQNILLTMHEDPEGADILKHINIDKFTIINNSAYDSVGEMSVFAEAQGAEDE
NODE_1059_length_24654_cov_416.481306	fig|2206.11.peg.113	peg	NODE_1059_length_24654_cov_416.481306_6828_8660	6828	8660	+	hypothetical protein				atgagtgaaaacaatagttttttacgaactgtttcgaacttaaacataaggacaaagttaatcatagctgtggtcagcattgtttttatccttagtcttgcaatggggacttatctttacacagttcaaataaatgaactgacgcagcaactgcaagaaaaaggaatgacgatttcaaacacccttgttgaaaatagcgtgaatccaattcttcatgacgatatcatcaaattacaaaatctcgttgagataacaaaaaaaactgaatctgatgtttcatatgcatttatcctggatagtaatgggaatgtaatagtccacacatttaaggatggtttccctattgctatgaaaaacgtaaaccctgcaaatggtgaacaaaaaattaaactgttggac…	MSENNSFLRTVSNLNIRTKLIIAVVSIVFILSLAMGTYLYTVQINELTQQLQEKGMTISNTLVENSVNPILHDDIIKLQNLVEITKKTESDVSYAFILDSNGNVIVHTFKDGFPIAMKNVNPANGEQKIKLLDIGGEYISDIANPVLDGKLGEVHVGISQTGIRDTIQRSTLVFTIFTAISLIIGAFIAFTAGNIITKPIVLLEDGAKEFGKGNFDHKIVVKNEDEIGNLAHTFNDMATEIQTLMYKHEQAAANVMDTKNYLDAIIEGSHDVIFVVDVEGRFEFVNDAFLTLSGYDKNEIIGQKFMILVPDDYRDFILQRWEEVQNGMGEPYETKAITKHGLIKDIMVSHTDVEFSDGTKYVISAKDITEIKKIEEMKNNIISNISHELRTPITIMRGF…
NODE_1059_length_24654_cov_416.481306	fig|2206.11.peg.114	peg	NODE_1059_length_24654_cov_416.481306_10012_8669	10012	8669	-	hypothetical protein				gtgataccaattgaaattaataagttcttttcggaaggatttagtaagacacttttattcaagggcagaccgggtaccggtaagaccacttttgtttttgagatacttattgaactatgcccgaatgggaattgtatctacatctcaccgcgcattgacaaatcttcgtcctatggcagattcccatggatcgagggtgatttcaacagcaacgaagaattttttgagatgcttgatgcgcgtgtcagcatggtgcagggggcatttgatgaaaaaccattgatcgtaattgattcaattgatgcattgagcattgcgacaaccgattcttccaattggttggaaaacaagtttaaacttgaacgcatgttgatcgattttggcaataagacaaatgct…	MIPIEINKFFSEGFSKTLLFKGRPGTGKTTFVFEILIELCPNGNCIYISPRIDKSSSYGRFPWIEGDFNSNEEFFEMLDARVSMVQGAFDEKPLIVIDSIDALSIATTDSSNWLENKFKLERMLIDFGNKTNADILMVTEQTDLTSLDYLVDGVISLEISQISERDIRWVHIHKLRGVGLLQSKYLFTLQDGRFSSFGPFAVAYPKETVVCEPIKDPIRSKISTETADFDNILGGGYQKGSFNLFEITSGVGDSFYSLLLPTFINHLNLDRGLLSMPSEGTSVETEKSMIEFFCGEDRFKNKFVGFEIREMNGRIPAYVEPLTGNISKDMDSILSVKRELIIQSSGAPILDYVGLDTMEYNYGVEDIGRTIGMLASRTKITQNVVLAVAKHGQKITESV…
NODE_1059_length_24654_cov_416.481306	fig|2206.11.peg.115	peg	NODE_1059_length_24654_cov_416.481306_10046_10177	10046	10177	+	hypothetical protein				ttgttacaattttgttgttgtaaatattattattattattattattattattattattattattattattattattattattattattattattattattattattattattattattattataattgttaa	MLQFCCCKYYYYYYYYYYYYYYYYYYYYYYYYYYYYYYYYYNC
NODE_1059_length_24654_cov_416.481306	fig|2206.11.peg.116	peg	NODE_1059_length_24654_cov_416.481306_12957_10180	12957	10180	-	Alanyl-tRNA synthetase (EC 6.1.1.7)			isu;tRNA_aminoacylation,_Ala	atgctcgaagatgaatatcaacttgattttttctcaaataacggatttgttcgtaagcaatgccaaaaatgtggtgtttttttctggacacgtgatcttgaccgaaaaacgtgtggggatgccccctgtgacccatattcatttataggcaatccagttttcaaaaaacaatacgatctcgcagagatgcgggaatatttcctgaatttctttgaagaacgtgatcataccaggatagacaggtatcctgtaattgcaagatggagggatgacatatacctgacaattgcatcaattgctgattttcagccattcgtcacatcaggagaagtaccaccgcctgcaaatccattgacgatctcacagccttgtatccgcctgccggatctggacgcagtt…	MLEDEYQLDFFSNNGFVRKQCQKCGVFFWTRDLDRKTCGDAPCDPYSFIGNPVFKKQYDLAEMREYFLNFFEERDHTRIDRYPVIARWRDDIYLTIASIADFQPFVTSGEVPPPANPLTISQPCIRLPDLDAVGRSGRHLTTFEMMAHHAFNTNDKEIYWKERTMELCDEFLMSLGADPMAVTYKEEPWAGGGNAGPCVEVLIGGLEVATLVFMNLKQSKDGDIMIKGEAYSKMDNYIVDTGYGLERFVWASKGSPTIYDAVFPSIVNELMGLAGIDHELDNAEYAYILSQNARLAGLMDISEKANLLELRKQVASSIGTTVEKLTSIMEPVETVYAITDHTRCLTFMFGDGIIPSNVKAGYLARLVLRRTLRMMQDLDIRISLSEIVKMHINNLPEYP…
NODE_1059_length_24654_cov_416.481306	fig|2206.11.peg.117	peg	NODE_1059_length_24654_cov_416.481306_13269_13493	13269	13493	+	hypothetical protein				atgtcaatgatatttcgaggaacagttgaagattatgaaaatgcgggaattaaaccttccgtgtttatggattccagtggaagcctgaaaatatacctctgcgattcggtcgtagatcaaatagaagaagataaatctatagtgatcaaaggttatgaatcaaatggcgcgcagttcattgaaacgttcgatgtgaacttcaaaaaccaggaccgaaagtcatga	MSMIFRGTVEDYENAGIKPSVFMDSSGSLKIYLCDSVVDQIEEDKSIVIKGYESNGAQFIETFDVNFKNQDRKS
NODE_1059_length_24654_cov_416.481306	fig|2206.11.repeat.12	repeat	NODE_1059_length_24654_cov_416.481306_13720_13913	13720	13913	+	repeat region				attttcttgtagtatatgttttataaacatatagtgcaagttaatctgagcgtcagcgaagattttcttgttgtatataatctataggattatgtactccaagttaatgcgaacgaagtgagcattttcttgttgtatataatctataggattatgtactccaagttaatgcgaacgaagtgagcattttcttg
NODE_1059_length_24654_cov_416.481306	fig|2206.11.peg.118	peg	NODE_1059_length_24654_cov_416.481306_14513_14211	14513	14211	-	hypothetical protein				atggtagaggtcgaagatgatgaacttgaagagatgatgatggctgcgccatctgcacgcgaaacaaaaaagatggatcatgagatgttgaacaaagctgcatcacatccattgagaagaaaacttgtaaaatccattggtgtatttggcaagacaaaagaagatattcaggatgagaccggtatcgatgatgcatcgtttaagtaccagaccgagttcctgataaatggaaatttattgaagatagaaaatggtcaatatagattaactgacaaaggacttgacctgcttgcaatcgtttaa	MVEVEDDELEEMMMAAPSARETKKMDHEMLNKAASHPLRRKLVKSIGVFGKTKEDIQDETGIDDASFKYQTEFLINGNLLKIENGQYRLTDKGLDLLAIV
NODE_1059_length_24654_cov_416.481306	fig|2206.11.peg.119	peg	NODE_1059_length_24654_cov_416.481306_14739_15527	14739	15527	+	5'-nucleotidase SurE (EC 3.1.3.5)				atggttcctaagatattactcacaaacgatgatggcgtctatgccgcaggcatccgggcagcatacaaaagtgttgccgaccttggcgatgtgacgatctcagcccctgcgatgcagcaaagcggtgttggaaggtcaatatccatatttgagccgctcaggatcaataaaacagaaattgacggagttactgcctatgcaattggcggcacacccacagattctgtaatacttggaatattcaccatcatgaaacagatgccggatcttgtgctttccggctttaacattggggaaaatatcagtacagatactattacaacttcaggcacgatcggtgccgcacttgaggctgcgagttatggaatacctgctatcgcagcatcgatacaggtgacg…	MVPKILLTNDDGVYAAGIRAAYKSVADLGDVTISAPAMQQSGVGRSISIFEPLRINKTEIDGVTAYAIGGTPTDSVILGIFTIMKQMPDLVLSGFNIGENISTDTITTSGTIGAALEAASYGIPAIAASIQVTEEGAKFDDLRDYQHDFDVGIKVINRIAKNVLKHGLPDNVDLLNVNIPHFAETDTPIEITRLARKIFKTTVQERHDPRGRPYYWIDGDLIREDEEGTDVHAIMQKGHISVTPITLDATSPIDLSGIEHLI
NODE_1059_length_24654_cov_416.481306	fig|2206.11.peg.120	peg	NODE_1059_length_24654_cov_416.481306_15701_15552	15701	15552	-	hypothetical protein				atggaagttgaactgataattgatggtgaaaaggtcgttatgaacgattttgtacagaagatgcttggcaacatggttggcggggcagttgaaacattgcacggtgttgaaggggactggaaagaggtttctctcaagataaagcattaa	MEVELIIDGEKVVMNDFVQKMLGNMVGGAVETLHGVEGDWKEVSLKIKH
NODE_1059_length_24654_cov_416.481306	fig|2206.11.peg.121	peg	NODE_1059_length_24654_cov_416.481306_16651_15728	16651	15728	-	Cyclic pyranopterin phosphate synthase (MoaA) (EC 4.1.99.18)				atgaactcccctctggtaaccaatgtatcaaatactctcactgacttatttggacgcacggtcacgagtcttcgaatatctatcacaaaccgctgcaactatgattgtatttattgtcaccatgagggttatacaaacagcaggggcgagatgtctgttgagacgatttcaaacattgttcatgcagcatctgagatgggtgtgaataaggtaaagttctctggtggtgagccgcttatacgtaaggattttgaacatattctgtcttcactcccaaaactgcgggatgtgtccgcaacaacgaatggtacattgttaaaagaacgtgcgcaggatctaaaagatgccgggcttgaccgcgtaaatataagtcttgattcacttgatccaaaaaaatac…	MNSPLVTNVSNTLTDLFGRTVTSLRISITNRCNYDCIYCHHEGYTNSRGEMSVETISNIVHAASEMGVNKVKFSGGEPLIRKDFEHILSSLPKLRDVSATTNGTLLKERAQDLKDAGLDRVNISLDSLDPKKYKFITNSSQNMLDGVLDGVHSAVDAGLTPVKLNMVLLKGINDNEIYDMLDFTRTYDGQVILQLIELMDFNDVSQYHIDANSVEDDLTARADEVRIRTMHRRKKYIIDGAEVELVRPVDNSEFCANCNRLRVTADGKLKPCLLVNDNLIDVNDMPMEKMPQMLKLAASQRVPYCRN
NODE_1059_length_24654_cov_416.481306	fig|2206.11.peg.122	peg	NODE_1059_length_24654_cov_416.481306_16776_18101	16776	18101	+	Cobyrinic acid a,c-diamide synthetase (EC 6.3.5.11)				atgactaaagcaatactcatcgcaggaacacatagtggtgttggaaaaactacagtagccatgggaattatggcagcccttacgaaccgtaagtataaggtacagccctacaaggtcggacccgactacatagacccgacccaccacacagtcatttgtaatgcctcatcacgaaaccttgacacattcatgatgggaattgacggtgtgcgcgagacgttcgcacgcacatgcggaaatgcggatatttcggttattgagggagttatgggtctgttcgatggtgtggattccacagaaattgccagttccgcccatgttgcgaaaacactggacatccccgtaatacttgtgatcaacgttcatgggatgtcacgaagtgctgctgcgatcataaaa…	MTKAILIAGTHSGVGKTTVAMGIMAALTNRKYKVQPYKVGPDYIDPTHHTVICNASSRNLDTFMMGIDGVRETFARTCGNADISVIEGVMGLFDGVDSTEIASSAHVAKTLDIPVILVINVHGMSRSAAAIIKGFSEYDKNVNVAGVILNQVGSERHARLLRDALTDIPIIGTLPRNKDLTVPSRHLGLHMASENEYDTSALAEFIEANINLDAVISVAETSRAPEPALQPNNPAAPDVKIGVALDSAFCFYYQDMFDSIERHGAQIKFFSPLSGELPDVDGIYFGGGYPELHIEQLEKSKTTHHIKQLAADGMPIYGECGGLQYLCSSYEIEGKTYRMADVFSAETRQTGRFQALGYTEARARDGMAFARGTIRGHEFHYSLTECARDSRFAYEMLRG…
NODE_1059_length_24654_cov_416.481306	fig|2206.11.peg.123	peg	NODE_1059_length_24654_cov_416.481306_19176_18112	19176	18112	-	DNA primase large subunit (EC 2.7.7.-)			isu;DNA_replication,_archaeal	atggatgacagagaccttgcattatttccatttatttcagaggcatccgatcatgttggtagcctcggtttttctcttgatcggttaataatagaacgctcattggactccgcacgtattcgcggcaaggaacgagtgatacaatcaatagtaggagccattgaaaaaccattttttacaaattccgacaaagtacctatattgaatgaattattgtcatacccttttgcaagaatacttgtttcttgcattgacgatccttttttaacccgccgttattcacttgcagaagcagtggctgcatatacactgctaaaaacccgtgatgtcgagttcttacgtgatcttggaaatgattttggtatggatgccaggccgtcggattcttattttgacatc…	MDDRDLALFPFISEASDHVGSLGFSLDRLIIERSLDSARIRGKERVIQSIVGAIEKPFFTNSDKVPILNELLSYPFARILVSCIDDPFLTRRYSLAEAVAAYTLLKTRDVEFLRDLGNDFGMDARPSDSYFDINFTDYIKLASSMKDLKWKLVNRKLDNGNVRIAKEEFARLLQEVVRARIHDSLPIDVPKEICDLCAPYLDEIKEILDKRKTEYGAGDFEAVERELFPPCIAHAIANTMAGVNLAHSMRFAMTSFLLTVGMTVDDIINMFNVSPDFDVEKTRYQIEHISGSSGTTYKPPACATMKTYGNCYGEDELCKRIRHPLRYYSMKLWVKKRDEGKVKVQDKVVDPEQK
NODE_1059_length_24654_cov_416.481306	fig|2206.11.peg.124	peg	NODE_1059_length_24654_cov_416.481306_19918_19181	19918	19181	-	DNA polymerase sliding clamp protein PCNA			icw(1);DNA_replication,_archaeal	atgttcaaggcaacaattgatgcaaatcttctaaaggattcaatcgaatcactatcggtacttgttgatgaggcaagattcagaatatccccggaaggaatcgcagtaagggctgtggatcctgcaaacgttgcaatggtcagttttgatctgccagccagtgcatttgatgggtttgaagctgatgattccgagatcgggatagaccttaccaaaatcaccgatattttaggtgtggttgataaaaacgaaaaggttttgatggaacttgatgaactgtcacaaaaactctcattacagatcggggggctagcgtatacaatttcattgcttgacccgtcaacgatccgcgctgaaccaaagatcccacagttagagttgcctgcagaagttgttctt…	MFKATIDANLLKDSIESLSVLVDEARFRISPEGIAVRAVDPANVAMVSFDLPASAFDGFEADDSEIGIDLTKITDILGVVDKNEKVLMELDELSQKLSLQIGGLAYTISLLDPSTIRAEPKIPQLELPAEVVLNGIDLRKAVKAAEKVSDHMLLVVEGDLFFMEAEGDTDRVRLDMPRDQLIDLKPGNARSLFSLDYLSDIVKPASKSNEVTLSLGMDFPLKINFTIPNSDGKVGYLLAPRIESD
NODE_1059_length_24654_cov_416.481306	fig|2206.11.peg.125	peg	NODE_1059_length_24654_cov_416.481306_20337_20023	20337	20023	-	Transcription factor S			isu;Transcription_elongation_factors,_archaeal	atgcaattttgtccaaaatgtaaaagtatgatgtttccggtccaaggcgtattgaaatgtaagaaatgcggtcatttgctggataaaacggaggaaagcgaagcacttatttctaaaaccaagcgagatgaacgtgaggtaatagttcttgatagtaacgaaatccaaggtctcccaacgacgcaaatacggtgtccggaatgcgggcacaatgttgcatactggtggttgcggcaactcagatcggccgatgagtcggaaacacgttttttaaaatgcgtcaagtgtagtacaacatggcgtgaatacgactaa	MQFCPKCKSMMFPVQGVLKCKKCGHLLDKTEESEALISKTKRDEREVIVLDSNEIQGLPTTQIRCPECGHNVAYWWLRQLRSADESETRFLKCVKCSTTWREYD
NODE_1059_length_24654_cov_416.481306	fig|2206.11.peg.126	peg	NODE_1059_length_24654_cov_416.481306_20731_20315	20731	20315	-	ADP-ribose pyrophosphatase (EC 3.6.1.13)			isu;NAD_and_NADP_cofactor_biosynthesis_global isu;Nudix_proteins_(nucleoside_triphosphate_hydrolases) isu;CBSS-342610.3.peg.1794	atggtccctattacccctaaattgactgttgatgccgtaataatcttaaatggtaagattgtactcataaagaggaagaaccctccctttaagggcaactttgcgttgcccggaggttttgtagagattggcgagactactgaagaggcgactgtgcgcgaagtgcatgaggaaacgggtctttcaatagatataattaaattacttggtgtatactctgacccattgcgcgacccgcgagggcacacagtgtcagtgtgttatcttgcatccggagaaggtgaaccaaaagccgattcagatgcagaggatgtaggacttttcgatattacagatctgccacgaatggcgtttgaccataatatgattatagataattcaagagatgatattgatgca…	MVPITPKLTVDAVIILNGKIVLIKRKNPPFKGNFALPGGFVEIGETTEEATVREVHEETGLSIDIIKLLGVYSDPLRDPRGHTVSVCYLASGEGEPKADSDAEDVGLFDITDLPRMAFDHNMIIDNSRDDIDAILSKM
NODE_1059_length_24654_cov_416.481306	fig|2206.11.peg.127	peg	NODE_1059_length_24654_cov_416.481306_20796_21629	20796	21629	+	cytochrome oxidase subunit I homolog				atgattgaaaatatactttggatagcagttacgttaatggtcatatcctcaattataccaaaacgccagacaatccgtaatttgattggcggactcggatggggatttttttccatgcattgggcttaccagccaattcattatcttgggatcaacgattatgccaatgtagtcttaacacttgtagttgcggcattttgcctggtgttagcacactcaatgataaaagaatataaacaaaatgttaaaacgaaccctgacaattccaatccgaacaatgtcacctcaatggcaaccagtgcaaccgcaattggagcactgttctatttcccttttgcacagatgcccacgatgaatacgtggatcatcactgaggtcacagatcaggtcatgtggatg…	MIENILWIAVTLMVISSIIPKRQTIRNLIGGLGWGFFSMHWAYQPIHYLGINDYANVVLTLVVAAFCLVLAHSMIKEYKQNVKTNPDNSNPNNVTSMATSATAIGALFYFPFAQMPTMNTWIITEVTDQVMWMLDLFSRSAVRESWDIISLNGYKVQIILACTAIESIALFTGLIISVNAPTKRLASAFLVSVPVIYGLNLIRDVFVIIAYGEQWFGANSFDIAHHMIAKAGSGIALFFIAYAVMKILPELLDLIDGLWKLINEHLHAVVQKFTGTH
NODE_1059_length_24654_cov_416.481306	fig|2206.11.peg.128	peg	NODE_1059_length_24654_cov_416.481306_21630_22256	21630	22256	+	Phosphatidylserine decarboxylase (EC 4.1.1.65)				atgctagcaaaaggttctaccccgtggattgtcgcaattattatattcaccatagtaagcggcgctggtgcatatttaactaaagacccatatatggaatttgcagcatacataggagtcatgtttgttttattttttttatggttcttcagggatcctgaacgaagcataaagatatgcaagaattgtatggttgcacctgctgacggaaaagttatcgacattcgaggcaggactgtatgtattttcatgaacttccaaaatgttcatgtgaacaggataccactcgccggcacaatacgcaatgtcgaacacaaaaagggaggatatattcctgctttttataaagattccgatagaaatgagcgtaacataacaattattgataccgaacacggc…	MLAKGSTPWIVAIIIFTIVSGAGAYLTKDPYMEFAAYIGVMFVLFFLWFFRDPERSIKICKNCMVAPADGKVIDIRGRTVCIFMNFQNVHVNRIPLAGTIRNVEHKKGGYIPAFYKDSDRNERNITIIDTEHGDVSVTQIAGTVTRRIITYVKEGDILQQGQRFGMIRFGSRVDVTIPEVFDISCKKGDRVYGGETVIATKNTLNQGE
NODE_1059_length_24654_cov_416.481306	fig|2206.11.peg.129	peg	NODE_1059_length_24654_cov_416.481306_22262_22942	22262	22942	+	CDP-diacylglycerol--serine O-phosphatidyltransferase (EC 2.7.8.8)				atgttacaaaatttaaaaatccccgatgtcgttacactttcaaatgcactgtttggtctggctgcaatagttgtagcatctaatggacgctacggtcttgcatgcatcctgttattaatggcagccgttgccgatggtgttgatggctaccttgcacgtcgactgggaggcagtgaccttggcggaacgatggattcacttgcagatgtgatatcttttggcgtagctcctgcttttattgtatattccgcatacagcgcgcagcacctatatctgataagtgcggcagttagtttctatgtaatatgtgggattctcaggcttgccagattcagttccatacaaaaaacagtaactgattttgaaggactccccatcacagcaggttctgttatgatc…	MLQNLKIPDVVTLSNALFGLAAIVVASNGRYGLACILLLMAAVADGVDGYLARRLGGSDLGGTMDSLADVISFGVAPAFIVYSAYSAQHLYLISAAVSFYVICGILRLARFSSIQKTVTDFEGLPITAGSVMIVSYLLIDAKYISAYSVVALVVILSLLMISTFTYPKFSNIRTMAPVSVMFGLVIPSFFIKIEYTTSFSMILFIAMAIYVASPVVKTNKIFNKEM
NODE_1059_length_24654_cov_416.481306	fig|2206.11.peg.130	peg	NODE_1059_length_24654_cov_416.481306_22939_23304	22939	23304	+	Uncharacterized protein MJ0408				gtgattaaaataagcggaaaaggtgttactgatagggacaatgcattattcgaagcaggaattaaacttggtgctttatatcatcaattcacaggttcacctgttaatcttaagaccgtaaaaagccttgaaaatgcgattgcacagagcatttcagttcaaccttttgttgaagatatatcggtttcgatcaatcgcgatatggtgcgctcaaacttgaataatgaattcggatactgtgaacttgaggggtgcatgcttgatgtcaggatcgatgttcattatggtttggcgaaagtgcgggttgcgcttgagtttgatactaaacttgagtatcctttgatgcggattttaagtgtagaataa	MIKISGKGVTDRDNALFEAGIKLGALYHQFTGSPVNLKTVKSLENAIAQSISVQPFVEDISVSINRDMVRSNLNNEFGYCELEGCMLDVRIDVHYGLAKVRVALEFDTKLEYPLMRILSVE
NODE_1059_length_24654_cov_416.481306	fig|2206.11.peg.131	peg	NODE_1059_length_24654_cov_416.481306_24539_23457	24539	23457	-	Aspartate aminotransferase (EC 2.6.1.1) @ Histidinol-phosphate aminotransferase (EC 2.6.1.9)			idu(3);Coenzyme_M_biosynthesis_--_gjo idu(3);Glutamine,_Glutamate,_Aspartate_and_Asparagine_Biosynthesis isu;Histidine_Biosynthesis	ttgagcaggcttgatcttatcaaggaagagatttttgacatcaagaaatatgtgcccggaaagtcaattgatgacattgcatgtgcgtatggacttgatccggattcgataataaagttaggctcgaacgaaaatcctcttggcccgcctccaatggcggttgaagcgcttatcaagcatgcgtcgcaggtgagtatctatccgtcagcggatgctggtgaattggttgatacgttatctttatacaccggatttcccacaagcaatattgttgcatccgggcccggaatggatggacttattgacggattgatgcggcttattatcgcacgcggagatgaggtgataatccctacaccgacgttttcatattatgagatttcggcgcgggcgaatggt…	MSRLDLIKEEIFDIKKYVPGKSIDDIACAYGLDPDSIIKLGSNENPLGPPPMAVEALIKHASQVSIYPSADAGELVDTLSLYTGFPTSNIVASGPGMDGLIDGLMRLIIARGDEVIIPTPTFSYYEISARANGATPVFVKRNEDYAVGVEAILEAVSSRTKVIFLCSPNNPSGNLVPEEDIRAIAESTRGLVFVDEAYVEFADSNLAHLVNEYDNIIIGRTFSKAFGLAGLRIGYGIMPQWLKSEYMRAATPFNVSGSAIVAGVAALSDVDHLEKSIELVRLGREYLKEYIPFEVYNSQANFVMVNVAPNKAKDVCERLLENGIIVRDCSSFRDAGESLVRVTIGMRWQNEMVVEGFDAV
NODE_1059_length_24654_cov_416.481306	fig|2206.11.peg.132	peg	NODE_1059_length_24654_cov_416.481306_24654_24526	24654	24526	-	hypothetical protein				gttaattatgcacgtgagcatggtgtgctattaaattgcacatcagactttgtgatacgcattgcaccgccgcttgtgataactaaggaacagatcgatacggtggtgaatatcattgagcaggcttga	VNYAREHGVLLNCTSDFVIRIAPPLVITKEQIDTVVNIIEQA
NODE_1059_length_24654_cov_416.481306	fig|2206.11.repeat.13	repeat	NODE_1059_length_24654_cov_416.481306_24528_24654	24528	24654	+	repeat region				aagcctgctcaatgatattcaccaccgtatcgatctgttccttagttatcacaagcggcggtgcaatgcgtatcacaaagtctgatgtgcaatttaatagcacaccatgctcacgtgcataattaac
NODE_1066_length_24582_cov_427.193335	fig|2206.11.peg.133	peg	NODE_1066_length_24582_cov_427.193335_359_3	359	3	-	Tryptophanyl-tRNA synthetase (EC 6.1.1.2)			idu(1);tRNA_aminoacylation,_Trp	atgaatgtgaaacttgacccatggggcgcagtgaatattgacgattattccaaattgttcgatgaatttggaatacaggcatttgatacggtaatttctgatattgctaaaccacacaagtatatgcgaagaaatgtgatattcggtcatcgaagttacgatcttatcacagatgcaatgcagaacaacaaaccgttttcggtcatgagtggctttatgccatcaggaaaagtacatcttggaggcaagatggtaatggaagagatcatctggcaccagcagatgggtggcgatgcatttgtaggtattgcagatcgggaagcacattcggttcgtagcatgtcatgggaaaaatgc	MNVKLDPWGAVNIDDYSKLFDEFGIQAFDTVISDIAKPHKYMRRNVIFGHRSYDLITDAMQNNKPFSVMSGFMPSGKVHLGGKMVMEEIIWHQQMGGDAFVGIADREAHSVRSMSWEKC
NODE_1066_length_24582_cov_427.193335	fig|2206.11.peg.134	peg	NODE_1066_length_24582_cov_427.193335_544_750	544	750	+	hypothetical protein				gtgacggataggaagtacataattaaaacaaaatgtcgaaaagacgagaatggagatataaaatcggatacatggattaccacctcaaaattacttgaagtggaaggacatacccactacattgtattctaccctaccgagggtgacgccgtaggtaaaaagcattacttaccacttaccaatattcattcagttagagaaatgtaa	MTDRKYIIKTKCRKDENGDIKSDTWITTSKLLEVEGHTHYIVFYPTEGDAVGKKHYLPLTNIHSVREM
NODE_1066_length_24582_cov_427.193335	fig|2206.11.peg.135	peg	NODE_1066_length_24582_cov_427.193335_2004_799	2004	799	-	Radical SAM domain protein				gtgaaaaccgatgcttcagttgatgatacagatatcaccatttttacgatacctggcttgtcaataaatataaactcgaaacatccggatggtatcctacagttgaatgcatcaggtaatttgcgtgctgtgtgcactcccttcctgaacaagataaacactcgtctcaagtatgagaaaccggcactggtcgaaggggaacgagtaattgcatcaacatggctcccccctattccgagcaaggcattcaaaagacttctttatgcagaagtccagatcgcacttgggaagtatgttcccgagactgcatcgtttgagatcacgcgcgaatgcaagtgcaattgtgaacactgtgtggtaagcggtggtgaaggggatatggatattgatgccatcaaa…	MKTDASVDDTDITIFTIPGLSININSKHPDGILQLNASGNLRAVCTPFLNKINTRLKYEKPALVEGERVIASTWLPPIPSKAFKRLLYAEVQIALGKYVPETASFEITRECKCNCEHCVVSGGEGDMDIDAIKRAIDEALDMGAFIITFTEGDPLLREEIFELIEYVDKDRAIVNIFTPGTEITPQVAKRLKDSGLHSLLVSIYSTDPKKHDSVRRLDGAYEKATAAIKYGLDAGLLVTMTTHVAPDRIGELPAMYELASELGVHEFSLWESVPKKIGDAILSDTDRKTILDMYHRVNSTKGGPRIFSNTFFEGEMLGCMAGQRWVHVCVDGSVKPCPYLPFEYGNIENESLKSIWDKIRSYPQFKGERHVCLMHDPNFLELVSRIPEDAKVPYDFEML…
NODE_1066_length_24582_cov_427.193335	fig|2206.11.peg.136	peg	NODE_1066_length_24582_cov_427.193335_2788_2021	2788	2021	-	hypothetical protein				gtgactcgcgtaccaactgcaattcccggacttaatgaacttatagaaggcggatttatcgagaatgatgttattctgctaaccggtggtccgggtgcagggaagtccacttttggaatacagtttttgtatgatgggatcaaaaattacagtgatcccggggtatatgttacattggaagagtcaccggcacgtattatcagaaacatgtggcggcataactgggaccttgaacgaccaataaaagagaataagttgcggataatccgtgcaaatccaatcgcatttgggcggtatataaaagaatctgttccggcagatgggattactgatgtggaaatcgcaacgattgagaatcttctgaatcagatatttgcacaggtaaatgaaatttgtgca…	MTRVPTAIPGLNELIEGGFIENDVILLTGGPGAGKSTFGIQFLYDGIKNYSDPGVYVTLEESPARIIRNMWRHNWDLERPIKENKLRIIRANPIAFGRYIKESVPADGITDVEIATIENLLNQIFAQVNEICAKCLFIDSITSLKISSDETTVRHMIMEFIKNLENFDCTTLITSELHNNLEDFSVEEYLSEGVIRLHVSRVGGNRVRAIEIIKMRGVKHDEIMHPYAITDEGIVVYPFETVIGKEADVFESTFF
NODE_1066_length_24582_cov_427.193335	fig|2206.11.peg.137	peg	NODE_1066_length_24582_cov_427.193335_3529_2918	3529	2918	-	Eukaryotic translation initiation factor 2 beta subunit			isu;Translation_initiation_factors_eukaryotic_and_archaeal	atggatgattacgaagcactattggaccgtgcaatcaaaaatttgccggatatggaaactacggatgcccgtttcgtaatacctgagcccaaaatttttatagagggcaagaccacaattttggataatttcagcaatatagtagatgtgttgaaccgagatgcagaccatcttatgaaattccttacccgtgaaatgggtacagctggcaaactggaaggcggacgtgcaatatttcagggaagattccctaaagaattgatgaaatcaaacattgagtcttatgtggaagagtatgtgatgtgctccgaatgtttccgcccggatactcaactcgttaaggataatagagtactggtactcaaatgttctgcatgcggtgcacacaggcctgttaag…	MDDYEALLDRAIKNLPDMETTDARFVIPEPKIFIEGKTTILDNFSNIVDVLNRDADHLMKFLTREMGTAGKLEGGRAIFQGRFPKELMKSNIESYVEEYVMCSECFRPDTQLVKDNRVLVLKCSACGAHRPVKKRRAVASAPRDAVEEGQEYEVRIDAVGSKGDGIAKLAKFTIFVPGAVKGDVVTIKINRISGTLAFAQKVS
NODE_1066_length_24582_cov_427.193335	fig|2206.11.peg.138	peg	NODE_1066_length_24582_cov_427.193335_4089_3571	4089	3571	-	LSU ribosomal protein L10e (L16p)				atggtacgaaaaccagcaagtatgtacagaaacgtaaaacagcgctcattcacaagacgaaaatacatgggcggtgtgcccggcagtcaggtcattcactacgatatgggtaacaagacagcagatttcccaatcaaggtaactttagttgtagatgaaagatgccagatacgtcacacagcactcgaagctgcacgtattactgcaaacagggcactgacaactgcagcaggtcgtgcaggtttccatctaaagttgcgtgtatatcctcacgaagtattgagagagaacaaacaggcaactggcgcgggtgctgaccgtgtatcaagtggtatgcgaggagcatacggtaagaatgtatcaactgcagcacgagttagtgttggccagaagatattt…	MVRKPASMYRNVKQRSFTRRKYMGGVPGSQVIHYDMGNKTADFPIKVTLVVDERCQIRHTALEAARITANRALTTAAGRAGFHLKLRVYPHEVLRENKQATGAGADRVSSGMRGAYGKNVSTAARVSVGQKIFTVSVNKEHFEAAKNSMWRAGQKLPTPVRIVVDKGQELVL
NODE_1066_length_24582_cov_427.193335	fig|2206.11.peg.139	peg	NODE_1066_length_24582_cov_427.193335_5488_4256	5488	4256	-	Uncharacterized protein MK1497				atgaatcatacgattttaactatgaaagtactggcaatagatattgggaccggaacgcaggatattctgctgtatgatacaaaaaaagaggtggagaacagcttgatcatggtgatgccttcacctactgttataattgcagacaggatccagagggcaactgatgagggcagggatattgtattaaccggtggtatcatggggggtgggccatgtgtccgcgcgataaaaaaacacattggcaaaggttttctaatatattctacaaaaaatgctgcacttacgatcaatgacaatcttgagatggtgcgttcaatgggtgttatgcttattgatgagcaggatatgggttccttgccggatgatgttttaaaaatcgagttacaggatattgataca…	MNHTILTMKVLAIDIGTGTQDILLYDTKKEVENSLIMVMPSPTVIIADRIQRATDEGRDIVLTGGIMGGGPCVRAIKKHIGKGFLIYSTKNAALTINDNLEMVRSMGVMLIDEQDMGSLPDDVLKIELQDIDTSAIFGALSQFGVNVGSGLDLHLDLHLDLDADEQIRFAVALQDHGDSPDESNRIGRFRHFEEQIKKGGDLDLFTYHGGDIPPYLTRIKSAFDTLDGGYFVGNGNGNGNGDTDKESVVFMDTGPAAIFGALLDTAAEQPSIVVNIGNGHTIGALVVGDRIRALFEHHTSSMNFEKLQDHIIRLAKGTLTFDEVFNDGGHGCYIGDTLDFDAIRSVMVTGPKRGVLQNGAESLKNTELWAKLHFAAPFGNMMLSGCFGLLSAFLKNDEG…
NODE_1066_length_24582_cov_427.193335	fig|2206.11.peg.140	peg	NODE_1066_length_24582_cov_427.193335_5516_6076	5516	6076	+	Molybdopterin adenylyltransferase (EC 2.7.7.75)				atgaatacatccaccaataatagcactcatcaacataagaaaaatacacacggaccatacaattttttccttgtgacgatatcaacatcaagagcagaaaaatatggcaaggtaaatggaactgttgcaaaccctgaagatacagatgatatgtcaggacaggttatgagagacattattacacaaaatggacaccgtgtcgtgaaatattcactaataagcgatgaattgaatcaaatacaagatactgtaagatctgcaactgaaactgacacagacataataatcacaagcggtggcactgggcttgcattaagagatatcaccattgaatccattataccaatgcttgacaaggaaatgccaggttttggggaacttttcaggtacaagagcatc…	MNTSTNNSTHQHKKNTHGPYNFFLVTISTSRAEKYGKVNGTVANPEDTDDMSGQVMRDIITQNGHRVVKYSLISDELNQIQDTVRSATETDTDIIITSGGTGLALRDITIESIIPMLDKEMPGFGELFRYKSIQQIGTSVILTRAIAGVIKNKAIFCLPGSPNAVRLALDEIIIPEAGHIIKHTKE
NODE_1066_length_24582_cov_427.193335	fig|2206.11.peg.141	peg	NODE_1066_length_24582_cov_427.193335_6248_6949	6248	6949	+	hypothetical protein				atgtcaggatattcactgggcattaaggaaatcgatgacctcataggtaaaatcagagggggaagtaatataatgatgatagggccccccatgagcaataaggatgaaattataaacatcacaatatacaatggtataaaagacaataatgcagcgatcgttgtatctacccgtgaacccggagaacgtgtttttaattggttcaaagagaataaactggacatctctaatgcaaatataggaattgtggactgtgtcacaaaaacacttgggatgggtgttgctgacactgaaaacataaaacgtgcttcaagtcctgttgaccttaccggaattggcgtcaagatcagtcagttctttgaacaattcctgatgaaaaagaacatagcgaatacaaga…	MSGYSLGIKEIDDLIGKIRGGSNIMMIGPPMSNKDEIINITIYNGIKDNNAAIVVSTREPGERVFNWFKENKLDISNANIGIVDCVTKTLGMGVADTENIKRASSPVDLTGIGVKISQFFEQFLMKKNIANTRLCINSLSTILMYSNIQTVFRFLHVFTGRVKAANALGIYVVEDGMHDPQVIATLKQLFDGMIEIKASGDGYAIRVVGFTPKPTPWFNYEMNGMNLIMQKSV
NODE_1066_length_24582_cov_427.193335	fig|2206.11.peg.142	peg	NODE_1066_length_24582_cov_427.193335_6952_8124	6952	8124	+	hypothetical protein				atgatagaaacaggtattattaaactggatgattatcttatgggaggaattccaaacggaaaatcactcatatattacattcacccgggtgtggaaggtaatgtattcggcatgcagacattatatcacaaccttgcagccggcatgaaatgtgtattcgttgcgtcaagttcagacccaacaatgataatagatgcattcaaagaatttggatggaaccttgaaacatattgcgagaatcttatcattgtagatgcatattcaggtttggtcggggcaacctctaatgaaaaatacattgttggagatccagaaaatatagattcactaaatgagaccattgagaaagtgattgaagaactcgatgataaatctgttatcatgtttgagtcgctatcg…	MIETGIIKLDDYLMGGIPNGKSLIYYIHPGVEGNVFGMQTLYHNLAAGMKCVFVASSSDPTMIIDAFKEFGWNLETYCENLIIVDAYSGLVGATSNEKYIVGDPENIDSLNETIEKVIEELDDKSVIMFESLSTIMDLCGEQKTLDAIKNWNTYGMLYEHVLLYNFTAWPYEPETLEHIKHNLFDAVITVGGIAERVIFGQYFGVLKAEWSDVGLKSMLFRVLRPGGIRIYIPKIVVTGPFDAGKSTFVHALSTRAVSVDRIGTTVALDHGHVDYKGFSADIFGTPGQERFDPIIKMLSGEAMGIFLVVDSTNTKDFVRAKQMLEITKAYGLPLVIIANKQDKSDALKPEEIRKHFNIPDSVKILPAIADKGVGVFEAFESLVNKITEVT
NODE_1066_length_24582_cov_427.193335	fig|2206.11.peg.143	peg	NODE_1066_length_24582_cov_427.193335_8126_8497	8126	8497	+	hypothetical protein				atgactgacgtaattagcatgcttaataagatccttgacgataccaaaaaggtcggtggcgtggaatcagcagttattgtaagccgggatggtctgcttataacatctaatttcccatcaagtggtagtacaagggctgaaacgtttgcagcaatgtctgctacaatgctcggtgcagcagaaacagctacaaccgaacttggaaaaggcatacctgacagagtgatcgtagagtcagaacatggaaaactcattgctactggagcaggaccaaaagcactactcgtcgtattaaccaagcccgatgctggccttggcctcatacttgtagaacttgaaaaagccgctgagaagatcaaaaagatactctga	MTDVISMLNKILDDTKKVGGVESAVIVSRDGLLITSNFPSSGSTRAETFAAMSATMLGAAETATTELGKGIPDRVIVESEHGKLIATGAGPKALLVVLTKPDAGLGLILVELEKAAEKIKKIL
NODE_1066_length_24582_cov_427.193335	fig|2206.11.peg.144	peg	NODE_1066_length_24582_cov_427.193335_8623_8877	8623	8877	+	FIG004454: RNA binding protein				atggataaagataaattatacaaactcaagtctgaagctgttcaactaaaaccgataattaacatcggaaagaacggaataacagatgctgtcgtggaagaactaaaaaaacaggttaaagcaaaccgtttagttaaagtaaggatgctaaaaagtacaggcgtggattccaaaacactcgcacagcaacttgcagatgccaccaaaaccacactgatcgaggttcgtggtagtactgtagtgctttacagataa	MDKDKLYKLKSEAVQLKPIINIGKNGITDAVVEELKKQVKANRLVKVRMLKSTGVDSKTLAQQLADATKTTLIEVRGSTVVLYR
NODE_1066_length_24582_cov_427.193335	fig|2206.11.peg.145	peg	NODE_1066_length_24582_cov_427.193335_8898_9527	8898	9527	+	Endonuclease III (EC 4.2.99.18)			isu;Control_of_cell_elongation_-_division_cycle_in_Bacilli	atgaaatgtaacaacctgaaaaacgtttacaatactcttcttaatgaatttggccatcagaactggtggcctgctgatacctcttttgaagtggtcatcggtgccgtccttacacaacagaccaaatggaccaatgttgagcaagcaatatcaaatctcaaggaacacggattactggaacctgataccctcgcacaagcagatgttgaattgatcgaagaacttgtccattgctgtggtttctatcgacaaaaggcatcccgcctgaacaatattgcaaaatattttgctgatattggtattgagaacgtgtttaatgcgcctaccgacaaactaagggatgatatgttatcccttaatggcgtgggaaatgaaactgcggacagcatagtgctttat…	MKCNNLKNVYNTLLNEFGHQNWWPADTSFEVVIGAVLTQQTKWTNVEQAISNLKEHGLLEPDTLAQADVELIEELVHCCGFYRQKASRLNNIAKYFADIGIENVFNAPTDKLRDDMLSLNGVGNETADSIVLYAANKPKFVIDAYTTRIMDCLGINGNYIKLQELFEKELPVNVDLYKEYHALIVEYAKTYCGKKRCAECLLISVAAKV
NODE_1066_length_24582_cov_427.193335	fig|2206.11.peg.146	peg	NODE_1066_length_24582_cov_427.193335_9545_10333	9545	10333	+	hypothetical protein				atggacattgatacatatttaaaaattcgtgattcacttaattcctcagaagatgttgaacatgtttcaaaggatatcgcccagcctgttggagtgatcacggcaatactcagtcaaaaggtcgtttcaaatgtgaaaaagacacacgggcgtatcaagagtaaaagcaagagacatcttctcgaatggaatagaggagataccattcttaatattgcaaaccggaatgagatccctgctacacttatggcatctataatattgaaagagatggggcactcaaaaaaatacattaatgagatgttcaatgatccaaccaatatccaggaaaaacgccttaaagatgagattgtacaggcactcaactcagactatttcttctccccccaggcccaccaa…	MDIDTYLKIRDSLNSSEDVEHVSKDIAQPVGVITAILSQKVVSNVKKTHGRIKSKSKRHLLEWNRGDTILNIANRNEIPATLMASIILKEMGHSKKYINEMFNDPTNIQEKRLKDEIVQALNSDYFFSPQAHQIQTEKGKMGENVIEKWLNDNNIKYRNENDLRDSGATKTPDCVLNEPLNIDGTEVSWIESKALFGDEAEHKHYSKKQFKYYEEEYGQGMVVYWYGYLDSLTLDGHLIKNYEFFDENSDDVKTLLDLGCCW
NODE_1066_length_24582_cov_427.193335	fig|2206.11.peg.147	peg	NODE_1066_length_24582_cov_427.193335_13077_10405	13077	10405	-	Exonuclease SbcC			isu;Rad50-Mre11_DNA_repair_cluster	gtgagactgaaacgactgcaagtcgagaatatcaggagttacaagaatcttgatatttcatttgacagcggtgtgaccgttgtgtcgggagtaaatggaagcggcaagtcaagtctgcttgaagcctgctttagcggtctttttggtagtaagacattgtcaaccggttttgtacttgctgacatgatccataaaggtgagacaaaagctgcgatatcactcgaatttgaacagggtggccgcgattatatggttgagcagggatatcgggtcaatccaaaaacaggcagtgcttcaagttccggatcggttctcaaggttgatggcgacattttggtagatcaggcgacacagacatacgatgctgtgcgtgcattgctcaacatggacgaggaagcg…	MRLKRLQVENIRSYKNLDISFDSGVTVVSGVNGSGKSSLLEACFSGLFGSKTLSTGFVLADMIHKGETKAAISLEFEQGGRDYMVEQGYRVNPKTGSASSSGSVLKVDGDILVDQATQTYDAVRALLNMDEEAYKNCVYIRQGEIDVLINAKPKDRQRMIDDLLQLGRLEEYRERAGSARIGVGRIKRDVEWQVKNIVTEIEKIEIEKPHDKLNQSRGRSGRIQSNIDELGKKKDAAKSKMDKLNTTISEYSALLTTKTSINSQITEFNGKKTAAFEEIESIRNNILSKNKTTQETKEKTSALKRDIGFEDGDSDIKTVVGGMEDNERRTRDSVSTIENKRKLLENGIAQKRESFKDIEKQLSTISKYIQKLKTDVSFTQKEIEKSDKSLKELDGKQQV…
NODE_1066_length_24582_cov_427.193335	fig|2206.11.peg.148	peg	NODE_1066_length_24582_cov_427.193335_14597_13074	14597	13074	-	Exonuclease SbcD			icw(1);Rad50-Mre11_DNA_repair_cluster	atgagtgggatcataaagtggatatcagacattaatgttgtatttatatctcataaaaatataatagaaccacacatgtctcccgaaataaaaatactccacacagcagactctcacatcggttatcgccagtaccacagtgatgtgcgcaggcaggattttttggatgcattctcgtcagtcataggtgatgccatcgagatgaaaatggatgctgttgttcatgcaggagaccttttcgattcaaggaatcccacacttgaggatatcctggatacaatgaacatcctcacaaaactcaaaggcgcaaaaattccttttctatcaattgtggggaaccacgagagcaagcaacacacacagtggctagaccttttccagaacatggggattgcgatc…	MSGIIKWISDINVVFISHKNIIEPHMSPEIKILHTADSHIGYRQYHSDVRRQDFLDAFSSVIGDAIEMKMDAVVHAGDLFDSRNPTLEDILDTMNILTKLKGAKIPFLSIVGNHESKQHTQWLDLFQNMGIAIRLGMVPYEIEEVAIYGIDSVAKSKIPLFDYSIFDSAGDEVQSMHEYKYNLLVMHQLMNPFAFGEWDSEEVIRSLPFEVHAMLLGDYHKYEKTKVGDCWVTYCGSTERNSAAERETRSYNIITLNDSGIDISRRNISTRDFEFIEVLLDNDAKAHETIFAAIKEHDVSGKVAFVDISGNTDIVVSFSEVEEFLLKQGALVPRIRDMRVGDEIADNALVSVSFSDPDEAVKEEIKKMDLTGAGLVIDEIVRDMRIGKSKLDNETEMRI…
NODE_1066_length_24582_cov_427.193335	fig|2206.11.peg.149	peg	NODE_1066_length_24582_cov_427.193335_14679_14975	14679	14975	+	hypothetical protein				atgccaaatccacttgaaaccattgcaaaactcgaccctgaccttatgaaactcatagaaagcaacgaatcactcgcacttgatgatggtgcattgtcaaggaaagacaaactcctaatagcgatcgcactggatgcgtcaaagggtgccgttcaaggagtatactcattgacattacaggcactggatgcaggtgctacaaaggaagagatcactgaatcggtaagagttgcccaatatatcggcggagtaagttgcgtctacacagccgcagcggcttttaatgatattttttaa	MPNPLETIAKLDPDLMKLIESNESLALDDGALSRKDKLLIAIALDASKGAVQGVYSLTLQALDAGATKEEITESVRVAQYIGGVSCVYTAAAAFNDIF
NODE_1066_length_24582_cov_427.193335	fig|2206.11.peg.150	peg	NODE_1066_length_24582_cov_427.193335_15997_15287	15997	15287	-	hypothetical protein				atgtttcctgatggttctatacattcaaaaccaccacaggtggggcaggatatcgatgtgatttcggtcgctactgtcgtcacggtcatgtctgtaaaggataagttaataatatatagggattcttatcgtccttacatgacagacgttatgctgatatgggatactccattgctttttgagaaactgtttgtggacaatgatctcaaatgccagcgcattttatcacatgcaattggctctccattcttaccttcatgtaaatgcataattatcccgacaggttttgcaaatcctgattatgcgaagatactctcaggtatcgagcgaaacggaaaggtatttgaaagatttgtgaaaaatggcggcatacttgtggtgtttggaccaatggtttcc…	MFPDGSIHSKPPQVGQDIDVISVATVVTVMSVKDKLIIYRDSYRPYMTDVMLIWDTPLLFEKLFVDNDLKCQRILSHAIGSPFLPSCKCIIIPTGFANPDYAKILSGIERNGKVFERFVKNGGILVVFGPMVSEYHYDWLPMELTYVQEHGSTLAQKVDEHGAQSIIPDDNIDTPIECDGYFSETDGSVLLKNDGGKPIMVSKYIGDGMFIATTIHEFPSADFLSWLMSRAKISKI
NODE_1066_length_24582_cov_427.193335	fig|2206.11.peg.151	peg	NODE_1066_length_24582_cov_427.193335_16023_16985	16023	16985	+	hypothetical protein				atggcatgtagcagttgtccacctgacccaaaactcaaaaaagatgcgccatttagaattatcgaggaggagggatatgaaaacacaccatgcaacaactgtggagcacaccatcttgacatcgttatggcagaagcgctggcagtgatggtcgatcatggatgtcgaagcaaagaggcacggctctttgatgttggaacacctttgatagcgattggatgtccgcttgcttttgcacctcgccttaaaactgatgaccttattttaatcgcagataacattgaccggcaggttgcagaaaaactgattgacattcctgagataaaaggcgtaataaaaagagtgggggcaccttcgcagagcgtggggatattggacactgacagcgagccgcacact…	MACSSCPPDPKLKKDAPFRIIEEEGYENTPCNNCGAHHLDIVMAEALAVMVDHGCRSKEARLFDVGTPLIAIGCPLAFAPRLKTDDLILIADNIDRQVAEKLIDIPEIKGVIKRVGAPSQSVGILDTDSEPHTYELLAGCDVRCDVVASSFGELCIYKSQSKIHIEFGRESPAKMQVLERLYMQGRLTGKTVVDGFCGPGTLGLMCVLAGAEHVILNDAWRTAIENTLINIEANKDILGAGIKVEKYVDTTTLPDIGDEPIHVAQAKGYGVVIDVFHGDFRKLLNLEEVDGFDICLIDTYPSVDATGFTGHDTAGRMVII
NODE_1066_length_24582_cov_427.193335	fig|2206.11.peg.152	peg	NODE_1066_length_24582_cov_427.193335_18095_17034	18095	17034	-	hypothetical protein				atgttaattcgaaagaatatatcactggatgaaaaatacttgaaaaaattgcaaccacttatggatgcaaatggtggcaatctaagcgcagccatacgtgatacgatcgaattaacagccactgcattgcaaaaccatgggactattgaagaatccattgttgctttgaacactcctgttgcttcccctaccagattcgatgacttgcttgaaaacggagaacacctcataataaatcgaacggcattgaagtggttaataaaaaatagtagtggatgtcttatagatgaggaacttgttgatgagcttataaatccattttcaattcagacaatgatggaacttgatacatatctcaacaatctcagtcaggaatttggatggggaatagaagtatca…	MLIRKNISLDEKYLKKLQPLMDANGGNLSAAIRDTIELTATALQNHGTIEESIVALNTPVASPTRFDDLLENGEHLIINRTALKWLIKNSSGCLIDEELVDELINPFSIQTMMELDTYLNNLSQEFGWGIEVSIFCMDPIDPDTATITFSNGDSYLRDFFAEHIALFLAKWKQLDIDDLYRRSKSIRIDFKKSTVVFDEVPSGIMKHFGHLDSIHKELYKKEAFWVELVNAYKTTGYNMVAIPKNQFEFIAAGDVPDGIPIFETVTNHPIADIPLSELLLLFKRIFSVSQIVNNIEIQLEPGNESVKIQHDYKNEKTILKLIQFFSNIFEANGHKFDVTHSSSLIIFKRQLQS
NODE_1066_length_24582_cov_427.193335	fig|2206.11.peg.153	peg	NODE_1066_length_24582_cov_427.193335_18908_18654	18908	18654	-	hypothetical protein				atgggagtgtacgatctccatgaacgaggagcatggaatctcaccgaaaaagtagtagagacaataagtgacaaaatatgtgaaaaaattggcaaattatgtgactacgagatcttgcttctaaataaaaatatttttgttgcattttacaaagacaaaaaaatagaccttgatataatggagtcgatgaagcagcccgtgagaaaggattcaaaggttctggttcgtgagaagggagatttttctcgtacttaa	MGVYDLHERGAWNLTEKVVETISDKICEKIGKLCDYEILLLNKNIFVAFYKDKKIDLDIMESMKQPVRKDSKVLVREKGDFSRT
NODE_1066_length_24582_cov_427.193335	fig|2206.11.peg.154	peg	NODE_1066_length_24582_cov_427.193335_19408_19208	19408	19208	-	hypothetical protein				atgacgcatgaaggcaaatatgggtacaaatgggcgaaatggatcaccggcatggaacttacgaatactgagtacaggggatattgggaaacgagagggtacaattgtacagatgattatggaggaccagctattcatccaaaaaatctttgcgtttacgtatctcatcccatacatcaaatcgatctgggtcacgattaa	MTHEGKYGYKWAKWITGMELTNTEYRGYWETRGYNCTDDYGGPAIHPKNLCVYVSHPIHQIDLGHD
NODE_1066_length_24582_cov_427.193335	fig|2206.11.peg.155	peg	NODE_1066_length_24582_cov_427.193335_19572_19760	19572	19760	+	hypothetical protein				atgaacaatttttttaaatatgatgataagacttccagtgccgaattctatgaatataatgacttttatgaaaatatgattgcaaaatatctacaattcatattgtcaactgatggtgaatggtacttggttatcgtgaacaataacgattttgatgtaatcatcaatgtgaaatatgaagcgtattaa	MNNFFKYDDKTSSAEFYEYNDFYENMIAKYLQFILSTDGEWYLVIVNNNDFDVIINVKYEAY
NODE_1066_length_24582_cov_427.193335	fig|2206.11.peg.156	peg	NODE_1066_length_24582_cov_427.193335_20036_20770	20036	20770	+	Fumarylacetoacetate hydrolase family protein			isu;Gentisate_degradation isu;Salicylate_and_gentisate_catabolism	atgatcggacgattcaaacactgtgatgatacattctacggcgaggtgaccggcacaagtgtcacagccaaaggttgctgtaaaggcaaggcattcgatctatctgaactagaggtactcacgcctacaaatccatctaaaataatctgtgcaggacttaattaccatgaccatgcaagagaatttaacatgcagattccggatgagccactcatattcatgaaaccgccttctgctgcaattggtcatggtggtaagatcatttatccaaaagcaagccagcaagtcgattatgaagctgaacttgcagtagtgataggaaaaagatgccgcaacattactgccgaccgtgcatatgatgtcattgcaggatacacatgcttcaatgacgtcactgca…	MIGRFKHCDDTFYGEVTGTSVTAKGCCKGKAFDLSELEVLTPTNPSKIICAGLNYHDHAREFNMQIPDEPLIFMKPPSAAIGHGGKIIYPKASQQVDYEAELAVVIGKRCRNITADRAYDVIAGYTCFNDVTARDFQRKDGQWTRAKCFDTFAPFGPYIVSSEEFNPENAPIKSRVNGELRQDSNTSNLIFDIPTLIEFISAIMTLELGDIIATGTPAGVGELHRGDVVEVEIEGIGILRNEVV
NODE_1066_length_24582_cov_427.193335	fig|2206.11.peg.157	peg	NODE_1066_length_24582_cov_427.193335_20770_21069	20770	21069	+	hypothetical protein				atgctgtttgatcagatcaacagggaacttgaactgacacaacgacacctgatagttcttaaaaaagttatagaaagtggtcctattggaatcttgaaacttgcagaagagaccgagatgcccacacataaagtaagatactcacttcgcgtgttggaacttgaacaacttatcaaaccttctgcaagtggtgcgattgccggcaagcaggtggaagagtttatatctgattttgacgatgaacttgaaaatatagtttatataatagaacgcatacgtgagattggaaaatccatctga	MLFDQINRELELTQRHLIVLKKVIESGPIGILKLAEETEMPTHKVRYSLRVLELEQLIKPSASGAIAGKQVEEFISDFDDELENIVYIIERIREIGKSI
NODE_1066_length_24582_cov_427.193335	fig|2206.11.peg.158	peg	NODE_1066_length_24582_cov_427.193335_21164_22879	21164	22879	+	Glutamyl-tRNA synthetase (EC 6.1.1.17) @ Glutamyl-tRNA(Gln) synthetase (EC 6.1.1.24)			isu;tRNA_aminoacylation,_Glu_and_Gln isu;tRNA_aminoacylation,_Glu_and_Gln	atgacattaactgaagatgacacaaaagcgattgagaaatatgcattacaaaacgcagtaaaatatggcaaagcaccgcagatcggagcggttatggggcgtgttatgggtgaattccctcatctccgtccaatggcaaaagaggttaaccctttgattgccaggatactcgatgaagtcgcaaaagggaatgttgattcatggcgagtgagacttgaaaccattgcaccggaactgatagatgaattgagtgtaaaaaaagagccggataaaggattaaaaccattggttgtaaaggaaggtgaaaaagtggtcatgcgttttgctccaaacccgaatggtcctccgacacttggcagtgccagagggattgtgatcaattctgaatacgtcaaaaag…	MTLTEDDTKAIEKYALQNAVKYGKAPQIGAVMGRVMGEFPHLRPMAKEVNPLIARILDEVAKGNVDSWRVRLETIAPELIDELSVKKEPDKGLKPLVVKEGEKVVMRFAPNPNGPPTLGSARGIVINSEYVKKYGGTFIIRFDDTDPQTKRPMLEAYDWYIEDCTWLGAAPDKVVIASDRIQIYYDYAEKLIEMDKAYVCFCEGGEFKKYKDAKEACPHRNESVEVNLRHWKKMITGEYEEKFAVLRIKTDIKYKDPAIRDFGAFRIVKIPHPRPEVGNKYVVWPLLDFEGAIEDHELGMTHIIRGKDLMDSETRQTYIYKYLGWDYPKTTHWGRIKIHEFGKFSTSGLRHAIEEGEYTGWDDPRLPTLRAMRRRGIKPEAIRKFMIEMGVGETDVSIS…
NODE_1066_length_24582_cov_427.193335	fig|2206.11.peg.159	peg	NODE_1066_length_24582_cov_427.193335_23225_23707	23225	23707	+	G:T/U mismatch-specific uracil/thymine DNA-glycosylase (EC 3.2.2.27)				atgaagaagaaaggtcttgccccgataattgatacaaatacacgtattttgattcttggctctctgccaagtgatgagtcaatacgcaagcagcagtactatggtaatcctggtaatgatttttggaaactcattagtgaggtcattggcaaggatatcgctacacttgattatggggcaaaaatccaaaaacttaaggaacatgggattgggctttgggacgttctttcgacaagtgaaagggaaggtagcctggactcaaatataatgaatgaggagattaacgacttttcttacctcaaaaatgatgccccgaatctttggcttgtctgttttaatggcaaaaaggcaggaaaatatgaagatgcattaaggaaacatgggattgagacaaaagtt…	MKKKGLAPIIDTNTRILILGSLPSDESIRKQQYYGNPGNDFWKLISEVIGKDIATLDYGAKIQKLKEHGIGLWDVLSTSEREGSLDSNIMNEEINDFSYLKNDAPNLWLVCFNGKKAGKYEDALRKHGIETKVLPSSSGANRRYSEKRIVEWISIAKFIA
NODE_1066_length_24582_cov_427.193335	fig|2206.11.peg.160	peg	NODE_1066_length_24582_cov_427.193335_24433_23753	24433	23753	-	Uncharacterized protein MJ0575				atgacaactatcggagttataacgcgcggaaaatatggcaagcgactcatcgagaccatcctgtcgcaaactgatctcaaagtcgtatcagccgacattccccctcttcttccagatttcatcgaggaacccgcacttttccttgaaaaactgaaccttaacaaagatgtgttcaatgcagacaccataatcacttactcaatgcacccggacctcacccctgggatcgcaaggcttgcaggaaaaaacggcgtgcgtgcactgatcgtacccggcggcgcatcccgtgcacctgttagcgaactggataaaatttcaaagcaatatggcatgtacattgaagtcgatgacatctgctgcacgctcaaaccaaaccccactgcctccgaattcacatca…	MTTIGVITRGKYGKRLIETILSQTDLKVVSADIPPLLPDFIEEPALFLEKLNLNKDVFNADTIITYSMHPDLTPGIARLAGKNGVRALIVPGGASRAPVSELDKISKQYGMYIEVDDICCTLKPNPTASEFTSKFGSPILDIKTHDGKVVDVNVIRGAPCGSTWKMAEKLIGTSVSDAPARAGLLIQQYPCRAVRGKLGGIHESALIHKKAVEKALISENNDINGD
NODE_10690_length_3232_cov_241.747826	fig|2206.11.repeat.14	repeat	NODE_10690_length_3232_cov_241.747826_1_127	1	127	+	repeat region				atgcaattccaagtggtactgcgattacgattgcacctgcggttacgaaaagtgtgcccaataacattggcaaaagtccgaacagggggggttctgatgtgggataccagtatcggcctgaaaggaa
NODE_10690_length_3232_cov_241.747826	fig|2206.11.peg.161	peg	NODE_10690_length_3232_cov_241.747826_274_2	274	2	-	Phosphate transport system permease protein PstC (TC 3.A.1.7.1)			idu(1);High_affinity_phosphate_transporter_and_control_of_PHO_regulon idu(1);Phosphate_metabolism	atgttaaaaagtaccgcatctaaggaatttgcgatagaatcccttctgtttgccgcaagcgcagtcgcagtcgtagtcctgatccttatttccttatttctgttcggagagggcgcagcactcttcaaagacattccatttttggatttcctttcaggccgatactggtatcccacatcagaaccccccctgttcggacttttgccaatgttattgggcacacttttcgtaaccgcaggtgcaatcgtaatcgcagtaccacttggaattgca	MLKSTASKEFAIESLLFAASAVAVVVLILISLFLFGEGAALFKDIPFLDFLSGRYWYPTSEPPLFGLLPMLLGTLFVTAGAIVIAVPLGIA
NODE_10690_length_3232_cov_241.747826	fig|2206.11.peg.162	peg	NODE_10690_length_3232_cov_241.747826_1174_296	1174	296	-	Phosphate ABC transporter, periplasmic phosphate-binding protein PstS (TC 3.A.1.7.1)			icw(1);High_affinity_phosphate_transporter_and_control_of_PHO_regulon icw(1);Phosphate_metabolism	atgagaatcaaatcactatcaaggaaaataataagcaatgtggggatttataccgtaatattgctcatcatagggctttcattcagtggaattggctgcgttgacaaaaatgaacaggtcactgaaagtatcctcataaaaggatcggacacagtcctgcctctggcacaggcagaggctgaaacgtttatgatcgaaaatatcgatagaagcattaccgtgatcggaggcggttcaggtgtgggaattgccgctctcattgacggcaatgtagacattgccatggcttcaagaagtatgaaaggatcagagatcgagaatgccaaagacaacggcatcgatccaattgaacacaccatcagctgggacggaatcgcagtcgtggtaaacccgaacaat…	MRIKSLSRKIISNVGIYTVILLIIGLSFSGIGCVDKNEQVTESILIKGSDTVLPLAQAEAETFMIENIDRSITVIGGGSGVGIAALIDGNVDIAMASRSMKGSEIENAKDNGIDPIEHTISWDGIAVVVNPNNPISALSLSQIQGIYNGTISNWKDVGGEDLKITVISRDSSSGTYEYFKEHVLLKEEYRPDTLIQSATGAIVMEISQNKNAIGYIGIAYLDESVKSIDLKTDSGSASPTVENVKNKTYPLARPLYFYTDGEPTGPAKEFIDFVMSPTGQEIVLEIGYIPVA
NODE_10690_length_3232_cov_241.747826	fig|2206.11.peg.163	peg	NODE_10690_length_3232_cov_241.747826_1412_1564	1412	1564	+	hypothetical protein				atgcgggtattgccgatagagggtctgttcgtagactgcgcggaaaatcctgattatgttcgcgagaacaacattccgctggatggccactgtaatgaggggggaagcaagtgggcacgcttcgcgttaattcataaaaaaaatattaaataa	MRVLPIEGLFVDCAENPDYVRENNIPLDGHCNEGGSKWARFALIHKKNIK
NODE_10690_length_3232_cov_241.747826	fig|2206.11.peg.164	peg	NODE_10690_length_3232_cov_241.747826_1792_1571	1792	1571	-	hypothetical protein				atgaaaataaaggtggatctggaaagtgatgcactctatttcagaataagtgaggacgcaatagaagaaagcgaggaagtaagcaaaggtctcgttgtagactatgatgctagcggaaaggtcgtgggaatagagttacttaatgtaaaggaaaaattcaaaatggaagatctgatcggtcttaaaatagaaatgcctacaattgcaaatgtggtggcataa	MKIKVDLESDALYFRISEDAIEESEEVSKGLVVDYDASGKVVGIELLNVKEKFKMEDLIGLKIEMPTIANVVA
NODE_10690_length_3232_cov_241.747826	fig|2206.11.peg.165	peg	NODE_10690_length_3232_cov_241.747826_2216_1998	2216	1998	-	hypothetical protein				atgaatataaattatgatgaagatgccgattgcctgtatatccagttccagcagggtacggtgcataagacaaggaaaatggaagatggcatccttgttgatcttgacgaggacggtaaaatattcgggattgagattgtaggcttatcggaacggatgccgattgcgtctcttggcaaaatcaatatcgatatgccggttgcagggattacggcttag	MNINYDEDADCLYIQFQQGTVHKTRKMEDGILVDLDEDGKIFGIEIVGLSERMPIASLGKINIDMPVAGITA
NODE_10690_length_3232_cov_241.747826	fig|2206.11.peg.166	peg	NODE_10690_length_3232_cov_241.747826_3230_2232	3230	2232	-	ClpB protein			isu;USS-DB-7 isu;Protein_chaperones isu;Type_VI_secretion_systems	aaagaagaggttgacgaagaggatatcgcagaggtcgttagcgagtggacgaacatccctgtaagcaagttgatggagggcgaacgcgagaaactgtcacaccttgaagataacctgcacaaacgtatcatagggcagaacgaagccgtaagagcggtatccgatgcagtgatccgtgcctatgccggtatcaaggaccctcaaaggccgatcgggagtttcatattccttggcccgacaggtgttggaaagaccgaacttgtcaaggcgcttgctgcggaactgttcgatgatgagaacaatatggtgcgactcgacatgtcggaatatatggaaaagcacaccgtagcgcgtatgatcggcgcaccgcccgggtatatcggccacgatgaaggcggg…	KEEVDEEDIAEVVSEWTNIPVSKLMEGEREKLSHLEDNLHKRIIGQNEAVRAVSDAVIRAYAGIKDPQRPIGSFIFLGPTGVGKTELVKALAAELFDDENNMVRLDMSEYMEKHTVARMIGAPPGYIGHDEGGQLTEAIRRKPYAVILFDEIEKAHPDVFNIMLQILEDGRLTDSHGRTVNFKNTLVIMTSNICVDYASASLEKGEDYSKMQELALNELARHFRPEFLNRIDELAIFHTLKKEELVKIVDIKVADLVKRLKDKRITLTITDAAKKHLGDAGFSEKYGARPLRRVIQNEVETRVGKLIVSGEVMEGAGIVVDLDDRGIVVRVD
NODE_10717_length_3225_cov_373.065526	fig|2206.11.peg.167	peg	NODE_10717_length_3225_cov_373.065526_71_1735	71	1735	+	Dihydroxy-acid dehydratase (EC 4.2.1.9)			isu;Branched-Chain_Amino_Acid_Biosynthesis	atgagaagtgacaatatcaaaaaaggagttgagcgcgcaccacatcgctctcttttgaaggctaccggagtgacggattctgagatggataagccatttatcgctgttgtaaattcatggaatgagatcattccaggacacatacaccttgataaattggctgaggctgtaaaggcaggaattcgaaatgccggtggtgtgccgttcgagttcaatacaattggtgtatgcgacggtattgcaatgggtcacaggggtatgaaatactcacttccaagccgggaggcgatagaggataccattgaaattatggtgcaggcacaccagtttgacggaatggtactgatcccgacatgtgataagatcgtgccgggccatattatggctgcaggaaggctt…	MRSDNIKKGVERAPHRSLLKATGVTDSEMDKPFIAVVNSWNEIIPGHIHLDKLAEAVKAGIRNAGGVPFEFNTIGVCDGIAMGHRGMKYSLPSREAIEDTIEIMVQAHQFDGMVLIPTCDKIVPGHIMAAGRLDIPAILVTGGPMLPGFAGDENRDLVSVFEGVGAHQNGLISDSELKILEDLSCSGAGSCAGLFTANTMACVTEALGLSLPGCGTAHAVDAKKTRIAKESGERIVAMVKEGLTARKIVTQKSIENAIKVDMAIGGSTNTTLHLPAIAHEFGLKLPIELFDELSKTTPHIVSLRPGGGDFMLDLDRAGGVQAIIERLGSMLALDARTVTGKTIGENLNDFVIVNPKTNKKVISTLENPVHPEGGIAILKGTLAPEGSVVKQSAVNKKML…
NODE_10717_length_3225_cov_373.065526	fig|2206.11.peg.168	peg	NODE_10717_length_3225_cov_373.065526_2148_1972	2148	1972	-	ATP-dependent DNA ligase (EC 6.5.1.1) clustered with Ku protein, LigD			isu;Bacillus_subtilis_scratch_-_gjo isu;DNA_ligases	atgccgctgatccagacagaagaccacccactcgaatactcagatttcgaaggcgagataccacaggggcattacggcgcagggacagtaacaatatgggacaaaggcgtgtttgtggttgaagacctcggggggcggtttacatgtcgttttacaactctgcgtgctcttcggtga	MPLIQTEDHPLEYSDFEGEIPQGHYGAGTVTIWDKGVFVVEDLGGRFTCRFTTLRALR
NODE_10717_length_3225_cov_373.065526	fig|2206.11.peg.169	peg	NODE_10717_length_3225_cov_373.065526_2988_2152	2988	2152	-	hypothetical protein				atgaacaaaaacaaaaaaactaccatcaaagtcaagggtaccgtcatcaccgtattttctcagaaggacgatgactatatttgcataacggatatcgctcgctataagaacgccgagcgtacggatgaccttgtacggaattggcttagaaaccgtaacaccatagaatttttgggactttgggaacaactcaacaaccccaattttaatgccgtcgaattcgacgggattagaatgcaagccggtctgaacagtttcacccttacaccgaaacaatggatcgagaaaacggaagctataggaattatttccaaagcaggacgttatggtggaagctacgcccacaaagacatagcctttgaattcgcgtcatggatatcagtcgaattcaagctctac…	MNKNKKTTIKVKGTVITVFSQKDDDYICITDIARYKNAERTDDLVRNWLRNRNTIEFLGLWEQLNNPNFNAVEFDGIRMQAGLNSFTLTPKQWIEKTEAIGIISKAGRYGGSYAHKDIAFEFASWISVEFKLYLIKEFQRLKDDENKRLSLAWDLNRTLSKLNYRIHTDAIKVHLIPALVTQSQAAITYANEADILNVALFGQTAKQWREANLMLEGNMRDFASIEQLLVLANIESMNAEFIHMGLTQSDRLKRLNEIAIHQMKTLTTANTRALEDSK
NODE_10723_length_3223_cov_434.561047	fig|2206.11.peg.170	peg	NODE_10723_length_3223_cov_434.561047_137_259	137	259	+	hypothetical protein				atgaagtcgcttgccagccggcgcaccccaaaatccagttattccataaacatgaatcaaaatttaaccgcagagcacgccgcaggtcgcagagttgcaaccttgaaacttctctgcacttaa	MKSLASRRTPKSSYSINMNQNLTAEHAAGRRVATLKLLCT
NODE_10723_length_3223_cov_434.561047	fig|2206.11.peg.171	peg	NODE_10723_length_3223_cov_434.561047_1276_905	1276	905	-	hypothetical protein				atggaccgtgaattgaaggtaaataaatgtgattatgactttcagaatgatactattttcttttataaggatagcgacaagtatggattttccatagatatagatggtattattctcgatgtcaatgaaaataataatatcatgggtattgaaatcttggatgcttccaaaaaatttaaatcttcaaaatcagatttacgtgatgttcaccactttgatgcgactattgaaattaacgaaaaaaacatagaagtaaatatgaagttggaaatctttaagagaaacagattaatgaatagatctttagatgcacttacattaaataatatgcatcttccatctgcaacgcaaggattggcagttacctgttaa	MDRELKVNKCDYDFQNDTIFFYKDSDKYGFSIDIDGIILDVNENNNIMGIEILDASKKFKSSKSDLRDVHHFDATIEINEKNIEVNMKLEIFKRNRLMNRSLDALTLNNMHLPSATQGLAVTC
NODE_10723_length_3223_cov_434.561047	fig|2206.11.peg.172	peg	NODE_10723_length_3223_cov_434.561047_1589_1266	1589	1266	-	hypothetical protein				ttggacatagacgaggttttagtttatttatcgcaaattgatataaacaatctacatgcaacaaaacattttaaagtcaaatttgacatgcggaaagataaaataggtccagacttaaatgacatgtatacaacaatcattaatgaaaagccagttgcaattttgaaacaagaccatgaaaaatttaaattgggctatgaattaaacgatgattatgatttaataattattataagtattaatactaaacaatcaataagtataaagttggtgaccactttcatagagaagtcagcaaagaggagacgtatagatggaccgtga	MDIDEVLVYLSQIDINNLHATKHFKVKFDMRKDKIGPDLNDMYTTIINEKPVAILKQDHEKFKLGYELNDDYDLIIIISINTKQSISIKLVTTFIEKSAKRRRIDGP
NODE_10723_length_3223_cov_434.561047	fig|2206.11.peg.173	peg	NODE_10723_length_3223_cov_434.561047_2595_2098	2595	2098	-	hypothetical protein				atgattcctgtagccgacaccgatattttaagtatgttcggtaaggttaaatccattagcactttaaaacaacttttcaatgaactttatgttcccatcgcagtgtatgaggaacttttaagggcaaaagatgtaggtttgtcatttttagatgatgtaattaatgacatagaagtaattaatctaagtgaagaagaacatcatgaatacatctcactcttaaaaaatgaaaaatatctccacaaaggtgaagttcaggctattattctttgcaaacacaggggtggagtacttctcactaatgacgggaaagcaaagaaattctgtgccaaaaatggaattccatgttttgacataaaaagcattcttagggcatttctcttgagggatattctaaac…	MIPVADTDILSMFGKVKSISTLKQLFNELYVPIAVYEELLRAKDVGLSFLDDVINDIEVINLSEEEHHEYISLLKNEKYLHKGEVQAIILCKHRGGVLLTNDGKAKKFCAKNGIPCFDIKSILRAFLLRDILNEIELRQLISQIEDADNTTIKEIEEIFLMEHIK
NODE_10723_length_3223_cov_434.561047	fig|2206.11.peg.174	peg	NODE_10723_length_3223_cov_434.561047_2891_2592	2891	2592	-	hypothetical protein				atgagtgaatatttgaccgacgagggattaaaatttttaattccaaaatattataaaaataaatctgaattcttggatgaggctgtaaagttggtattacgttccaatcagacgattagattggaaatggcaataagcatttattcaaaaaataaagcctcgcttgcaaaagcagctgaaatagcaggtgtcaccacgccggaatttaaagaaattcttgctgaaaaaggatacaagagagttgtagaaggagactcaattgaagaaattgatgcgacgttcaaagaggtctttggatga	MSEYLTDEGLKFLIPKYYKNKSEFLDEAVKLVLRSNQTIRLEMAISIYSKNKASLAKAAEIAGVTTPEFKEILAEKGYKRVVEGDSIEEIDATFKEVFG
NODE_10723_length_3223_cov_434.561047	fig|2206.11.peg.175	peg	NODE_10723_length_3223_cov_434.561047_3110_2919	3110	2919	-	hypothetical protein				gtgctctctgtggctgtcagatatagttctaaattatacttacggagtaatgtaaattatgatgttttcagacaggatgaacgggatggacaagatacgctctgtgtggggtttttgtattatatgttttatgtttttgtagtaggtatcatcacaagtttgaaattgatagagtacctttattatatttga	MLSVAVRYSSKLYLRSNVNYDVFRQDERDGQDTLCVGFLYYMFYVFVVGIITSLKLIEYLYYI
NODE_10768_length_3212_cov_371.623339	fig|2206.11.repeat.15	repeat	NODE_10768_length_3212_cov_371.623339_1_127	1	127	+	repeat region				cgcgccataactccaagatgatcctcatggaacggcatgagctcccgactatcaagcacttcaaacccaacatcaaattcgtgttccagtttccttatttcattcttgaatacatttttcgggtttg
NODE_10768_length_3212_cov_371.623339	fig|2206.11.peg.176	peg	NODE_10768_length_3212_cov_371.623339_671_3	671	3	-	Box C/D RNA-guided RNA methyltransferase subunit fibrillarin				atgtcaacaaaagaagtatctcccggtatttttgagatcactgaaagaggcggcaagcaccttgccacgataaatcttgtttcgggtgttagtgtgtatggggagaaactcatcgagatcgagggttgtgagtataggatatggaacccaaaacgcagcaaacttgccacaatgatgatcaaaaagttcaacatcccgataaaacgagattcaaaggtgttgtacttaggtgcagcgtcgggtacaaccgtaagccatatttccgatatagtttcagatggcatcgtgtatgccgtggaattctcaccgcgtactatgcgggacctgatcggactttgcgacgtgcgtccgaatattgtcccgatacttgcagatgccaatcgaccgcaatcgtatgcg…	MSTKEVSPGIFEITERGGKHLATINLVSGVSVYGEKLIEIEGCEYRIWNPKRSKLATMMIKKFNIPIKRDSKVLYLGAASGTTVSHISDIVSDGIVYAVEFSPRTMRDLIGLCDVRPNIVPILADANRPQSYAHIVEEVDVIFQDVAQPNQSEIAAVNAKQFLKKDGHLLLSIKARSIDTVANPKNVFKNEIRKLEHEFDVGFEVLDSRELMPFHEDHLGVMA
NODE_10768_length_3212_cov_371.623339	fig|2206.11.peg.177	peg	NODE_10768_length_3212_cov_371.623339_1730_672	1730	672	-	Box C/D RNA-guided RNA methyltransferase subunit Nop5				ttgaagatcattacatggtttgggacacttacgcttgatggtagcggcaaggtgatagaatggaatctgtttccaaagaacacaggcgctcttgcagagaggttggtccagccgaaagaagcagatatccacataccaccttccggttttgaccttcgcgctgctgcgatagaatgtggttttgtcgggtcaacggaagagtacaacacactccttcgggatgtcagcatccgtgcagcaaagaaacaaatatcgggcggtacgccggatatgggtatcatccaggcagtcgaggcgctggatgacattgatgagactgcaaataccctttccgagcggctggcagaatggtacgggatgtacttccctgaagtgggactgtcttccgaacctctcgca…	MKIITWFGTLTLDGSGKVIEWNLFPKNTGALAERLVQPKEADIHIPPSGFDLRAAAIECGFVGSTEEYNTLLRDVSIRAAKKQISGGTPDMGIIQAVEALDDIDETANTLSERLAEWYGMYFPEVGLSSEPLARFVAKYGSRSNIPTEEHLYEKATSSMGAELAGRDEELVKGFAENICTLYDSRSRIEDYLVKSMETSAPNLVNIAGALIGARLVSMAGGLEKLARFPSSTIQVIGANRALFKHLRARAPSPKHGIIFNHPQIKNAPWWQRGKIARALAAKISLAVRMDVYSDGGLNESIKTELDAKIESIKAAHPKPPKRESKGDRGKGKGRSKNKMQNKQPNKKTGGRR
NODE_10768_length_3212_cov_371.623339	fig|2206.11.peg.178	peg	NODE_10768_length_3212_cov_371.623339_2850_1732	2850	1732	-	beta-ribofuranosylaminobenzene 5'-phosphate synthase (EC 2.4.2.54)				atgaccatactgattgaaaaaacaatcacttgtcatgaagcaaactgtaattcattggtaaaggcaagagatgccgcctgcggcgggttgttaacttggaaccaagacaacctaacaccacaaaataacaataaacagcgatacctgaacaacatgataaaaataacatccccatccagactccacctaacactcatcgacctcaacgccgagatcggcagggttgacggcggtgtagggattacgctggattcgccacaaatacaaatctcagccgaaaaagcagattccattgagatcatcggcagttcacatcttgtcggcaggatgcaggcagcagcaaaatccgtcctgccggatggcgagggtgtgaagatcacgatcgtagaggatatgccg…	MTILIEKTITCHEANCNSLVKARDAACGGLLTWNQDNLTPQNNNKQRYLNNMIKITSPSRLHLTLIDLNAEIGRVDGGVGITLDSPQIQISAEKADSIEIIGSSHLVGRMQAAAKSVLPDGEGVKITIVEDMPDHAGLGSGTQSALCAAAAVNELYGLGMSTRELAIAVGRGGTSGIGVASFESGGFLVDGGHRFSDKGAFSPSAASRADPAPILFRHDFPDWDIVLALPDTKGAHDVHEVDVFKQECPIPLREVQDVSHTILMQMMPAIMEGDIESFGCAVNHIQTVGFKRREVDLQSQSVRDIIEFMQDSGTYGAGMSSFGPAVYGFVESKVQGKQIQKDVQDMLDETIGGSVIITHANNRGATITNTEA
NODE_10768_length_3212_cov_371.623339	fig|2206.11.peg.179	peg	NODE_10768_length_3212_cov_371.623339_3212_2970	3212	2970	-	hypothetical protein				ttgtctggctttttgtatgctttgaagggtttgttctccaaaagatgcagcatttttgatttttccatatatccacaattccaggatgaggtctttgacctccatttcctcactaatattcgtttcagaatcgtttctcttcttcttgcagttataaggttcatgaccaataggacagtattgagtgcggcatggtttatttttaaggaatggcggaaaacaaaaccaagtaccaatatttaa	LSGFLYALKGLFSKRCSIFDFSIYPQFQDEVFDLHFLTNIRFRIVSLLLAVIRFMTNRTVLSAAWFIFKEWRKTKPSTNI
NODE_1092_length_24005_cov_416.171497	fig|2206.11.repeat.16	repeat	NODE_1092_length_24005_cov_416.171497_1_127	1	127	+	repeat region				cggtggttctgcctgtgggcttttgccaacctcatcttctgtccttttgaattatgactcactaatctcacctacgatttaataatttgttaataatataagctgtatatcaaggtttggactaata
NODE_1092_length_24005_cov_416.171497	fig|2206.11.peg.180	peg	NODE_1092_length_24005_cov_416.171497_804_208	804	208	-	COG2117: Predicted ATPase of the PP-loop superfamily				atgaaagtatcggtactgttcagtggcgggaaagatagttcactatctgcgatcctgcttgatcggttctttgatgttgaactggtgacctgtagtttttcaattcttccaattggggatatatctaaaaaagcagccgaagaactggggtttccacataaaattcttaaacttgataacgaaatactggaaaatgcattcaatatcattgtcaaggatggatttcctaaaaacgcaataaaccacattcatcacaaagcgatagaaacacttgcatctaatgatggtgtagtggctattgctgatggcattcgtcgcgatgatcgtgtccccctgttaacggatccacaggttcggagcattgaagacaggtatggcgtacattatatctgccctctt…	MKVSVLFSGGKDSSLSAILLDRFFDVELVTCSFSILPIGDISKKAAEELGFPHKILKLDNEILENAFNIIVKDGFPKNAINHIHHKAIETLASNDGVVAIADGIRRDDRVPLLTDPQVRSIEDRYGVHYICPLRGYGRAAVNALVKQYLVIEEGQSDKIIKADYETELREVIRQRIGQDGIDKIFPSHVQSRVIGRVN
NODE_1092_length_24005_cov_416.171497	fig|2206.11.peg.181	peg	NODE_1092_length_24005_cov_416.171497_1175_813	1175	813	-	DNA-binding protein MTH1615				atggcagacgaccttgatgcattaagaagaaaaagacttgcagaacttcagcaacagcaagctttgcagcagcagatgggtggcggtggcgacatgcaggctgcttatcagcaggagcaggcaaaagcagagatggatgcacaaaagcaggcaattctccgccagatcatgacacctgaagcgcgtgaacgtttgacaaggctcaagatgtcaagaaaagagatggttgagcagatcgaagcgcagttgataggaattgcacaaagtggtcgcttgcaagcaaagatcgatgatgcaaaacttaagcaactccttatgcagatgcagccaaaaaagcgtgagacaaccatcaaacgcgtataa	MADDLDALRRKRLAELQQQQALQQQMGGGGDMQAAYQQEQAKAEMDAQKQAILRQIMTPEARERLTRLKMSRKEMVEQIEAQLIGIAQSGRLQAKIDDAKLKQLLMQMQPKKRETTIKRV
NODE_1092_length_24005_cov_416.171497	fig|2206.11.peg.182	peg	NODE_1092_length_24005_cov_416.171497_1775_1326	1775	1326	-	SSU ribosomal protein S19e			isu;Ribosome_SSU_eukaryotic_and_archaeal	atgacaacagcatacgatattcctgcagatgatatgatcaaaaatgttgcagagaaacttaagaaaaacgagcatataaacccacctgtgtgggcagctcatgtaaagaccggtgtgcacaaggaattaccacctgttgacactgaatggtggtacacccgatgtgctgctgtacttcgtacagtatatacagaaggtcctatcggtgtagaaagactccgatcagtctatggcggagttaagaacaaaggcgtaaaaccatccaagaaagcaaagggtagcggctcaatagcaagagaatccttacagcaacttgaatccgccggatttgtgcgcaagctcaaaagcggtcgtgttctcgcacccgcgggccagtcttttatggacaacacagcacat…	MTTAYDIPADDMIKNVAEKLKKNEHINPPVWAAHVKTGVHKELPPVDTEWWYTRCAAVLRTVYTEGPIGVERLRSVYGGVKNKGVKPSKKAKGSGSIARESLQQLESAGFVRKLKSGRVLAPAGQSFMDNTAHETKNELVEKIPGLAKY
NODE_1092_length_24005_cov_416.171497	fig|2206.11.peg.183	peg	NODE_1092_length_24005_cov_416.171497_3244_1973	3244	1973	-	Adenylosuccinate synthetase (EC 6.3.4.4)			isu;Purine_conversions	atgtttactatactaacaggttcacagttcggtgacgagggtaaaggtaagatcgttgaccttatggcaaaggactttgatctggtagtccgttttcagggcggcgacaatgcggggcacaccgttgttgtcggggacgatgtctataaacttcacctgatcccatcaggcgtacttctcgattcaagggtactgataggtcccgggacagttctcaaccctgaagtgctggccaatgagatcgacatgctcgcaaaaagcggcacaacagtttcacctgaaaaaatgggtatcgatgcaaagacaaccatcatcatgccatatcacatggaacttgatgcactcagggaatccgagcgcacggtaaagatcggaaccactaaacgcggtatcgggttc…	MFTILTGSQFGDEGKGKIVDLMAKDFDLVVRFQGGDNAGHTVVVGDDVYKLHLIPSGVLLDSRVLIGPGTVLNPEVLANEIDMLAKSGTTVSPEKMGIDAKTTIIMPYHMELDALRESERTVKIGTTKRGIGFAYIDKVARDEVTMADIANKDRFLKRLSELAPQKESAIKQLGGDPSIVMDKELVDKYVKLGERLGPYITDVSYEVNKAIEDGKNILAEGAQGAHLDVIHGTQKFVTSSSTISGSACANLGVGPTKVDEVIGIVKAYITRVGEGPLPTELNDDAGRQIQEVGREFGTTTGRPRRCGWFDLPLLKKSIYLNGYTTIALTKLDVLSNLDPIRICTGYEFNGNVVDYPPEMTYDLAKCTPIYEDVPGWDEDLTEVSKFDDLPADAQDYVNR…
NODE_1092_length_24005_cov_416.171497	fig|2206.11.peg.184	peg	NODE_1092_length_24005_cov_416.171497_3542_3763	3542	3763	+	hypothetical protein				atgacaacttatgctatcaactataaaagaaaagcaattgaaaaattggatctcttatctcctgatagattaaaagtggttcttgattttattgagtatctcgaacaaaaagaagatattgatgctactcttgaaattacagcgaatgaaaattcaatgcaaaatataagagctgctgatcaggcatgtgaagcaggaagagtgcaggaattcatttcatag	MTTYAINYKRKAIEKLDLLSPDRLKVVLDFIEYLEQKEDIDATLEITANENSMQNIRAADQACEAGRVQEFIS
NODE_1092_length_24005_cov_416.171497	fig|2206.11.repeat.17	repeat	NODE_1092_length_24005_cov_416.171497_3836_3969	3836	3969	+	repeat region				caagaaaatgctcacttcgttcgcattaacttggactacataatcttatagattatatacaacgagaaaaatctccctccggtcgatttaactcgaactatataatcttatagattatatactataaaaaagca
NODE_1092_length_24005_cov_416.171497	fig|2206.11.peg.185	peg	NODE_1092_length_24005_cov_416.171497_4033_4161	4033	4161	+	hypothetical protein				atgttaaaaggggaattaaacggcaagttccgtttacgtgctggaaagtacaggattgtttacagaataaaaaatgatcaaaatatagtgatcgttgaagatataggagttcatggaagaatctattaa	MLKGELNGKFRLRAGKYRIVYRIKNDQNIVIVEDIGVHGRIY
NODE_1092_length_24005_cov_416.171497	fig|2206.11.peg.186	peg	NODE_1092_length_24005_cov_416.171497_4569_4210	4569	4210	-	hypothetical protein				atgtccctcaataaagaaaaaaccagagtcaacctctacggcatcaaaggtaaacacaacgtccattcatggaacgggcttgccatacattttaagaacattagtagggtgaaaaagtgcgagcgatatgccacttgcacatcaaacaagagattcccagattgtatgttctctataaaacgattcgatgctgtttccatgctcgaatccgaattcaatgtaaccaccagtatagctgaaaaactggtcactaccctttttgacatggggtcggcacattccctgcgctgttatcgcgaagccagtgtcggaggttttgatgaaggaacgcgcatgatcgtctttgatgaagagtggtga	MSLNKEKTRVNLYGIKGKHNVHSWNGLAIHFKNISRVKKCERYATCTSNKRFPDCMFSIKRFDAVSMLESEFNVTTSIAEKLVTTLFDMGSAHSLRCYREASVGGFDEGTRMIVFDEEW
NODE_1092_length_24005_cov_416.171497	fig|2206.11.peg.187	peg	NODE_1092_length_24005_cov_416.171497_6284_4650	6284	4650	-	ABC1 family protein			idu(1);Ubiquinone_Biosynthesis_-_gjo idu(1);Ubiquinone_Biosynthesis_in_Eucarya	atgtttagaaaaataagaagatacctgaccattacaagggtatttttcaagtacaatctgttttctcttttgtaccaggaccttggtaaaattaacagaccagcagaagcgtgcagcactgcttttgacaagaaaaaaagcacaaatgcaaaaagattgcgccttgcctttgaagaacttggccctacctacattaaacttggtcagacgttgaacaagcgtcctgaccttattccacattcatacataaatgaacttgagaaattgcaggataatgtgcaggctcttgaatttatcgagatgcgtaaatcctttgaaacagaatgcttttgcgatattgccggtggtggacaagaacacagtccaacatgttaccattgtaatgatatattggagatg…	MFRKIRRYLTITRVFFKYNLFSLLYQDLGKINRPAEACSTAFDKKKSTNAKRLRLAFEELGPTYIKLGQTLNKRPDLIPHSYINELEKLQDNVQALEFIEMRKSFETECFCDIAGGGQEHSPTCYHCNDILEMFDDFDVIPIASASIGQVYKAVLDGKDVAVKIARPDLLDIVNVDIGIIYDLKPLLTRMLGVGKNVDTDVFLQEFEDMLHRELDYIIEAMNIKRFRENFKDVENVLIPDVYLDYCRQNVLVMDFVEGIPIKDLVDTDPELRSKYVKLISSSYLKQVYIDGFYHADPHGGNIVVNGDAIAFIDFGAVGKIDEAMIRNMLNLFYAMYTKNIDMAADVFLKIGNLSSDNVDLHRFKWDLDDLITKQHYLVGERQSDNYAKLAMKYNMSLPS…
NODE_1092_length_24005_cov_416.171497	fig|2206.11.peg.188	peg	NODE_1092_length_24005_cov_416.171497_6589_6413	6589	6413	-	hypothetical protein				atgtctgttgtcgaatttcaatctttgatatcagatgcatttaaagatgccatggatgatgtgattgaagatgtactggcgcttacaagcaacaatcatctaaagtcgattgaagaggcgaggagcgactacaaagaaggaaaagtcaagtctcttgaggaaattttcaatgtataa	MSVVEFQSLISDAFKDAMDDVIEDVLALTSNNHLKSIEEARSDYKEGKVKSLEEIFNV
NODE_1092_length_24005_cov_416.171497	fig|2206.11.peg.189	peg	NODE_1092_length_24005_cov_416.171497_7724_6714	7724	6714	-	hypothetical protein				atgaaatatgcagaaataacaaaacgattcaggcagttctttgaactccctcatacacctgttgcagtaaaaattaacagcgaaactacggcagatattgatctacaaccaatgcgatactgtgagatggtacgcaagagtgcagcacacggagacacattcacttttatggttgatgacctctcatgtgcaagtgcagaacttgcacttggttttacggaggctacatacggaaaagtgtatcctacaataactcctgcaaacacaacacaggtcacagttgcaccacttgacaaatgcgattttgatcccgatgtagtggtaattatcggaaatgctgctaaactaatgcgcattgcaacaatactgagcagagtccagggcggcataatctcatcc…	MKYAEITKRFRQFFELPHTPVAVKINSETTADIDLQPMRYCEMVRKSAAHGDTFTFMVDDLSCASAELALGFTEATYGKVYPTITPANTTQVTVAPLDKCDFDPDVVVIIGNAAKLMRIATILSRVQGGIISSKFKGEFAVCGECTAIPLMENTANLSLLCGGARMFGGYRSDEIVFGFPMDTFVKLTEALKEDSIIKALCGCIMDDLPASVVDSIMALGFSKGTDHFSGRFGDEIVRLYIPKSDTGKSISISLHVPVKFKDADAATNANEIASELFEEPMFHRTRDNWVDVVLIVELGESINRAAMRGEKFNALVKGGIDVMLEHIGKFKRKAGK
NODE_1092_length_24005_cov_416.171497	fig|2206.11.peg.190	peg	NODE_1092_length_24005_cov_416.171497_8924_7740	8924	7740	-	O-phosphoseryl-tRNA:Cysteinyl-tRNA synthase				ttgaatctgaatatctacaagaacctaaaaaggggtgttgaaagtaatttcataaacctaaaccccatacagcgcggaggcgtactgacagtcgaagccagaaaagcagtacttgaatttgcagacggatattcggtatgtgactactgttttgaatcacgggttgaccttgtacaaaacccacctgtgaggaaccttacagaagacatagcagaatttttgaacatggacgatgtaaggtacacggcaggatgccgccatgcaaaatgggctgccatgcacatggtaggcaaaccaggcgacaccgttgttcttgattctctcgcacattacacatcatacttagcagccgaagcgaaccgattgaaagtcgtggaagtgccgcacagtggttatcct…	MNLNIYKNLKRGVESNFINLNPIQRGGVLTVEARKAVLEFADGYSVCDYCFESRVDLVQNPPVRNLTEDIAEFLNMDDVRYTAGCRHAKWAAMHMVGKPGDTVVLDSLAHYTSYLAAEANRLKVVEVPHSGYPEFTIDPHGYAEKFEEVEQKTGSLPALALLTHVDYRYGNIGDAKAVGKVCKEYGVPFLLNTAYSSGIMPIDGKRLGVDFLCGSGHKSWAASAPIGILATTYEWNQQIFDKSTIRGDWSGRGFTKKEIALFGCSPVYGAPLMSLMASFPSVVERVKHWDKEVENARYLATQLEMIEGFHQMGVKPTEHTLMAFETLPLFEVAATNSKRGYFLYHELKKRKIMGIHPGMSKSFKVNTFGLSRSQIEYVANAFHEIAREHGIPVE
NODE_1092_length_24005_cov_416.171497	fig|2206.11.peg.191	peg	NODE_1092_length_24005_cov_416.171497_9208_8960	9208	8960	-	Arsenate reductase (EC 1.20.4.1)			isu;CBSS-315749.4.peg.3658 isu;Arsenic_resistance isu;Anaerobic_respiratory_reductases	atgactttaatagaactatatcattccgacacatgcccgaattgccattacgtaagggcgcagttacttgaggtgcttccgcgcggagttaaattcaaagagatcaacacatcaagcccagatggtgctgcgcatgcaaaagagatgggaatattggaagttcccacgattactattgatggcgagattatgtttatcgggcgagttgaaaaatatgagatcgaacaggagatcacattacatacataa	MTLIELYHSDTCPNCHYVRAQLLEVLPRGVKFKEINTSSPDGAAHAKEMGILEVPTITIDGEIMFIGRVEKYEIEQEITLHT
NODE_1092_length_24005_cov_416.171497	fig|2206.11.peg.192	peg	NODE_1092_length_24005_cov_416.171497_9308_9538	9308	9538	+	hypothetical protein				atggatgaaacaactattaaccgtacgaaagcggcaattgatgcattaatagagatccaacaactctggatccaatatgtaccgcagtatgatctctcagaccaggaccttattaaacttaaaaaacgcctccaacgagcacttgacaatgtgcagaagatatatgacgatagtgaggataagatgttgcaggcggaagcgaggttaaaggcggcgcgcgggaagaagtga	MDETTINRTKAAIDALIEIQQLWIQYVPQYDLSDQDLIKLKKRLQRALDNVQKIYDDSEDKMLQAEARLKAARGKK
NODE_1092_length_24005_cov_416.171497	fig|2206.11.peg.193	peg	NODE_1092_length_24005_cov_416.171497_9568_10041	9568	10041	+	hypothetical protein				atgtcgattgaaggcataagtgtaaaacatatactagagcattatcaacgacttgatgatttcaaaggtatttcaaaagatgattttattcatacaaacaccatcggtgattccatgactccaaacaaaccaactgacttaagtttcaaaccaaacgaatttgctgtagcacagcccattgatattgccggatccgtgagttatgcagaggggtctgttgtcagcagaacactgaaaaagagtgaagccggaacagtgactcttttttcattcgatgcaggacagggattgagcgaacattccgccccctttgatgcgatcgttcagatacttgacggggaagcggaattgacgatcggtggcaaaacgatcactgcgggggcgggagagatggtgatc…	MSIEGISVKHILEHYQRLDDFKGISKDDFIHTNTIGDSMTPNKPTDLSFKPNEFAVAQPIDIAGSVSYAEGSVVSRTLKKSEAGTVTLFSFDAGQGLSEHSAPFDAIVQILDGEAELTIGGKTITAGAGEMVIMPANIPHALEAKKRFKMMLIMVKA
NODE_1092_length_24005_cov_416.171497	fig|2206.11.peg.194	peg	NODE_1092_length_24005_cov_416.171497_10473_10084	10473	10084	-	hypothetical protein				atgtatgtatacaaaagatcggttcctttgggatattcagatgctattgtgaaggtaaaggaagaattaaagaaagagggttttggggttcttacggaaatagacgtcaaaaaaactctcaaggaaaggatcaatgtagattttgatgattatgtgatcatgggagcatgtaatcctaaattcgcatacgaggcattaactgcagaacgggatatcggtgttttacttccatgtaatgtcactgtctttacgcagaatggtaagacctatgtcagcacaattttaccgactgttcaattgggtaaagtggaaaatcctgaattgattccaattgctaaacaggtcgaggaaaagcttaaaagaatggtagatgcaacatctatgggctaa	MYVYKRSVPLGYSDAIVKVKEELKKEGFGVLTEIDVKKTLKERINVDFDDYVIMGACNPKFAYEALTAERDIGVLLPCNVTVFTQNGKTYVSTILPTVQLGKVENPELIPIAKQVEEKLKRMVDATSMG
NODE_1092_length_24005_cov_416.171497	fig|2206.11.peg.195	peg	NODE_1092_length_24005_cov_416.171497_10699_11343	10699	11343	+	hypothetical protein				atgggtctgaactttgctttatcgtcatttattacgcttttcataatagttgaccccatagtaaacgtgcctctttttagggcatttctcagtgaatttgaccaaaaaacccgcaggaacatggtaaaaaaagcagttattgtggctactgctgttctggttatatttacccttgccggaaatacaatctttcacttaattggcatagagatgtactctttccgaatagccgggggtgccatattactaatcatttccattgagatgctattgggcatgaggccgagaactaaaagcagcgcagcagaagaagaagagtcaatgcgaagtgcggatctggtggtgacgccgcttgcagtaccattactcacaggaccgggtgccattactacggggata…	MGLNFALSSFITLFIIVDPIVNVPLFRAFLSEFDQKTRRNMVKKAVIVATAVLVIFTLAGNTIFHLIGIEMYSFRIAGGAILLIISIEMLLGMRPRTKSSAAEEEESMRSADLVVTPLAVPLLTGPGAITTGIVLFNSASGITDQFILFAVIGLVYLLSYLILSRSEKVFDSLGHTGTMVIVRIMGLLLAAVAIQFIITGVGEVVVDLVATLTG
NODE_1092_length_24005_cov_416.171497	fig|2206.11.rna.1	rna	NODE_1092_length_24005_cov_416.171497_11564_11638	11564	11638	+	tRNA-Met-CAT				agcggggtggggtagccaggagatcccgacgggctcataacccgtagatcgatggttcgaatccatcccccgcta
NODE_1092_length_24005_cov_416.171497	fig|2206.11.peg.196	peg	NODE_1092_length_24005_cov_416.171497_11804_13057	11804	13057	+	hypothetical protein				atgaaaaacactaccaagagccgtacaattgaattaaaggcatcagatactataaatcgggaactatacatattatcattatcacgttttttcgaggatatggggacaggtatgctggttaccctcataccgctgtacatagtaaatcttcacacatcgatcttgccggacatgccgcttattcttaaagccggtattgtaatgactgtttttggtttgttcaatgcgatcgcacagcccattatgggtaaactgtcagataagatcgacaggagaaaacctttcattatctttggattggttggttacactgttttttcgcttatgtatgcccatgtcacaagttatgagcagttacttgtcctgcggattatgcagggaataactgttggagcaacc…	MKNTTKSRTIELKASDTINRELYILSLSRFFEDMGTGMLVTLIPLYIVNLHTSILPDMPLILKAGIVMTVFGLFNAIAQPIMGKLSDKIDRRKPFIIFGLVGYTVFSLMYAHVTSYEQLLVLRIMQGITVGATIPAIITMVTHLSTPATRGKAVGIYSTIRGLGFGLGPVIGGAVATYYSFNTAFYLCAAFGLVSFILVNLLVKETHSTCIEKVVDEDVNNGKGSILVLAGAMFMMMVGIMMIVALLPEYEIRLGASEFLLGVALSAYMLARLIFQTPIGSLSDRIGRKKLIVGGLILSAPLVIGTGYVTSIEQLILLRALQGFTIAAIDTPVIALAGDLSGGSMVGSKLSMITTAYAGGMAIGPIFGGLLAGYVTFETPFYACAVLMVIAAVIVWKKV…
NODE_1092_length_24005_cov_416.171497	fig|2206.11.peg.197	peg	NODE_1092_length_24005_cov_416.171497_13486_13058	13486	13058	-	Nucleoside 2-deoxyribosyltransferase				atgaccgcaacaaaaacaatatatctcgcagcacccttattttcaaatgctgaacgagaatttaactgcaaacttcgcaaccagataactgaacgcggtttcttcgtattcctgccacaggaagactccaatgacaccacacacatgcggcataaagaaaaacaggatcatattttccagaagaaccttgaagcaatcgataattccgatatcatcgtagcagtacttgacggtggcagcgatgttgactctggtactgcgtgggaacttggctatgcgtttgccaccaaaaaaacagtgcttggactcaaaaccgatttcaggacattgggctcagaaggaacggtaaacctcatgatcgaagtatcagtagatacactttcaaccgacattaatggg…	MTATKTIYLAAPLFSNAEREFNCKLRNQITERGFFVFLPQEDSNDTTHMRHKEKQDHIFQKNLEAIDNSDIIVAVLDGGSDVDSGTAWELGYAFATKKTVLGLKTDFRTLGSEGTVNLMIEVSVDTLSTDINGLMDALEQHR
NODE_1092_length_24005_cov_416.171497	fig|2206.11.peg.198	peg	NODE_1092_length_24005_cov_416.171497_13680_15059	13680	15059	+	hypothetical protein				atggatgaactgcgggacataccatgcggcatcaatggtttggatgacatattaggtggttttaaaactccgtcaaccatacttattgcaggtactgccggtgttggaaaaacaacgatggcacttcaaatgctgtcaaatgctgcgaaacagggtgagaagactctttatattcctttgacaacagaagcacctgataaattaaagaagtatctttctacattcgaatatttcgatgaatcggtccagatccatgagatcaatcgaccggtggctgaaaaagatccattgaccacattgatagacatggggaacgttattgcttctgcaaaccctgaccgtgtggtgatcgatccaattacacctcttggttttggttttgttgaacaggaaaaaaga…	MDELRDIPCGINGLDDILGGFKTPSTILIAGTAGVGKTTMALQMLSNAAKQGEKTLYIPLTTEAPDKLKKYLSTFEYFDESVQIHEINRPVAEKDPLTTLIDMGNVIASANPDRVVIDPITPLGFGFVEQEKRRFIYTFDSMVQEWDSLVVLTGELLINEIHNSVISHLADGIIYLSREDVGYRTDNYLQVLKMRGVDQKVRSRYISRKYRCGLTSEGITVYPHLKYIKDIVLSDNKIKSGTDGLDKMLNGGMMENSTMLVAGGSGTGKTIFGLQFINIGLLDNEPCIIVTFEERPEQLIMEANQFGFDLAKYIDTGLLKIIYSEPDNVCPSEHAMRIKRYVESMGVKRVFFDGIVNLEITLPDPFQLRGYLHSLTDYLKSSSITSVFTTEFVSNDKDT…
NODE_1092_length_24005_cov_416.171497	fig|2206.11.peg.199	peg	NODE_1092_length_24005_cov_416.171497_15474_15235	15474	15235	-	hypothetical protein				atggatgaattaataggatttgtaacaggaaacaacaatagacaaaagttattggcattgcttggttcaaaaggcgaacttgatgctgcaagaattgcaaagactatgcatctggtgcctttaacagtggatggtattctggaaaaattgctcgaaaaagaattagttgagaagacaggcgaattgtacaaattgactgaaattgggagtgcagtggagagacaggttcacaatatgtga	MDELIGFVTGNNNRQKLLALLGSKGELDAARIAKTMHLVPLTVDGILEKLLEKELVEKTGELYKLTEIGSAVERQVHNM
NODE_1092_length_24005_cov_416.171497	fig|2206.11.rna.2	rna	NODE_1092_length_24005_cov_416.171497_16006_16090	16006	16090	+	tRNA-Ser-GCT				gtcgagatagccaagcttggtatggcgcagggttgctaaccctgtggtgctctgcacctcgggggttcgaatccccctctcgtcg
NODE_1092_length_24005_cov_416.171497	fig|2206.11.peg.200	peg	NODE_1092_length_24005_cov_416.171497_16202_16447	16202	16447	+	hypothetical protein				atggttatgtcaagtgatgttaaaacgataccattgataatccaaacacctcctgacgacagtttaaattgcagcaccggatgcggcacctgcggctcaacaggctgtgccggagggtttggggtcaaagcaggatctgagaaagatgttgtttacaggaatctatttatctttgcagttatcggtattgtaatgctcgtttcatcatacctgatcatgaaaatattgactgctattcttgaatga	MVMSSDVKTIPLIIQTPPDDSLNCSTGCGTCGSTGCAGGFGVKAGSEKDVVYRNLFIFAVIGIVMLVSSYLIMKILTAILE
NODE_1092_length_24005_cov_416.171497	fig|2206.11.peg.201	peg	NODE_1092_length_24005_cov_416.171497_16817_16485	16817	16485	-	Ribonuclease P protein component 4 (EC 3.1.26.5)			isu;Ribonuclease_P_archaeal_and_eukaryal	atggcacgtcaaagaaaaaaccagaaatctcttatcaaggatcttgcagcccaacgtattgatcgtcttttcgagcttgcacatgacgaatttggacaaaatccacaaagaagtgacagatatgtgctcctcgcaaggcgaataggtatgcgatacaggatcaggttcccgaccagtctgaaacgcatgatgtgcaaacattgtcgctcgtatcttgtgccaggcagcagttcaagggtaaggctacgaggaagatacatttccgtgacatgtctgcgatgtaataagcagatgcgatatccgtataaaaatataagtaaagtgaaaaagtaa	MARQRKNQKSLIKDLAAQRIDRLFELAHDEFGQNPQRSDRYVLLARRIGMRYRIRFPTSLKRMMCKHCRSYLVPGSSSRVRLRGRYISVTCLRCNKQMRYPYKNISKVKK
NODE_1092_length_24005_cov_416.171497	fig|2206.11.peg.202	peg	NODE_1092_length_24005_cov_416.171497_17635_16838	17635	16838	-	Metal-dependent hydrolase				atgggaaatagtgaatatacggcagttttaatatctattatactaattatcattatcagcggctgttctggcaaagatacggctgagatcacatttaaagatatggatgcaaaagagagagttataatgagcagcacgacaattaaaaatgttacaataaactggctgggacattccagttttatgataaaaggagaggggaagaacatctacattgatccatacgtacttcctgataaagtggattatgaagaccaggcagacattatactgataacgcatgaacattatgaccactgcagtcctgaagcaatcagaaaggttcgaaaaagcgattccacaaccctaataccacagaattgcacacttgagtttagaggggatgcaagacgtatcagt…	MGNSEYTAVLISIILIIIISGCSGKDTAEITFKDMDAKERVIMSSTTIKNVTINWLGHSSFMIKGEGKNIYIDPYVLPDKVDYEDQADIILITHEHYDHCSPEAIRKVRKSDSTTLIPQNCTLEFRGDARRISEGDMLTGDLAIKGIGIEIVPAYNINKSYHPKGFGVGYIIEIDGVRIYHSGDTDLIPQMKGLSVDVALLPIGGTYTMDESEAAEAAVVISPDVVIPMHYNYLDSTPADADLFKKLVQDKNPDIEVIILSSSVQ
NODE_1092_length_24005_cov_416.171497	fig|2206.11.peg.203	peg	NODE_1092_length_24005_cov_416.171497_17876_18127	17876	18127	+	hypothetical protein				ttgatatattctgactttgagcaagttgttaaaaacacgatctccaaacttgaaaagagtgtgggaataagtcaaaacctgctaataatccacaagaacaatggccaaaatgatggtcatcaggtacaggtcacaaaaacagcattcattgaatgcgttgggaatgtacttaaagtgaaaaagatcaacgcaaatgatgactcggtaattgatgtgcggtttgatagcgatgatctggtagtaggccaataa	MIYSDFEQVVKNTISKLEKSVGISQNLLIIHKNNGQNDGHQVQVTKTAFIECVGNVLKVKKINANDDSVIDVRFDSDDLVVGQ
NODE_1092_length_24005_cov_416.171497	fig|2206.11.peg.204	peg	NODE_1092_length_24005_cov_416.171497_18162_19181	18162	19181	+	Flap structure-specific endonuclease				atgggtgccgatattggagatctgcttgaaaaaagaacagttgaattatctgacctatcacacaaagtggtagcaattgatgcatacaatatactttaccaattcctcagcattatccgccagcgtgatggaaccccacttacagattcacacggcaatatcacatcccatctctccggaatattatatcgtataaccaatctggtcgagagcggaattaaacctgtttttgtatttgatggtaagcctcctgaaatgaaattgaagacacttggtaaacgtaaagaggtgcgtgagaatgcgcacgaaaaatgggatgaggcaaaagaaaaaggtcttgctgaagaggcattcaaatatgcacaggcatcttcaaaggtgaatgctgatattgtaaat…	MGADIGDLLEKRTVELSDLSHKVVAIDAYNILYQFLSIIRQRDGTPLTDSHGNITSHLSGILYRITNLVESGIKPVFVFDGKPPEMKLKTLGKRKEVRENAHEKWDEAKEKGLAEEAFKYAQASSKVNADIVNDAKHLLELMGIPYVQAPSEGEAQAAYMVQKGDADLVGSQDYDAMLFGAPDVVRNLTITGKRKVPRKNIYVDVKPEVVNLDESLRALGVDRSQLIDIAICVGTDFNTGLEGIGPKKAIKLIKEHGNIETALGNIDRSIENLDEMKEFFIHPPVTDEYTLEWKNPNKEKLIKFLCGEHDFSEERVNKAVDRLDAASGSRQQKTLDKWF
NODE_1092_length_24005_cov_416.171497	fig|2206.11.peg.205	peg	NODE_1092_length_24005_cov_416.171497_21272_19356	21272	19356	-	Biosynthetic arginine decarboxylase (EC 4.1.1.19)			isu;Arginine_and_Ornithine_Degradation isu;Polyamine_Metabolism	atgaaaacaaagaaaaaccttgatactacaaccggttggaaaaaccagaattcaaaagacctctacggtatcgatgattggggtcacggatatttcggtataaaccgtaaaggaaatctggtggtaaaaccagataagggacaatctcaattggagatccttgaggtcatcgaacatctcaaaaaaagcaagataaatactcctgtgcttcttcgttttcctcaaatactcgagagcaggatacatgaactgtatgaatgctttgataagtcgatcaatgaatccggatatcaggccaggtataaaggggtatttcctttaaaggtaaaccagcgaaaagacgtaattgatgagatcgtaagagccggaaaaaagtataactatggtctggaagctggc…	MKTKKNLDTTTGWKNQNSKDLYGIDDWGHGYFGINRKGNLVVKPDKGQSQLEILEVIEHLKKSKINTPVLLRFPQILESRIHELYECFDKSINESGYQARYKGVFPLKVNQRKDVIDEIVRAGKKYNYGLEAGSKPELIESLSFKLNPESLLVCNGYKDKHYIRTAIEASLLKNNIILVIDQLDEIHDIIKFSKKLNANPCLGIRLRLYSRGSGKWAESGGEASKFGLTTVELLTALDILAKNNMVPNLKMLHFHIGSQITEVRRIQNAVKEASRIYAKVKGMASALEYFNIGGGLGVDYDGSKTSSDASANYSMQEYTNNVVFTLKEICDEEGIEHPTVVTESGRAIVVYHSMLITNLAYEKSIHYDRNVEVGEDTPNVLQNLYSCLDEITIKNYREL…
NODE_1092_length_24005_cov_416.171497	fig|2206.11.peg.206	peg	NODE_1092_length_24005_cov_416.171497_23079_21538	23079	21538	-	2,3-bisphosphoglycerate-independent phosphoglycerate mutase (EC 5.4.2.12)				atgactcaaccaaaacggccgctactgctcatgatacttgatggctggggctaccttccatcaaaagatggtaatgcaatattggctgcgaacacaccaaaccttgataggttggtggcaacttatccgacatctattcttgaagtatcaggcgaagccgtgggacttcctgaaggtcagatgggtaattccgaggtaggccatctcaacatcggcgcgggacgtgttgtgtatcaggatcttacaaggataaatcgtgacataaaaactggagatctctataccaatcctatgttattggatgcgatcaaaaatgtaaaggaacacgattgtgcactgcatctcatgggtttattgtcagacggcggcgtgcacagtcacatcaaccaccttatcgcg…	MTQPKRPLLLMILDGWGYLPSKDGNAILAANTPNLDRLVATYPTSILEVSGEAVGLPEGQMGNSEVGHLNIGAGRVVYQDLTRINRDIKTGDLYTNPMLLDAIKNVKEHDCALHLMGLLSDGGVHSHINHLIALIDLASREGLERVYIHTFLDGRDVPPACAIDDVKKIKKTCDDYGIGSIATVSGRYYAMDRDRRWERVKLAYDALTLGNGLHAKDAETAIVESYARNETDEFVRPTVIVDDNGEPTATIKDNDSVIFFNFRPDRARQLTYAFVEDDFEGFERKVYPKVHFVCMTQYDEKLEVPIVYPHEYLKNTLGEVLSKNYLKQLRIAETEKYAHVTFFFNGGLEILNKGEDRCLIPSPKVATYDLKPQMSAYEVTEELIEKIRSDKYDVIILNY…
NODE_1092_length_24005_cov_416.171497	fig|2206.11.peg.207	peg	NODE_1092_length_24005_cov_416.171497_24003_23188	24003	23188	-	hypothetical protein				ggggacatgtacgattttcatgagcgtgggaaaggtatgggaattctggcagcagcgaccggccttggtactgtttcgggatattcggtaggcggtgtgctcggtgaattgtatggatggagaattgtctttatctggcttgcagcattcgcatttttgatatcgattatatcactacttttacatgagaccagacctcagtcacaggaagagcatcgtcttggtaaattgctgtatctttcacttgatcttttcaggacaaggacaattatgtttgcgacccttgtgggtatgctctgcatgatggcagttgtcggagcgtcttatgtcttgcctttctttgcactcgattcaggaatctcgacagcatcaaccggattattgttcatcccttatgca…	GDMYDFHERGKGMGILAAATGLGTVSGYSVGGVLGELYGWRIVFIWLAAFAFLISIISLLLHETRPQSQEEHRLGKLLYLSLDLFRTRTIMFATLVGMLCMMAVVGASYVLPFFALDSGISTASTGLLFIPYAITSSFGASSCGWLSDIVGRKKPLIAVTILGGIALLLFSHVPTTPWMIAVNFAFVGLCFGPVVTLSTTILVDEVVRTDTRILATTMGTFNMVRWLGGALGPVLGGVFLDIYGARTAFTVLAGMIFVAAVFSVGLRETKC
NODE_1092_length_24005_cov_416.171497	fig|2206.11.repeat.18	repeat	NODE_1092_length_24005_cov_416.171497_23879_24005	23879	24005	+	repeat region				attctccatccatacaattcaccgagcacaccgcctaccgaatatcccgaaacagtaccaaggccggtcgctgctgccagaattcccatacctttcccacgctcatgaaaatcgtacatgtccccaa
NODE_10961_length_3161_cov_398.898484	fig|2206.11.peg.208	peg	NODE_10961_length_3161_cov_398.898484_121_972	121	972	+	Fructose-bisphosphate aldolase class II (EC 4.1.2.13)			isu;Calvin-Benson_cycle isu;Glycolysis_and_Gluconeogenesis	atgcctttagtcacaaacaaagaagtactggacgccgcaaacgacggtggatacgcagttggggcgtttaacatcaacaatatggagatcgtacagtcaattgtcactaccgcatcagagatgaatgcgcctgtaatccttgcagcaagccagggtgcaatcagttatgcaggcatcgaatatcttgaagccatagtaaaagtcgcagcctccaaaacaaatactcccgtgaccctgcaccttgatcatggcacggattttaatgttatattgcagtgtatccgacatggatttacctctgtgatgatcgatggatcacacctgccttttaaggagaatattgcgctaacaaaacgagtcgttgaagtagcacacccctgcggggtgtccgttgaagca…	MPLVTNKEVLDAANDGGYAVGAFNINNMEIVQSIVTTASEMNAPVILAASQGAISYAGIEYLEAIVKVAASKTNTPVTLHLDHGTDFNVILQCIRHGFTSVMIDGSHLPFKENIALTKRVVEVAHPCGVSVEAELGRLGGVEDNISVDEKDAIFTHPDEAAQFVEETDVDSLAVAIGSAHGIYKGEPKLDFERLEKIDKKVDIPLVLHGASGIPEKSIKKAVKLGINKINIDTELRLAFRDAVRKVVTETDAYDPRKICGPARDAMKEIVKYKIGIFGSGGKA
NODE_10961_length_3161_cov_398.898484	fig|2206.11.peg.209	peg	NODE_10961_length_3161_cov_398.898484_1064_1495	1064	1495	+	hypothetical protein				atgaacaatgaattcatcaaataccatgcaggttccgatacgtatattattggaaagaaagcatattttgaggatgctgtggcaattgatggtaacgcaatggtcggagcaggtgctaatttttggaaagggctgaaagttagcggttcacttgaacttggcaagggctcgtttgtaaaaggtgatgtgaaggctgagaatgctatcatcggatcacgtacagagatcaatggcaacgttgaagttgaaaatgacctgacgctgctcgatgaagttgcaattgcaggatctgcgacttgtgggggagaaatgctcgtgcgcccggggtgttcaatggcgtttgcaaaggctgaaaaaactcttgaactcatcggaaaagttgatgtaaaagagatcgaa…	MNNEFIKYHAGSDTYIIGKKAYFEDAVAIDGNAMVGAGANFWKGLKVSGSLELGKGSFVKGDVKAENAIIGSRTEINGNVEVENDLTLLDEVAIAGSATCGGEMLVRPGCSMAFAKAEKTLELIGKVDVKEIETGTKVIVRSE
NODE_10961_length_3161_cov_398.898484	fig|2206.11.peg.210	peg	NODE_10961_length_3161_cov_398.898484_2354_1596	2354	1596	-	ABC transporter, ATP-binding protein (cluster 10, nitrate/sulfonate/bicarbonate)				atgggcagactaacagtgaccaatgtttcgcggatatttggtaaaaaaggcagcgcaccaacaaaggcacttaacaatgtgaatcttgagataaaagataaagaattcgtctgtttcatcggtccatcaggttgcggtaaaaccacactcctgcgtatcattgccggacttgacactcccacaaccggtgagatactgctcgatggtacgaaaattactattccagacccaaaacgaggtatggtatttcaggaatattctctttttccgtggagaactgtaatagacaatgttgcgtttggaccgcagatgcagggtttaaaaaagaaaaaggcacgcgagatcgcagaaaaatatgtggaattcgtaggtcttgaattattcaagaatagttatcct…	MGRLTVTNVSRIFGKKGSAPTKALNNVNLEIKDKEFVCFIGPSGCGKTTLLRIIAGLDTPTTGEILLDGTKITIPDPKRGMVFQEYSLFPWRTVIDNVAFGPQMQGLKKKKAREIAEKYVEFVGLELFKNSYPYELSGGMRQRVAIARALATEPQVLLMDEPFGALDAQTRNMLQHELLEIWGKKNVTILFVTHSVDEAVFLADRIVIMSARPAKIREIINVDLLRPRDRTGPEANILRNRILKLLAEEREK
NODE_10961_length_3161_cov_398.898484	fig|2206.11.peg.211	peg	NODE_10961_length_3161_cov_398.898484_3143_2355	3143	2355	-	ABC transporter, permease protein (cluster 10, nitrate/sulfonate/bicarbonate)				atggacaacaatatcaaggagacaatacacaagagaggacttgaagcactttcgcttttaagtgtggttgtattgtggcaacttgttgcagacttgcttgtaaagaacaaattgttcttaccaagttttgttgatgttgtgttatcttttttcaaagtgataaaaagcggtgcaatatacgcggacatatccgtaagtttgcttcactttggaattggactattttttgcattgattattggaatacctatcggcatcctaatggggtggtttaaaactataaaccgtatctttgacccaataatcgagatcatacgccccatccctccgcttgcatggatcccttttgcaattatatggtttggcctaactcatcaatcagccggttttgtagtattt…	MDNNIKETIHKRGLEALSLLSVVVLWQLVADLLVKNKLFLPSFVDVVLSFFKVIKSGAIYADISVSLLHFGIGLFFALIIGIPIGILMGWFKTINRIFDPIIEIIRPIPPLAWIPFAIIWFGLTHQSAGFVVFIGAVFPVIINTYTGFKNVSIIYVEAANVLGCTRDLSLIRYVALPSALPSIAAGIRIAMGVGWMCLVAAEMFGVSTNGLGYKIWWHYYLHQMDFVLVYMLLLGLIGLVIDRAFRYYVDERLLKWREGVVM
NODE_1099_length_23903_cov_377.896618	fig|2206.11.peg.212	peg	NODE_1099_length_23903_cov_377.896618_1_147	1	147	+	hypothetical protein				tatgaaaacgtaaacctgcttccaaatagtgaacatgttatgggttttgaatcccaatatttgagggagaagaccataccaaaaacattagtgaacgcgacgctgcaattggaatggatggaagatgaggtattgaaacaaatgtag	YENVNLLPNSEHVMGFESQYLREKTIPKTLVNATLQLEWMEDEVLKQM
NODE_1099_length_23903_cov_377.896618	fig|2206.11.repeat.19	repeat	NODE_1099_length_23903_cov_377.896618_1_127	1	127	+	repeat region				tatgaaaacgtaaacctgcttccaaatagtgaacatgttatgggttttgaatcccaatatttgagggagaagaccataccaaaaacattagtgaacgcgacgctgcaattggaatggatggaagatg
NODE_1099_length_23903_cov_377.896618	fig|2206.11.peg.213	peg	NODE_1099_length_23903_cov_377.896618_967_170	967	170	-	hypothetical protein				atgctgcggcaattttgtcccaaggccaattttgatattaatgcttatacagaagaagcgaaggagttagaaaacttattcgaaacatttgtagaattgtgtgttgaaataccagcagcaaacagtaaatatggtcttgtcaaatcatcagtaccaagtgttacatatggctgtgtaatagtatctgattcagcaaaaccaatacaaagaaaattacttcagaaatacgagatttggtttgctgttacaaaattaattgcaaaacaatattctgatagatatgaattatttgaagaggaatatcctgcaataaagggttgcatattaggaaattatgtgagcaaaaaaatattgcgaaatcgattcattgctgcatttgatgaacaagtaaatatttta…	MLRQFCPKANFDINAYTEEAKELENLFETFVELCVEIPAANSKYGLVKSSVPSVTYGCVIVSDSAKPIQRKLLQKYEIWFAVTKLIAKQYSDRYELFEEEYPAIKGCILGNYVSKKILRNRFIAAFDEQVNILHTIIPTISLKETNFKKILTTDLLNSELEQAEILYKYNLNRASGAIAGVVLERYLKTLCEVNLIDVGEKDTIEPLATKLYKSDEVPDFDLTLFKSIQHLSSIRNNCTHSKEDVKSHDVRELLDKVKKITFLAL
NODE_1099_length_23903_cov_377.896618	fig|2206.11.repeat.20	repeat	NODE_1099_length_23903_cov_377.896618_941_1044	941	1044	+	repeat region				ggccttgggacaaaattgccgcagcatagcggttagtttttacgataaaaatgccaaaaaacgccacggcatatcgattcaataaataatattgtcccaaggcc
NODE_1099_length_23903_cov_377.896618	fig|2206.11.peg.214	peg	NODE_1099_length_23903_cov_377.896618_1285_1172	1285	1172	-	hypothetical protein				ttgagttttattggtttttgggagtggtttttagatggcaagttgttgaagttaagggatatggatgtcaaacgaaaaatgacaccttgtgcaattcgaagagtcgaaagatga	MSFIGFWEWFLDGKLLKLRDMDVKRKMTPCAIRRVER
NODE_1099_length_23903_cov_377.896618	fig|2206.11.peg.215	peg	NODE_1099_length_23903_cov_377.896618_1502_2197	1502	2197	+	Archaeal heat shock regulator, ArsR family				atggaaccagcacagatactcgacatactgggcaacgaaaacaggagaaagatccttcaactcctatccaaccgcccgtgttatgtcagtgagatatcaggacgactcggtgttggcccaaaggcaattatcagtcatctgaatatgcttgaagaaaacggaataatagaatgtagcgtagatgagcaaagacgtaaatatttcaacattgcagacaacatgcgaattgaagtcgcagtatcccctcatttctatgctgtatccatacataccactcccgtaaacagatactattttaaagaaaatgaaaatgaaacgatcgaagtgcaaaaatcacactttgcatcaattcttgcagaattgagccgtgaaatacagaatacaaaaacccaacaggaa…	MEPAQILDILGNENRRKILQLLSNRPCYVSEISGRLGVGPKAIISHLNMLEENGIIECSVDEQRRKYFNIADNMRIEVAVSPHFYAVSIHTTPVNRYYFKENENETIEVQKSHFASILAELSREIQNTKTQQEELARKQQELQIEYSELMDICMDAIDKVSENPLQAEILYALLKNEQSIASLSYYFTTHPSMISAQVVTMAKRGLIEYTIRDNQQYWKILRSENETGDEQ
NODE_1099_length_23903_cov_377.896618	fig|2206.11.peg.216	peg	NODE_1099_length_23903_cov_377.896618_2194_4446	2194	4446	+	AAA family ATPase Cdc48				atgagtgaagaaattattgtacgggtagccgaagcataccatcgggatgcaggcaggggcattgccagacttgacaaagacctgatgttaaagatcggcgttgtaagcggcgatatcatcgagatcaagagtaaagaaaaagcatacggcatagtctggccaggatacccggatgacacagggaaagacaccatacgaattgatggtaacatccgcaacaatgccaaagtcggtctggatgacaaagtgacgatcaaaaagatcgatgcaaaagaagcgaaaaaagtaactctggcaccaacacaacctgtcagactggttggtggcacacgatacatattacgaatactggaaggaagaccaatagaccgcggccagaacatacgtgttgagaccgtc…	MSEEIIVRVAEAYHRDAGRGIARLDKDLMLKIGVVSGDIIEIKSKEKAYGIVWPGYPDDTGKDTIRIDGNIRNNAKVGLDDKVTIKKIDAKEAKKVTLAPTQPVRLVGGTRYILRILEGRPIDRGQNIRVETVNNPLSFIVMSTTPSGPVIVTRNTEIVLKEKPVEEGLTTEHLSYEDIGGLKREIGLVREMIELPLRHPELFQKLGVEPPKGVLLHGPPGTGKTMIAKAVASETDTNFISISGPEIVSKYYGESEQKLREMFEEAQRDAPSIIFIDEIDSIAPKRSEVTGEVERRIVAQLLSLMDGLQSRGEVVVIAATNRPDSIDEALRRGGRFDREIEIGIPDRNGRLQILHVHTRGMPLEGDMDLEGLADITHGFVGADLSSLCKEAAMHAIRRM…
NODE_1099_length_23903_cov_377.896618	fig|2206.11.peg.217	peg	NODE_1099_length_23903_cov_377.896618_4469_4999	4469	4999	+	putative heat shock protein				atggcagataaaagaagaaggcgaaatttgttcgatgatattttcggggaaaacaactttgaagatatcgaaaacgttatcgaccatatattcaatgaaatgggggtcagcatggatgatctttcaaaccagcctttcgtgtatggattctctgttaatcaacgcccgggtgaagagccggaaattcatgaatttggaaacgttccccccgaaccaggagccataaaaccaaaagggcagcagataaatatcggcaaaattgaacctcttgtcgatgtttttgaaaccgaagattgtgtacatgttgttgccgaaatgccgggtatcgagaaggaagacatacaattggatgcaaccgattcaacagttgatcttaaagcaacacatggtgaacggaag…	MADKRRRRNLFDDIFGENNFEDIENVIDHIFNEMGVSMDDLSNQPFVYGFSVNQRPGEEPEIHEFGNVPPEPGAIKPKGQQINIGKIEPLVDVFETEDCVHVVAEMPGIEKEDIQLDATDSTVDLKATHGERKYSEYIELPVKVDPDSAKATYHNGVLEVIFERREPEKKTSIQIN
NODE_1099_length_23903_cov_377.896618	fig|2206.11.peg.218	peg	NODE_1099_length_23903_cov_377.896618_5148_7544	5148	7544	+	Na(+) H(+) antiporter subunit A			icw(3);Multi-subunit_cation_antiporter	atggactcatttactgcaattacacttgcgatttttttaccattcgtttttgcaggactcataccctttgcacataaaatcctaaaacagcacataggctggtttgcagtcgcagtcgcacttataagttttttattaattgcaaaagtagccccaatcatagttaatggcgatactgtcaatggtgctgttccatggctgccgagtatcggtgttgaattcagcatctatgtagacggactgagccttctgatcggattcctggcgtccggtatcggcgtaataataatttcatactcgaatggctacatgtcccaaaaagaggacctgccaagatactacaagtggcttcttttattcatgggttccatgatcggaatggtattctcggcaaacacc…	MDSFTAITLAIFLPFVFAGLIPFAHKILKQHIGWFAVAVALISFLLIAKVAPIIVNGDTVNGAVPWLPSIGVEFSIYVDGLSLLIGFLASGIGVIIISYSNGYMSQKEDLPRYYKWLLLFMGSMIGMVFSANTIQLFIFWELTSITSFMLIGYWRDKPESIYGATKSLVLTASGGLVMFAGFLLLSSITGTFDIPTILHSESLISAIHEHKFFLLTLTLIFIGAAAKSAQGPFYIWLPNAMEAPTPVSAFLHSATMVKAGIYLVARIHPIFSGTDAWFYLVAGTGMATMVVAGFLAFRQTDIKAILAYSTISQLGYIMTMYGYTTHNEPGIGVAAATFHLLNHATFKACLFLVAGIVAHEATTRDIRKLGGLRREMPITFIIASIGALSMAGVPPLNGF…
NODE_1099_length_23903_cov_377.896618	fig|2206.11.peg.219	peg	NODE_1099_length_23903_cov_377.896618_7541_7957	7541	7957	+	Na(+) H(+) antiporter subunit B			icw(2);Multi-subunit_cation_antiporter	atgacaacccttatcgcgaaaaccatcacaaagatatgtttgccgctggtaatactattctcaatttccctgctgttcggaggtcacaatgatccgggcgggggttttatagcaggaaccatgttcgtggctgtaatagcacttacgtatgtagtgttcggacttggatatacaacaacgttctttgatcctgactggagcaaatggtttgcttttggtttgctgctttcaataatgactgcttttggatcaattatcagggggcacaatttcctgtggagtgcatttgaatacaggcacctgccattgatcggtgaggtcgaactggcatcttccacaatatacgatatcggagtatattttgttgtcatcgggacgttattatcgatcttcaagata…	MTTLIAKTITKICLPLVILFSISLLFGGHNDPGGGFIAGTMFVAVIALTYVVFGLGYTTTFFDPDWSKWFAFGLLLSIMTAFGSIIRGHNFLWSAFEYRHLPLIGEVELASSTIYDIGVYFVVIGTLLSIFKIVGENK
NODE_1099_length_23903_cov_377.896618	fig|2206.11.peg.220	peg	NODE_1099_length_23903_cov_377.896618_7954_8376	7954	8376	+	Na(+) H(+) antiporter subunit C			icw(4);Multi-subunit_cation_antiporter	gtgaacaacactcttctctcacttaccatcgcgatactgttcggggtgggcacgttccttatcatgcgacgggatataatcagagtgataatcggactcagtatcctgtcccatgccgtaaatatgatgatcatatcagtcgggatctttgatggcacgaaagtcccgatcataatggaactttcaccaaacacagccaaaagttctggtactatattcactgactccctgatcaatggcacgctggctccggtgaccacaggcatgcatgttgagtatgtagacccgcttgtgcaggcaatggtacttactgctattgtaataagtctcgctacaactgcattcatattgatccttgcatatcgcatttatgaagagtatggtacaaccgatatccgg…	MNNTLLSLTIAILFGVGTFLIMRRDIIRVIIGLSILSHAVNMMIISVGIFDGTKVPIIMELSPNTAKSSGTIFTDSLINGTLAPVTTGMHVEYVDPLVQAMVLTAIVISLATTAFILILAYRIYEEYGTTDIRELRRLFG
NODE_1099_length_23903_cov_377.896618	fig|2206.11.peg.221	peg	NODE_1099_length_23903_cov_377.896618_8373_9914	8373	9914	+	Na(+) H(+) antiporter subunit D			icw(5);Multi-subunit_cation_antiporter	atgatcgatatttcggagcatattcctgtcctgctggttgcaattcctatattgatggcggctgtcatgatatttttgaagtcgcatcctggtgtgcaaaatgtcacaaatctgatcacctacttcacgctcctcgctttgagcgtcatgcttcttttgcaggtgtacaggaatgggatcatggtgtacgaggttggcgaatggggtaagtacggaattattctcgttgccgatctgctcagtagcggaatggtggttttgacctccgtgatctcgttgttggcattagtgtattcgcttgactatatcgaaaaacggtcattgaatgccacttaccattccctgtttaatttactggtcgcaggactcaacggtgcatttttgaccggggatattttc…	MIDISEHIPVLLVAIPILMAAVMIFLKSHPGVQNVTNLITYFTLLALSVMLLLQVYRNGIMVYEVGEWGKYGIILVADLLSSGMVVLTSVISLLALVYSLDYIEKRSLNATYHSLFNLLVAGLNGAFLTGDIFNMFVFFEILMLSSCGLVIANEKGGITASADKMEAAFKYLVLNILGSVVMLIAIALLYATVGTLNMADLSVKISAMNAAGNFPLDAFGIAFMFIVVFGNKAALFPLHYWLPDVHPTAPSPISAMLSGVMIKVGVYGILRMFFLIFRDMQYIFGPMIIFLALVTIIVGAVSAIGQTDVKRLLAYSSISQIGYIFLGIGMGTAYTIAAALVYLVNHAIAKSMLFMASGGIVHHAGTRDMRMMGGMINTAPLMGGLFFIGAMSIAGIPLT…
NODE_1099_length_23903_cov_377.896618	fig|2206.11.peg.222	peg	NODE_1099_length_23903_cov_377.896618_9911_10405	9911	10405	+	Na(+) H(+) antiporter subunit E			icw(1);Multi-subunit_cation_antiporter	atgaaacgatatgtgctctattctatccctctcggcttcatgtggtgttttgttcacggtaatgtgacaatcctgaatttccttttgggatcggtacttggactttttatcgtgttaccgttcaggaaactttacaatttcgatcaggaagaaaacttatctgatgtcataagacgaatcccatatgggatcaagttatattttatattgaatattgagatcgtcaaagcgagtttcatggtcgcaaagatcgtgcttaaaccaaagatggacttaagacctggcattattgcggttccgatcaggacaaaaaccgatgcagggattactgctattgcaaatagtattacactgacacccgggactatcacaatggatgtgtcggatgacagaactatg…	MKRYVLYSIPLGFMWCFVHGNVTILNFLLGSVLGLFIVLPFRKLYNFDQEENLSDVIRRIPYGIKLYFILNIEIVKASFMVAKIVLKPKMDLRPGIIAVPIRTKTDAGITAIANSITLTPGTITMDVSDDRTMLYVHAIDASDPDAVRVYIRDKLEKYVLEVFE
NODE_1099_length_23903_cov_377.896618	fig|2206.11.peg.223	peg	NODE_1099_length_23903_cov_377.896618_10402_10665	10402	10665	+	Na(+) H(+) antiporter subunit F			isu;Multi-subunit_cation_antiporter	atgacaatgctacttgattttgcacttacattgatggtggttgctattataccctgtttatatcgagtttacaaaggtccgaccatacctgacagagtgattgccgttgatgccatgacaaccgtggtagttgcaatacttggtgtgtattcatttgtccaaggttctgtgttctttatggacgtcgcactggtgctgtccatcatctcatttataggcacggttgccatatcaaagtacatcgatgaaggagtggttctatga	MTMLLDFALTLMVVAIIPCLYRVYKGPTIPDRVIAVDAMTTVVVAILGVYSFVQGSVFFMDVALVLSIISFIGTVAISKYIDEGVVL
NODE_1099_length_23903_cov_377.896618	fig|2206.11.peg.224	peg	NODE_1099_length_23903_cov_377.896618_10662_11021	10662	11021	+	Na(+) H(+) antiporter subunit G			icw(6);Multi-subunit_cation_antiporter	atgagtgtggatcctggtcttgatctagttctggttcttgacattctgagcaatgtactgcttgtaattggtcttatattcgtatcccttggaatattcggactactgcgcctgcctgatgtgtataaccgtttacatgcaacatcaaagatcgaaacactcggcgcattcagcgtgatgctgagcatatttgtgaaggtcggttttgctccaatgggtgtgaaggcgataacggttggtatttttctgatgttgaccgtgccggtttcggcacacatgatcagccgcgcagctcacaggcatggggtgaacatgtgtgaggagtcggttgttgatgagtatggggagacgtataagtga	MSVDPGLDLVLVLDILSNVLLVIGLIFVSLGIFGLLRLPDVYNRLHATSKIETLGAFSVMLSIFVKVGFAPMGVKAITVGIFLMLTVPVSAHMISRAAHRHGVNMCEESVVDEYGETYK
NODE_1099_length_23903_cov_377.896618	fig|2206.11.peg.225	peg	NODE_1099_length_23903_cov_377.896618_11920_11153	11920	11153	-	hypothetical protein				atggttttactcctgaaccacagattgctactgaattatactaaacagcatctattttttgtaactttctgccacagagtacacagagggcacaaagaacgtagcaacattccctctgtgtactctgtgcgctctgtggctgtcagatatagttctaaattatacttgcggagtagtatacaacagattactaaaagtgatgcttatcgaagaacaaaggaatgtattggcaacactccacttttaaatgtaattcgactaggactcagaatggaaaaacttactgaagaaggaaagattgaagcaatcgaaagtataaaaaatgatgttatcaaaaaatatggtatggggggtataacaattctaaatatgggtgctactggcgctctcatgccaatc…	MVLLLNHRLLLNYTKQHLFFVTFCHRVHRGHKERSNIPSVYSVRSVAVRYSSKLYLRSSIQQITKSDAYRRTKECIGNTPLLNVIRLGLRMEKLTEEGKIEAIESIKNDVIKKYGMGGITILNMGATGALMPIIQHLSDIKIENDYEQIYMLDYFNKVIANWSNITIFHQTEHGQEALTSKIKKYMDAHFEIFFVFSIGTAGAQAMKSIATINNDGTIQYKGYMFTLISKKADKNGRDHFAWLFRNIYNFERTYL
NODE_1099_length_23903_cov_377.896618	fig|2206.11.repeat.21	repeat	NODE_1099_length_23903_cov_377.896618_11741_11886	11741	11886	+	repeat region				tatactactccgcaagtataatttagaactatatctgacagccacagagcgcacagagtacacagagggaatgttgctacgttctttgtgccctctgtgtactctgtggcagaaagttacaaaaaatagatgctgtttagtataat
NODE_1099_length_23903_cov_377.896618	fig|2206.11.peg.226	peg	NODE_1099_length_23903_cov_377.896618_12323_12063	12323	12063	-	hypothetical protein				atgaataacgtcgatgtaacatttacagacattaatattgaacaaaaaacagcccttatggatattcttggatattatattgatgaagatggtattatttttgataaagaaacaaaaatgcaacacatttgtccaataacgggtgaggtagtatcaattgacaatgcatctatattgcctggttccacaataatcattaatactacagaactttcattgtcagaatacttcgcagacttttttgaaaagattttaaattga	MNNVDVTFTDINIEQKTALMDILGYYIDEDGIIFDKETKMQHICPITGEVVSIDNASILPGSTIIINTTELSLSEYFADFFEKILN
NODE_1099_length_23903_cov_377.896618	fig|2206.11.peg.227	peg	NODE_1099_length_23903_cov_377.896618_12674_12483	12674	12483	-	hypothetical protein				atggttgaactcgacaaagaacaggagaaaatattcattgatgcgatgatggaggcaaatgatctcaatggtgcatcaaagaagcgaatgatcaagtttctggggagcaagtatgactgggacaaacacaaggtccagttcaggctgacccgggcgcttattgctgagcgatacgcggcatcgaaccattaa	MVELDKEQEKIFIDAMMEANDLNGASKKRMIKFLGSKYDWDKHKVQFRLTRALIAERYAASNH
NODE_1099_length_23903_cov_377.896618	fig|2206.11.peg.228	peg	NODE_1099_length_23903_cov_377.896618_14135_12675	14135	12675	-	hypothetical protein				atgaaagagatgatctatcagactgtatgcccgggatgtaatattggctgtggcctttacatcagggaaaacgaggaaggtgcacttgcagttgatttcatgaagagcagttctgcgaaccttggcaagttgtgcaggtttggaatgaagttgcctcaccattattcaaaagccaccggtatggtggacgggaaagaggcagatattgagacggcagtcaaagcggcatctgataaactcaaaggtgccaagaatgtggcaatgcttgctattggtgctactaccaatgaggaacatatggcgttcacaaagatcgctgatgcgctgggtactgtggtgaacacaggaatcggtgcttatgaggagatcccttccgaatgtcactcatccataagtcag…	MKEMIYQTVCPGCNIGCGLYIRENEEGALAVDFMKSSSANLGKLCRFGMKLPHHYSKATGMVDGKEADIETAVKAASDKLKGAKNVAMLAIGATTNEEHMAFTKIADALGTVVNTGIGAYEEIPSECHSSISQGISMDDIEKASRIALFIDPYVQYPLLVRRLRAAKKNGATIVSVGCRDLNLADENLSVNPADYKTKLGLDSNSIIITDVHPHTDPEQVKNLLNLALMTGAKIMFMKPFVDSTGVHLFGKGAGQKGLQEIMDGVNEGSIKTLVTLNSDLLELMPNTDEAAKILEKLDNLVVITSRDSPVNKLANIVIATESLYAKAGSFMNVEGQVLNNSGESTVGIDAMSTLSKNLGGEAFDFHAIHDKMMRSIVQKYTAPKYSKLECKVMETAAPV…
NODE_1099_length_23903_cov_377.896618	fig|2206.11.peg.229	peg	NODE_1099_length_23903_cov_377.896618_15283_14132	15283	14132	-	hypothetical protein				atggttgaagtaggagatatgcttgtaggatatgcaattgacgaaaatatacgcagcagaggtgcttcaggtggattggtaactgcagtacttgcagcagcccttgagaagggattggttgagaacgttgttgttatgaaacatatcaatgagtttgaagctgtgcctatcattactgatgatgtggatgaggttttagcatccacaggcagtttgcattctgtgcctgtgaacctggcaaagtatgctgtgggtcgcaatgtggcaatgcctgccaaaccatgtgatgcacaggctgttatagaacagggcaagcgtggtatgatcgatctggataatacttacgtcgtgggattgaactgcggtggaagtatgcatccggtgactaccaaaaagatg…	MVEVGDMLVGYAIDENIRSRGASGGLVTAVLAAALEKGLVENVVVMKHINEFEAVPIITDDVDEVLASTGSLHSVPVNLAKYAVGRNVAMPAKPCDAQAVIEQGKRGMIDLDNTYVVGLNCGGSMHPVTTKKMLVEMYDIDPEDVVGEEIEKGKLIFKTKNGEVKGIAIDELEEAGFGRRESCRFCTLKIPVNADIACGNWGVIGDMAGNATFCQVMNEKGVKLIENAIEAGRIEVQPASEKAIAIRAKVNSVMEDLGKTLEKEIFPDIPDEERMQYYMGQMEDCIDCGACKEVCPVCACGEDSKCTMFHSLVDNYKMSMYHMVRLLHLTDSCIACGQCSDVCPSDIPITLLQSRFAIPSQRRRNYQPGMNLDTPPFFEVILK
NODE_1099_length_23903_cov_377.896618	fig|2206.11.peg.230	peg	NODE_1099_length_23903_cov_377.896618_15712_15284	15712	15284	-	hypothetical protein				atgacagaaaaagagtggactccaaagatcgtggcgttctgctgtaactggtgcagttacggtggtgcggatacggcaggaatgggaagattccagcagcctgcatctacaagggtcatcagggtcatgtgttcaggcaggatcgacccattgcatgtgttcaatgctttccttgaaggagcagatgcagtgctggtcaccggatgtcacatcggagattgccattatgtgaacggtaatgaaaagacccaggtaaaataccaatttttagaagagatgttacaacaattgggtctggagcctgataggttgcatcttaactggatatctgccagtgagggtgagaggttcgccaatttcgtaaatgatgttacggcgaaggtgaaggaattgggacca…	MTEKEWTPKIVAFCCNWCSYGGADTAGMGRFQQPASTRVIRVMCSGRIDPLHVFNAFLEGADAVLVTGCHIGDCHYVNGNEKTQVKYQFLEEMLQQLGLEPDRLHLNWISASEGERFANFVNDVTAKVKELGPSPLKPAGVR
NODE_1099_length_23903_cov_377.896618	fig|2206.11.peg.231	peg	NODE_1099_length_23903_cov_377.896618_17706_15715	17706	15715	-	heterodisulfide reductase, subunit A/methylviologen reducing hydrogenase, subunit delta			icw(1);Anaerobic_respiratory_reductases	atgacccaaaaagaaacaaagactgaaaataagcaggaagaagaactcaggattggggcttttatctgtgaatgcggcataaatattgcaggtgcggttgactgttatgcagtggcagattacatctccacaatgccacatgttaccacatccgtagttaacaaatatacctgcagtgatgcagggcaggcagagatcaagaaggctatcaaggatctgaacctaaatcgtgtgcttgtagcatcatgcacgcccaagacacatgaaccgatcttcagggcatgtgtggaagaggctggagtgaatccttatttgttcgagttcgtgaatatcagggaacattgcagctggatacacatgtgggagaaagaagatgccacagagaaagctaaagaactt…	MTQKETKTENKQEEELRIGAFICECGINIAGAVDCYAVADYISTMPHVTTSVVNKYTCSDAGQAEIKKAIKDLNLNRVLVASCTPKTHEPIFRACVEEAGVNPYLFEFVNIREHCSWIHMWEKEDATEKAKELVRMGVARAALLEPLESSEVPVTDAALVIGAGVTGMQAALDIADMGHKVYLVEQGPSIGGKMAQLDKTFPTNDCSICILGPKMVEVARNKNIEIMSYSEVVEVDGYVGNFKAKVKHKPRYLNIDECTGCGLCTEKCPVEVPYTEFNEGIGTRKAIYTPFPQAVPLRALVDKLNCIDCGACSKACERGAIDMDQKETFSELDIGVIVVTAGYDVYDPEPKNEFGFGLYDNVITTMEFERLINASGPTMGKVVRPSDVKPPKRIGFVQC…
NODE_1099_length_23903_cov_377.896618	fig|2206.11.peg.232	peg	NODE_1099_length_23903_cov_377.896618_18131_17712	18131	17712	-	CoB--CoM heterodisulfide reductase subunit D (EC 1.8.98.1)			icw(3);Anaerobic_respiratory_reductases	atgaccgattttgaaccggatatacttacattctgctgtaactggtgtagttatgcaggtgctgatctggcaggtgtttctcgccttcagtatcctaccaacaaccggatagtgcgcgtaatgtgcagcagcaggatcgaacccacctttatcctggaggcatttaaagaaggtgcggatggcgttttggttactggatgccatataggcgattgccattatattgagggcaatgagcacactgatgagagaatgaaggatatggtgaatgcactggaacgcatgggtcttagcggacgactccatcttgaatgggtttcggcagcagaaggcaagaaattccaggaaacgatgataaattttgttgataagataaaggcacttggcccgagtccatta…	MTDFEPDILTFCCNWCSYAGADLAGVSRLQYPTNNRIVRVMCSSRIEPTFILEAFKEGADGVLVTGCHIGDCHYIEGNEHTDERMKDMVNALERMGLSGRLHLEWVSAAEGKKFQETMINFVDKIKALGPSPLKHKRVE
NODE_1099_length_23903_cov_377.896618	fig|2206.11.peg.233	peg	NODE_1099_length_23903_cov_377.896618_21149_18132	21149	18132	-	heterodisulfide reductase, subunit A/methylviologen reducing hydrogenase, subunit delta			icw(1);Anaerobic_respiratory_reductases	atgggacttgtaggtgcggttgctgtggttggaggcggtgttgccggaatccagagtgcaatcgatctggccagcagtggtcttaaggtatatctcgtggaaagcagcacaaccatcggcggaaagatggcacaactggataagaccttcccaacactggactgttcgatgtgtatcctgtctcccaaactggcagaggtggcccggcatccaaatattgaattactgacctatagtgaggttacagggattgctggcgaggctggagatttcactctgaaggtaagaaggaaagccaaatatgtggacccagataagtgtacagcatgtgggatatgtgaatcaaaatgcccagtaaaggtgccggatgaatataacgaggggctggtatcaaggaag…	MGLVGAVAVVGGGVAGIQSAIDLASSGLKVYLVESSTTIGGKMAQLDKTFPTLDCSMCILSPKLAEVARHPNIELLTYSEVTGIAGEAGDFTLKVRRKAKYVDPDKCTACGICESKCPVKVPDEYNEGLVSRKGIYLAFPQAVPRVYTIDAERCLYLTKGKCGNCAKFCDNNAINYEDKDEDIEINVGSVILNTGFEPFDPSVQSQFRIDHPNVVTSMEFERMLSSSGPSEGHILTADGGHPKKIAWIQCVGSRSPEIGRKNCSSVCCMYATKEAMVAMEHDDDLKATIFNIDVRAFGKGFEEFYQKAMKENGIRFIHSRPSGVEVDANNNLSLKYETEEGVKQEDFDIVVLSVGLTPSKSSIQMVESLGVELNEFGFVNTKIDSPLETSKPGIFVCGA…
NODE_1099_length_23903_cov_377.896618	fig|2206.11.peg.234	peg	NODE_1099_length_23903_cov_377.896618_22017_21151	22017	21151	-	CoB--CoM heterodisulfide reductase subunit B (EC 1.8.98.1)			idu(1);Methanogenesis idu(1);H2:CoM-S-S-HTP_oxidoreductase icw(2);Anaerobic_respiratory_reductases	atgacgaaatactcctattatcctggttgtaccctccatggtacagcgaaggaatatgatatctccaccaaaaaggtctttgattccctggatatcaaactcaaagaacttaaagactggaactgttgcggggctattgagaccagttctgacaaggaactatctgttgcattgtctgccaggaacattgttattgcgaaaaagaaggggcatgatatattgatcccttgcagtatttgtttccataatacggcaaaggcagacctggccatgactgaagatgaagaactcagggccaaggttgaggagatgctggataccgattacgagtcggtcaatatacgtaacatcctcgatgtgatcgtaaatgatcttggtcttgatgcattaaacaagaag…	MTKYSYYPGCTLHGTAKEYDISTKKVFDSLDIKLKELKDWNCCGAIETSSDKELSVALSARNIVIAKKKGHDILIPCSICFHNTAKADLAMTEDEELRAKVEEMLDTDYESVNIRNILDVIVNDLGLDALNKKVTKPLTGIKAIPYYGCLLTRPSKACKFDNPTHPVSLDNIITAVGAESLPFEHKVKCCGGSLLMGEEELAFKLAKGVLDEAKQAGADCIVTTCPMCHSMLDGQQDRIEAYFNETIDLPVLYISQFIGLALGHSMKDLGINKNMVPADEIIKMIGGM
NODE_1099_length_23903_cov_377.896618	fig|2206.11.peg.235	peg	NODE_1099_length_23903_cov_377.896618_22589_22014	22589	22014	-	hypothetical protein				atgaatgatgttattagaaccggtgaccttgatcccacattcaaattcgatatcgcaaaagtggtaggcggagagaagataaaacgatgttttaattgtactggttgtacggttacatgtccaattactgaaattgacgagacttttaatccaagaaagatcttgagaaaagcgataattggcatgagggaagaagtgctgaccgatccaagtatttggcggtgtgcatcatgttacatgtgctacgatcactgcccgcaggatgtcaggatcactgaagtgctgggtgccatacggcatattgcagagaaagaggccgaagaagggaagataaagatcgacagcgataaaccgttatttgagaaatattttattgattccatcaaaaagcacggtcgt…	MNDVIRTGDLDPTFKFDIAKVVGGEKIKRCFNCTGCTVTCPITEIDETFNPRKILRKAIIGMREEVLTDPSIWRCASCYMCYDHCPQDVRITEVLGAIRHIAEKEAEEGKIKIDSDKPLFEKYFIDSIKKHGRVHELMPVVHFIWKTKGIGGLMEYRNTGMSMFLKGKINLLPHSVKGKKDIKKIFSGVKK
NODE_1099_length_23903_cov_377.896618	fig|2206.11.peg.236	peg	NODE_1099_length_23903_cov_377.896618_23647_22586	23647	22586	-	hypothetical protein				gtgagtagtacgtcatcaaatattcaactttgttaccaatgtggaaagtgtactgccatctgtccggtcagaagagttgtgaagacctccccccgaaataccatttatcagacaaatgcatacaagacaggttcagacgatatctggaactgcctgacctgtaacctttgttatgatgaatgccctcagggtgtagattatcctgagtttgtaaaggaagaacgaaatggcaacgcagaagttgctgatcttgttcacaagggagttttcacccttttatctgacatgatggtagacctggataagagtagaaccagtctggatgaggcaggaaataaagattcaaaggttggttattatccaggatgtctggatttccatgacatgttctttaatgtg…	MSSTSSNIQLCYQCGKCTAICPVRRVVKTSPRNTIYQTNAYKTGSDDIWNCLTCNLCYDECPQGVDYPEFVKEERNGNAEVADLVHKGVFTLLSDMMVDLDKSRTSLDEAGNKDSKVGYYPGCLDFHDMFFNVDVDFKAIADSSMKLLGDMELDPKILQMKCCGHDQLWQGDKTTFDKLKEQNTKLIEESGIETLVTSCAECYRTLSQDYDLPIKVVHISQLLKNADLGIDFDVNVTYHDACRLGRHMGEYDAPRDALTNSGAKITEMKHNKKDAWCCGVSSMMNCNDKSKALRKARLDEAKDTGAKVLITTCPKCLAHLVCMKAEQESVENYEYEIKDLTVFLAEQKGGNFR
NODE_1099_length_23903_cov_377.896618	fig|2206.11.repeat.22	repeat	NODE_1099_length_23903_cov_377.896618_23777_23903	23777	23903	+	repeat region				actcatctttgacaaaaaccaagccaaaaaataaccctaaccgacatcaatcgatacaattaacttctaaaagtcatcagattgtgtaggtatacattctttcacatcaaattttggtgccttaatc
NODE_11003_length_3152_cov_392.074050	fig|2206.11.peg.237	peg	NODE_11003_length_3152_cov_392.074050_100_510	100	510	+	hypothetical protein				atgaaacgaaaaaacaggacaattcttggtgtagcaataatctttgtactgcttggatatcttgcagttagcagttttagtaattccttatcatattacatgactgtcaccgaacttaaagaaaaaggtgaattgggatatggtgaaaccgtcaatattaatggatctctgatattggaatcaataaactgggaacctgaaaatcaattactggaattcacgctcaaagacggcgatgaaactctggatgtcgtctacgagggaagtctgccaaacaatttcagggaagcaacatccgttgttgtcagcggacaatattcagaagaccagatatttagggcaaacaagatgcttgtgaaatgtccttcaaaatatgcagccgatgatgtcactgtggag…	MKRKNRTILGVAIIFVLLGYLAVSSFSNSLSYYMTVTELKEKGELGYGETVNINGSLILESINWEPENQLLEFTLKDGDETLDVVYEGSLPNNFREATSVVVSGQYSEDQIFRANKMLVKCPSKYAADDVTVETAK
NODE_11003_length_3152_cov_392.074050	fig|2206.11.peg.238	peg	NODE_11003_length_3152_cov_392.074050_507_1016	507	1016	+	hypothetical protein				atgaccagatcctccactacttttttgttgatattcgggattccgttgctttttatcgcagcaattgtattagcccagtctgccggcataatcacaagtgagcaatcttcatcggaggtcattgttgaaagtacaactttgccggatggcgacatgctgaaattaggcaaaattaatttttacacatcacttgacaggggacttgaaaaggcgaacgtgagcgagaaaatggtttttgtttatttcaggtcggaatcatgcggatggtgcaagaaattcgaggctgaatccttcactgacatacgtattatcaaagtactgaatgagaattttgtacttattacactggacactgtcaaacagcaagaacttgcaatcagtatgagagtgcgaggcacc…	MTRSSTTFLLIFGIPLLFIAAIVLAQSAGIITSEQSSSEVIVESTTLPDGDMLKLGKINFYTSLDRGLEKANVSEKMVFVYFRSESCGWCKKFEAESFTDIRIIKVLNENFVLITLDTVKQQELAISMRVRGTPTEVFLKPDGTELKDARISGYVDADTFLKSLNEIVE
NODE_11003_length_3152_cov_392.074050	fig|2206.11.peg.239	peg	NODE_11003_length_3152_cov_392.074050_1041_2246	1041	2246	+	hypothetical protein				atggcaaagaagagaacaagtacacacacaaagaaaaaacaagatagatcccagatcaataagcagatcatgctggtcgtagttgtcgggatattatccgccggtatttttgttagttttggaaacagtaaaactaatgcggctgatgatgaattagcatcgtcattgaacctgcctggatatgcatattcaagcccgataacccttaaagcatacgaatatacgacactgaatccccagataatcgatcaggttccctgctattgtggatgtggtggactggggcacgaaagccttttgaattgtttcatgacagatgacggtgaatacgataaccacgcatcccaatgtgacatctgtgtgggcgaggtaatcaagataaagaagatgtatgaaaat…	MAKKRTSTHTKKKQDRSQINKQIMLVVVVGILSAGIFVSFGNSKTNAADDELASSLNLPGYAYSSPITLKAYEYTTLNPQIIDQVPCYCGCGGLGHESLLNCFMTDDGEYDNHASQCDICVGEVIKIKKMYENGLSIDVIRANIDKDYRKYADPTGYRDGSSVTPASAPAVDLSGLSLTEEFDSLSDGLKMVPYGINWARFINVKEIAGSPLESYASEMVQPIGFYGTPVVGMFSADYSATSWIELHDIGRTDVTIQPRNGDGMLNIITGRPFIYGHSGNVARTVELQAVDGVDVEKSSYTNYQSVLVAVDDESYNFSSVTTEISAFSDMKYTGLKALDNGKIEKVVAYHITDEASISSSIYDAQKTGVARGFDSYEVDMDNDVLVIKMVSDISTVLNE…
NODE_11003_length_3152_cov_392.074050	fig|2206.11.peg.240	peg	NODE_11003_length_3152_cov_392.074050_2273_3010	2273	3010	+	cytochrome C-type biogenesis protein (ccdA), conjectural				gtggaatcaccatcaatcgtgctggcatttgctgcagggctctttacagttgtcacgccctgcatactgccgatacttcctgcaatgcttgcaggctcatcaggaggccggctgcgccctgttgcaatagttgcagggatgtcactgacattcacgctgatgggcattgcagtctctgccgttggtgcggtctttgcaccattcgagtcagcgctgcgatggttctctctcctgttcatcataggaatgggtgctgtgctctatgatgatgacatcaacttcgaattcataaagatcaccagtaagttatcgcagttgataggcggtactgttggcagccttgttccagaaagattaagatcaaaaccaggatcagcgggtttcggaaaggagggacta…	MESPSIVLAFAAGLFTVVTPCILPILPAMLAGSSGGRLRPVAIVAGMSLTFTLMGIAVSAVGAVFAPFESALRWFSLLFIIGMGAVLYDDDINFEFIKITSKLSQLIGGTVGSLVPERLRSKPGSAGFGKEGLFGAFTLGMSLGVLWIPCVGPILGSILALVGFGGNVAHGAILLITYSIGVSIPMLLIAYFGKSVSGRIQWFARNGHRLKKMSGAALMLVGLAMLFGIDKWLQSILLPYFPLYF
NODE_11003_length_3152_cov_392.074050	fig|2206.11.repeat.23	repeat	NODE_11003_length_3152_cov_392.074050_3026_3152	3026	3152	+	repeat region				aacaagaatcaaatatgagccaaaaaaacgatgggtgcaaagcctgcaacacaaactgcagcacaccggatctccttgaagtaaaaggagtgaagaaactggtcaggcacaggtacttccagcctgc
NODE_11097_length_3129_cov_427.766822	fig|2206.11.peg.241	peg	NODE_11097_length_3129_cov_427.766822_2_229	2	229	+	hypothetical protein				cacatttttttgtgtattacagggatgattttttacaggtatttggcatggaaatgtaaacatcttggattaagtctcagacaacttgttgatgaattggatgagatacgtattgctcttgcgcaaaagaagtcaggggtaaatgttgaaatggttgttgaagagatgggagcaaatcaagccagattattctctctgctggatttggggaaatttatcgatttttaa	HIFLCITGMIFYRYLAWKCKHLGLSLRQLVDELDEIRIALAQKKSGVNVEMVVEEMGANQARLFSLLDLGKFIDF
NODE_11097_length_3129_cov_427.766822	fig|2206.11.repeat.24	repeat	NODE_11097_length_3129_cov_427.766822_13_220	13	220	+	repeat region				gtgtattacagggatgattttttacaggtatttggcatggaaatgtaaacatcttggattaagtctcagacaacttgttgatgaattggatgagatacgtattgctcttgcgcaaaagaagtcaggggtaaatgttgaaatggttgttgaagagatgggagcaaatcaagccagattattctctctgctggatttggggaaatttatc
NODE_11097_length_3129_cov_427.766822	fig|2206.11.repeat.25	repeat	NODE_11097_length_3129_cov_427.766822_225_433	225	433	+	repeat region				tttaaattgtaactattcagccaccattaagacaggacatcgatggcgaaaatttgcttatttgtatctatggcgatacattttttagtttttaatactgagtccaagtccatcgattttaaaggtgtttgacaattgtgtgcaattatttatttgtgaactattcagtctacctataacgtttatgtatggctgaatagttactttaa
NODE_11097_length_3129_cov_427.766822	fig|2206.11.peg.242	peg	NODE_11097_length_3129_cov_427.766822_790_1251	790	1251	+	hypothetical protein				gtggatgtaaatcaggttgtaattacaattacggacggtacaactacaaacaatctgatatatgctgcaaacgagaagacttatactgatgttatgactgatttcgttgcgactaatacagctgcacaaaatcgagtagcaatgttaaccggtggcgacataactaagttcttcacagttgataagataagagatgaagatgcctcattctcacagggcaatcctattatgaatactggtgatcttattactgtatatattggaagtgtagattcaggtgcaactggttatacaaatgtaggttcggataccacaacaggtcttgataaatcaggtcttagcttggtaacaagaactgctgtaagcattctattaacacctgaatccggtgcggctaca…	MDVNQVVITITDGTTTNNLIYAANEKTYTDVMTDFVATNTAAQNRVAMLTGGDITKFFTVDKIRDEDASFSQGNPIMNTGDLITVYIGSVDSGATGYTNVGSDTTTGLDKSGLSLVTRTAVSILLTPESGAATVADFMAPSSYGVKESVALYP
NODE_11097_length_3129_cov_427.766822	fig|2206.11.peg.243	peg	NODE_11097_length_3129_cov_427.766822_1494_1730	1494	1730	+	hypothetical protein				atgagcaccactgttaaaatgagcaaaggatacaatattaacttcccaaaagcaatcattgaaaaaatgaatttttcaattggtgaagagcttgtgatggatattgaaaatgagagacttgttctggtgaaaaagccagggaactatactgcaaaactaagaggtttgcataaagaagtctgggaaggcattgatgcagatgaatatgtaacatctgaaagagattcatggggatag	MSTTVKMSKGYNINFPKAIIEKMNFSIGEELVMDIENERLVLVKKPGNYTAKLRGLHKEVWEGIDADEYVTSERDSWG
NODE_11097_length_3129_cov_427.766822	fig|2206.11.peg.244	peg	NODE_11097_length_3129_cov_427.766822_1731_2174	1731	2174	+	hypothetical protein				atgaaatctatattgaattcttatcagactattggcatagatacgatggttttcatttatttattagaagaccatcctatttttgcagaaataagcgcgaatatatttgaatgtgtggaatcaggaaaggtatccgggataacctctgtcattaccttgcttgaaattgcagtaaaaccgaaaagagacaaaaataaaagtgcttcagatgattatcgcagatttatctcaaatttcccaaatcttgaaattatcgatgttaatgacgagatatgtgaaattgcatcaacgttgagagctgattataatcttaaaacacctgatgcaatccaaattgcaacatctattgagatgggggcatctgtctttattaccaatgataagatgttaaatatagta…	MKSILNSYQTIGIDTMVFIYLLEDHPIFAEISANIFECVESGKVSGITSVITLLEIAVKPKRDKNKSASDDYRRFISNFPNLEIIDVNDEICEIASTLRADYNLKTPDAIQIATSIEMGASVFITNDKMLNIVDDIEILLLTNIINK
NODE_11097_length_3129_cov_427.766822	fig|2206.11.peg.245	peg	NODE_11097_length_3129_cov_427.766822_2281_3129	2281	3129	+	hypothetical protein				atgcatatcaatactagcagttctgccatttcagatgtcgaagtaattctggattacagtgaggattcttttaagcttcagggcgacaagatgcaaaagcttgggacgattccgccatcagtttcccgcactgcaaagtttgtattgcagccgaaaggttgtatccacaaagaagaacttggtgcaacagtactatacaaagatcatgagtggattaagcatgttgaacagatgcgtcccaaggaagtgcactgtgtgtgcccgttcctcaaggaaaagtccatctccagagctgaattccttgtcttttcaaattcctgctattctgccgaaagtggtgtgaatttcgagaatattggaagcgatagggttgttgagtttttgtctcatacctgtaag…	MHINTSSSAISDVEVILDYSEDSFKLQGDKMQKLGTIPPSVSRTAKFVLQPKGCIHKEELGATVLYKDHEWIKHVEQMRPKEVHCVCPFLKEKSISRAEFLVFSNSCYSAESGVNFENIGSDRVVEFLSHTCKNRLYKVDEFSVDGGSILYLAGDAVGEKAYYLLTAVVKEQEGLTQVFLRANSDKDYGLTGFLNETLDNLRHLVVVGKVREIGVIRKEQVINIIDSIVQRSSFGGGGARVARVAHLLISGIAWCSALNLMQMRTGGLRGKSRDDWKMSVKRK
NODE_11182_length_3108_cov_429.468635	fig|2206.11.peg.246	peg	NODE_11182_length_3108_cov_429.468635_58_1383	58	1383	+	Uncharacterized ATPase, AAA superfamily				atgcttgaaaaaaaccagatatttaagatattgagggaccagaattactggttcaaagatttcacgcatgaggggtacattgagcggaaacattacttgggcaaaatgaaagatttgcttgaatcaaaatcaataactgctgtgacaggaccaagaagggctggaaagactgtgctcttaaaacagattatcaatgagatgatggaagaaggggtaaaaaaagaacagatattgtatctcaatcttgaggattacaggctgtattccaatcattcaattgaacttttgagtgcagttcttgaaacgtataaagagaacatcaaccctaaaaataaaatttatttttttatagatgagatacagaacatagagggttttgaacattttttgagaacagaa…	MLEKNQIFKILRDQNYWFKDFTHEGYIERKHYLGKMKDLLESKSITAVTGPRRAGKTVLLKQIINEMMEEGVKKEQILYLNLEDYRLYSNHSIELLSAVLETYKENINPKNKIYFFIDEIQNIEGFEHFLRTEYDRDGKSKIKFIITGSNSKLLSKELGTLLTGRTSTLTVYPFSFEEYLEYHNVKLDMSSYFTLENHKNEIKQLFNKYVAFGSIPEFLDETQPYDRLNEYLENIIFKDIVVLFNIRNTRLVKELAIFLATNTSKIYSINQLSKMFKCSVNTIQEYLFDLEQAYLFFNLKQYSYSYKEQVTTQSKSYCIDTGLASATGFQFSKNNGCLIENAVFIELKRRGHDIYYHKGTGTGVECDFLIKEGMHVTSVIQVTESLTNQDTKKREIKGL…
NODE_11182_length_3108_cov_429.468635	fig|2206.11.peg.247	peg	NODE_11182_length_3108_cov_429.468635_1640_1389	1640	1389	-	hypothetical protein				atgttaacaacaatgacccgcattaccccaccccacataaaaagaaataccattgccgctttggcagatctgttcgagatgagtacgtcgcgagaacctgctattgaagagatgggcacactccttgaaattataggaacgcacggttcaatgatcgagaatgttgttgtgtatgagaatgaagaagtgtatcatgttcacacaaaaaatatacttccttctgctgaatttgaattgaaggcaaaatattag	MLTTMTRITPPHIKRNTIAALADLFEMSTSREPAIEEMGTLLEIIGTHGSMIENVVVYENEEVYHVHTKNILPSAEFELKAKY
NODE_11182_length_3108_cov_429.468635	fig|2206.11.peg.248	peg	NODE_11182_length_3108_cov_429.468635_3108_1705	3108	1705	-	Ferrous iron transport protein B			isu;Campylobacter_Iron_Metabolism	cattacgatggccatatccgcagttctcttgaccgccttgataaaatatttccgaatatagatcgtggtgtcaagatacgggcactccaaaatgatactaattttgtcgaaatgtgttgttcgaaaaaagatgcaaatcaattgcttgaaattacaggatccatagcaaaagagatcgaacaggcacatgagatgtcaatttacgatacgatcgcacgcgatatctttggtgaggcaggacatatcgttgacagcgtagtaacaaagtctgaacgcaaaaaaaccctgaaagataagatcgacaaaatacttacatcccaatatgcaggcattgcagcacttattggtgcacttctgctcacattcgcgatcgtattctatgttggcggatttttggaa…	HYDGHIRSSLDRLDKIFPNIDRGVKIRALQNDTNFVEMCCSKKDANQLLEITGSIAKEIEQAHEMSIYDTIARDIFGEAGHIVDSVVTKSERKKTLKDKIDKILTSQYAGIAALIGALLLTFAIVFYVGGFLEEEIVSLFEMYLIQPARGFTTGMHPVLQNALIYALLGVEAGFAIAIPYIAVFYIILSVFEDSGYLTRAAFLLDTITHKVGLHGRAIIPLILGYGCNVPAIMSTRALNTMRERRIASVLIALTPCSARTVIILGLVGTFVGYWAAISIYVLELVIIFSTGWVLGKGLPGERTGFIMEMAPLRNPDPMATLQKTWLRIREFVYVAFPLLIVGSALLGAADTVGILDAFENAAGPISIGLLGLPAFAATALVFGILRKEMALEVLAVLAG…
NODE_11225_length_3101_cov_365.725958	fig|2206.11.repeat.26	repeat	NODE_11225_length_3101_cov_365.725958_1_127	1	127	+	repeat region				cggtcagtccaaaaagggcagttgcacagatcgagttcgacaaggcatgggctcgcaatttcatgaaaaagtataatatcggcggatgccctgtttttggtgtttttacagataagagcgaaatgga
NODE_11225_length_3101_cov_365.725958	fig|2206.11.peg.249	peg	NODE_11225_length_3101_cov_365.725958_3_1031	3	1031	+	Phosphoribosylamine--glycine ligase (EC 6.3.4.13)				gtcagtccaaaaagggcagttgcacagatcgagttcgacaaggcatgggctcgcaatttcatgaaaaagtataatatcggcggatgccctgtttttggtgtttttacagataagagcgaaatggacgcatttattgataatgttggaaatgtggcagtaaaacctgcaggtctgacaggcggaaagggtgtcaaggtcatgggcgaccagcttcctgacatcgaggctgctaaagtgtatgctgcaagtcttctggaaggcgacagcgtagttattgaagagaaccttgttggtgaagagtttacgcttcaggcattcgttgacggtaagtcacttgcctttgcaccgactgtccaggatcacaaacgtgcgtttgagggcgatctcgggccgaatacc…	VSPKRAVAQIEFDKAWARNFMKKYNIGGCPVFGVFTDKSEMDAFIDNVGNVAVKPAGLTGGKGVKVMGDQLPDIEAAKVYAASLLEGDSVVIEENLVGEEFTLQAFVDGKSLAFAPTVQDHKRAFEGDLGPNTGGMGSYTNTGALLPFLVSDDVEQAKQIMKDTVKALYDETGVLYKGTLYGQFMLTKDGPKVIEFNARFGDPEAMNVLPLLETDYVDVITAIADGTLADLDVKFSEKATVCKYAVPAGYPDNPTKDSEVIAGDIGDALLFYSSVYEKDGKVYTTGSRAVAVVGMADSIAAAEAIAQNALANIGGNLHSRRDIGTAAVVQKRIDHMKEIRGF
NODE_11225_length_3101_cov_365.725958	fig|2206.11.peg.250	peg	NODE_11225_length_3101_cov_365.725958_1086_1991	1086	1991	+	Ornithine carbamoyltransferase (EC 2.1.3.3)			isu;Arginine_and_Ornithine_Degradation	atgaaacatctgatctcaatggctgacctctcaaatgaggagataattgatcttctcgatatggcagtggacctgaaggaaaagcgtcttcgcggtaaagtgacagacctcctgaagaacaagagtcttgcaatgatatttgaaaaatcatctacccgcacgcgggtatcttttgaggctggtatggctgaccttggtggtcattctctttatctgaattacagggatatccaaatcgggcgcggtgagactgttgcagatacggcgcgcgtgctgtcaggatatgtacatggtatcactgcaagagtgaacagccatgatacggttgtggatcttgcagaacatgcaactgttcctgtgataaatgcattgtcagatctggaacatccgtgccagata…	MKHLISMADLSNEEIIDLLDMAVDLKEKRLRGKVTDLLKNKSLAMIFEKSSTRTRVSFEAGMADLGGHSLYLNYRDIQIGRGETVADTARVLSGYVHGITARVNSHDTVVDLAEHATVPVINALSDLEHPCQILADLLTIREFKNRLSGLKYAWIGDGNNVCNSAILGCAIVGMDIVVACPEGYEPNEDIVAQARSMGGNVTITNDPAVAAKDADVFYTDVWISMGDEDERDKRMHDLKNYQINAELVALAKHDAIVMHCLPAHRGEEITAEVLDGPHSVVFEQAENRLHAQKALMLKLMA
NODE_11225_length_3101_cov_365.725958	fig|2206.11.peg.251	peg	NODE_11225_length_3101_cov_365.725958_2181_2038	2181	2038	-	hypothetical protein				atgctctatttcagcggagttaaggtgttatatgaaatcaaccgcagagcacgcggaggacgaagagttgaaatagtaagatcctctgcgtactcagcgtcctctgcggtgaaattttgttccatattcactggaataacttga	MLYFSGVKVLYEINRRARGGRRVEIVRSSAYSASSAVKFCSIFTGIT
NODE_11225_length_3101_cov_365.725958	fig|2206.11.peg.252	peg	NODE_11225_length_3101_cov_365.725958_2637_2485	2637	2485	-	hypothetical protein				atggaaagcacgtttactgcaatatttgagaaagacgatgattggtatatcggatatgtagaagaattgcctggagctaactctcaggggggaactctcgaagaagcacgtgaaaatcttcatgaggcaatcgaattgatcattgtggactaa	MESTFTAIFEKDDDWYIGYVEELPGANSQGGTLEEARENLHEAIELIIVD
NODE_11225_length_3101_cov_365.725958	fig|2206.11.peg.253	peg	NODE_11225_length_3101_cov_365.725958_2987_2790	2987	2790	-	hypothetical protein				atgcaactccctataggcgccagcttcgtggttaatatcctgatattaaaggagagttcctacttttttgtgctgtacaactttttgtacatcattgcagacgtgctgtttggagttgttacgagtcttgccggcggcatgtatccagcgtggaaggctgcgaatatgcggccgtttgatgcgttgcggtatgagtga	MQLPIGASFVVNILILKESSYFFVLYNFLYIIADVLFGVVTSLAGGMYPAWKAANMRPFDALRYE
NODE_11330_length_3076_cov_387.356731	fig|2206.11.peg.254	peg	NODE_11330_length_3076_cov_387.356731_383_1243	383	1243	+	hypothetical protein				atgagagatttcaagtcaaattctactcaatgcagccttgttgatattgcccctacgatctcggaactacttgatattcccatggtgccgcctgatggtaaggttattcaggatgtgatcaaatatgcaagtataaatggctgtcaaaaagttgtactgataattattgacagccttggatattcattatatcgatattttagcgaaagcggtggtatatttaacaatatacgacaacttgcaggatcaggcatggttttacgttgtcagtcaacagcagatcatacaacacccgcaattgcttctatctttacgggatattatccaatgaaacatcacatttatgctactgatgacatttacagggagagggcaaaagatcctgcaaatccgaagatc…	MRDFKSNSTQCSLVDIAPTISELLDIPMVPPDGKVIQDVIKYASINGCQKVVLIIIDSLGYSLYRYFSESGGIFNNIRQLAGSGMVLRCQSTADHTTPAIASIFTGYYPMKHHIYATDDIYRERAKDPANPKIQTILEWAHDAGRRSAVVIESLGADTFLDRVGEVFGVPDSKDIIEYDSKITDAAVQALESKPDILAVHLRAIDRYAHRAQTWDELRYAAGTVDENIGRIVEATEKGTLFMICGDHPIHAGEKWMKSAFKTWVEEHQVQLVALIISMPQNKCSKF
NODE_11330_length_3076_cov_387.356731	fig|2206.11.peg.255	peg	NODE_11330_length_3076_cov_387.356731_1302_1991	1302	1991	+	UPF0758 family protein				atgagtgaatataagataaagatccatgatatgccgcaagaagagcgccctcgtgagaggctgataaaatatggtgccgaaaatctttcaaacgcggaacttctggcgatcatcctgcggacaggttcaagtaaagaaaacgtcgtgaacatgtcaaaccgtatcctgtctgaatacaatatcaagcagttgagtcaggcaaatgtggcaaaactaacagagatacacggaataggacctgcaaaagccacccagatagctgccatgtttgaacttgcaagaaaacttgaaacctttgcagatgagcccaaacgaaagatcagatcgcctgctgatgtacattctcttttatatccaaagatgcgggagcagaaaaaagaaatacttactgcgctcttt…	MSEYKIKIHDMPQEERPRERLIKYGAENLSNAELLAIILRTGSSKENVVNMSNRILSEYNIKQLSQANVAKLTEIHGIGPAKATQIAAMFELARKLETFADEPKRKIRSPADVHSLLYPKMREQKKEILTALFMDTKNQILREEVISIGTLNANIVHPREIFKSALLESSASVILAHNHPSGDPTPSKEDIAVTEKLIEGGKLLGIDVLDHVIIGDGRYVSLKDEGLVR
NODE_11330_length_3076_cov_387.356731	fig|2206.11.peg.256	peg	NODE_11330_length_3076_cov_387.356731_2132_3046	2132	3046	+	OB-fold nucleic acid binding domain protein				atgagagaagttacacttaatgacccatatactatatcgtataaaggaatatacgctgtttgtgattccaggaacgaatatgcagagataatagaacacacgaattgctatagcggtgctgcatggtcgagataccattattctcatgcaccacttgttctacagaccagagcagttggggatatgctccgttatcttgtgaaaatcggaacatccgaattaaaacttgaagcttccatcgcagcagcaggtatcgagtctgtgcttgtggaaggcgatgaggtaaacatcacctacgcaggacttggcggtggcggagtgggtgctacaaactgcagggcaacagccaatggtgtactgcgggctgatgtgaccgaatccggtggtggacgtgcagca…	MREVTLNDPYTISYKGIYAVCDSRNEYAEIIEHTNCYSGAAWSRYHYSHAPLVLQTRAVGDMLRYLVKIGTSELKLEASIAAAGIESVLVEGDEVNITYAGLGGGGVGATNCRATANGVLRADVTESGGGRAAKGTITVPRRERVLIGIDDTDTKEEGATWSLTHNIASQLSCNDSIYLSHSLVQLFPVAAKTQNCVSTVLEFGCVSSDAKEQLLDEIAEALLKYSVSDETGMVVLSDFEANNIYEYSKKCRNGELTYDFAMNYAEEHGVEIWLDGNGIIGALAALPWFARPDESIRRDAELML
NODE_11330_length_3076_cov_387.356731	fig|2206.11.repeat.27	repeat	NODE_11330_length_3076_cov_387.356731_2950_3076	2950	3076	+	repeat region				gcttgacggcaatggcatcattggtgctcttgcagctctgccgtggtttgcgagacctgatgagtctatcaggcgagatgcggaattgatgttatagttgatccattaatagaataatacaatagaa
NODE_11501_length_3038_cov_432.192717	fig|2206.11.peg.257	peg	NODE_11501_length_3038_cov_432.192717_623_3	623	3	-	Phosphate transport system regulatory protein PhoU			icw(3);High_affinity_phosphate_transporter_and_control_of_PHO_regulon icw(3);Phosphate_metabolism	atggcaagggtaaaatatcaaagagaactggattctctaaaacaaaacgtagttactatgggagaagcatcacaaaaagccattctcgatgctgtggagtcattatgcgaccttaatgttgaactggcgaaaaagaccattcaaactgatcctttgatcgatagttacgaagcgaatattgaaagatatgcaacacgcttgctggcactccaacaaccgcttgcaagcgacctccggttgatcacatcatcgattaagattgcactcgatcttgaacggatgagtgatcttgcagtagacattgctaaaattgtagataagatcgaaggtggacatgtaaaacccctgatcaatataccgatcatgggagagattgcagagaacatggtaaaaaatgcg…	MARVKYQRELDSLKQNVVTMGEASQKAILDAVESLCDLNVELAKKTIQTDPLIDSYEANIERYATRLLALQQPLASDLRLITSSIKIALDLERMSDLAVDIAKIVDKIEGGHVKPLINIPIMGEIAENMVKNAIKAFETSDVKLAKITAAEDDRIDKLFYQTWVELIGMMIQDPTIITNASHLLFVLRYLERIGDHASNICESVVYM
NODE_11501_length_3038_cov_432.192717	fig|2206.11.peg.258	peg	NODE_11501_length_3038_cov_432.192717_1410_628	1410	628	-	Phosphate transport ATP-binding protein PstB (TC 3.A.1.7.1)			icw(1);High_affinity_phosphate_transporter_and_control_of_PHO_regulon icw(1);Phosphate_metabolism	atggtgaaagacacatttgaagaaagtattgagaccgagatcacaacaaaggacctcaacctgtggtacggtgaaaagcaggcacttaaagatatctcaattgatattccaaagaattccattaccgccttcatcggaccttccgggtgcgggaagtctacattcctgaggtgttttaaccgaatgaacgacctgatcaaaacctgccgtattgaaggagaagtgttggttgagggagaaaatgtttatgaaagcggagtggatgtggttgaacttaggaaacggatcgggatggtattccaaaaaccaaatcctttccctatgtcgatctatgaaaatatcgcatacggtccacgcatacacggcgaaaagaataagggaaaactgaacacacttgtt…	MVKDTFEESIETEITTKDLNLWYGEKQALKDISIDIPKNSITAFIGPSGCGKSTFLRCFNRMNDLIKTCRIEGEVLVEGENVYESGVDVVELRKRIGMVFQKPNPFPMSIYENIAYGPRIHGEKNKGKLNTLVEETLRAAALWDEVSDRLNSPALDLSGGQQQRLCIARTLAVKPEIILLDEPCSALDPISTSKIEDLLMDLKKDYTIIIVTHNMQQAARVSDHTAYFLLGELLEFGETRQIFEMPREKSTEDYITGRFG
NODE_11501_length_3038_cov_432.192717	fig|2206.11.peg.259	peg	NODE_11501_length_3038_cov_432.192717_2289_1432	2289	1432	-	Phosphate transport system permease protein PstA (TC 3.A.1.7.1)			icw(2);High_affinity_phosphate_transporter_and_control_of_PHO_regulon icw(2);Phosphate_metabolism	atgttcagcccgaaaatcagtgaaaagatcgcatttgcatgcctcacgatcgcaatagctattgtagtggcattcgtgtttacgatcatattctatatcatcagcaacgggataggtgcaataagcatcgatttcctgacacagggaccaaagaacaggatgactgaaggcgggatcttccctgcgatcgtgggtaccgtgttcctgataataggttccatggcagtggcattgcctcttggaatacttgctgcgatctacctgaatgaatatgcacaagaagggcggatcgtatggatcatccagatggcaatcagcaatctggcaggtactccatcagttgttttcggcctgttcgggctggctatgttcgtcaaatatatgggctttggtgcctcg…	MFSPKISEKIAFACLTIAIAIVVAFVFTIIFYIISNGIGAISIDFLTQGPKNRMTEGGIFPAIVGTVFLIIGSMAVALPLGILAAIYLNEYAQEGRIVWIIQMAISNLAGTPSVVFGLFGLAMFVKYMGFGASILAASLTLALVVLPVIIRASEEAMATIPPGLREASLALGVTRWQTVRKIVLPIALPGMVTGAILSVGRVAGETAPILLTGAAYFLPRLPDSVSDQFMALPYHLFVLATSGTNIAATRPIQYGTALVLLMIVLGVNFVAVMIRRHYKNKMRWG
NODE_11501_length_3038_cov_432.192717	fig|2206.11.peg.260	peg	NODE_11501_length_3038_cov_432.192717_3038_2289	3038	2289	-	Phosphate transport system permease protein PstC (TC 3.A.1.7.1)			idu(1);High_affinity_phosphate_transporter_and_control_of_PHO_regulon idu(1);Phosphate_metabolism	ttcctttcaggccgatactggtatcccacatcagaaccccccctgttcggacttttgccaatgttattgggcacacttttcgtaaccgcaggtgcaatcgtaatcgcagtaccacttggaattgcatctgccatattcatctcagagatagcacccccacaagttgcagaaatgctaaaacccgtcattgagatacttgcaggcgtgccgtctgtagtatatggtttctttggacttgtggttctcatcccgcgcctgcaacaattgctcgacctgcccacaggacagaccgcgctggcaggttcaatcatgctcgggataatggcactcccaacgatcatatccatatcagaagacgcaataagttccgtgcctgatttcttaaaagaaggctcactc…	FLSGRYWYPTSEPPLFGLLPMLLGTLFVTAGAIVIAVPLGIASAIFISEIAPPQVAEMLKPVIEILAGVPSVVYGFFGLVVLIPRLQQLLDLPTGQTALAGSIMLGIMALPTIISISEDAISSVPDFLKEGSLALGATRWQTIHRVTVPAALSGISAAVMLGMGRAIGETMTVMMVTGNAAVIPGFPGGIFAPVKTMTATIALEMGEVPQGSEHYHALFAIGAVLFVITLLINLIAEAVKRKYRFKVGS
NODE_11501_length_3038_cov_432.192717	fig|2206.11.repeat.28	repeat	NODE_11501_length_3038_cov_432.192717_2912_3038	2912	3038	+	repeat region				atgcaattccaagtggtactgcgattacgattgcacctgcggttacgaaaagtgtgcccaataacattggcaaaagtccgaacagggggggttctgatgtgggataccagtatcggcctgaaaggaa
NODE_1155_length_22950_cov_409.484380	fig|2206.11.repeat.29	repeat	NODE_1155_length_22950_cov_409.484380_1_127	1	127	+	repeat region				attcaaagtgtttcttgatctgtgccatcaatgtatgtaactgaattagttcatctttgtgcataattaccaacctaaacccttttcataacaaatataagcttaaccacaatatgctaacatacaa
NODE_1155_length_22950_cov_409.484380	fig|2206.11.peg.261	peg	NODE_1155_length_22950_cov_409.484380_64_2	64	2	-	hypothetical protein				atgcacaaagatgaactaattcagttacatacattgatggcacagatcaagaaacactttgaa	MHKDELIQLHTLMAQIKKHFE
NODE_1155_length_22950_cov_409.484380	fig|2206.11.repeat.30	repeat	NODE_1155_length_22950_cov_409.484380_251_404	251	404	+	repeat region				aacaagaaaatgctcacttcgttcgcattaacttggactacataatcctatagattatatacaacgagaaaacgctcactttgttcgcgttaactcggagtacataatcctatagattatatacaacaaaaaaatcttcgctgacgctcagatt
NODE_1155_length_22950_cov_409.484380	fig|2206.11.peg.262	peg	NODE_1155_length_22950_cov_409.484380_2072_711	2072	711	-	DNA primase (EC 2.7.7.-)				atgcaaaatacagatactacaaaatacatcattcattccaagatcagtgcggatggggtcattgagcgccccgatatagtcggtgcaattttcggacagaccgaagggttgcttggctcagaccttgacttgcgcgaccttcaaaaaacaggtcgtataggcaggatagaggttcttgtaaatacaaaaggcgggaaagcaaaaggaaacatcctgatcccttcaagccttgataaggttgagacatcgatccttgcggcttcacttgaaacgattgacagggttggtccttgcagtgcacagatcgagataacaaacattgaggatgtgcgcgcgacaaagagaaaacatatcgttgacagggctaagttcattctcaccgagatgttcgatgttaat…	MQNTDTTKYIIHSKISADGVIERPDIVGAIFGQTEGLLGSDLDLRDLQKTGRIGRIEVLVNTKGGKAKGNILIPSSLDKVETSILAASLETIDRVGPCSAQIEITNIEDVRATKRKHIVDRAKFILTEMFDVNLPESQEIADEVRQSVRIEEMQYYGKNKIPCGPNMLDSDAIVVVEGRADVLNLLRYGIKNTVCVGGTNVPPEVAELTKTRSVTAFTDGDRGGELIIKELLQVADIDYIARAPDGKSVEDLVQREIVRALRQKIPVEQVMEKYSIKQSEPSKTKRVTRVSNRNERRDAEVKEPVAEKVELTKRIERIEKTPTKRHDRTVSEPSQQRRGEPARKVESKSKVTVSAKEAMEGSRFKIHADELLGTLGARLLGSDDNVVVETAVRDLVHTL…
NODE_1155_length_22950_cov_409.484380	fig|2206.11.peg.263	peg	NODE_1155_length_22950_cov_409.484380_3333_4688	3333	4688	+	hypothetical protein				atgtatgaaaaaacaaactcacgtcaaaaacttgtgataatcggtggcggtgctgctggaatggcagttgcaacacacacaaagcgccatggaaactattctattacagttatatcaaaggatgagcacaccgcatacagccagtgtggaatcccgttcgtgcttggtggtgagatcgaagattttaatgaactaattgtaaaaaaaccagaattcttcgaacaaatgggaataaacattagactgaacaccacagtcaatgtaattgacatagattctaaaactatttatttaggcgatgagatactttcctttgacaaacttgtgatcgcaaccggaagtcgcacacaaatacctgacaacatcaaacctaatatcgaacttgataatgtatttaca…	MYEKTNSRQKLVIIGGGAAGMAVATHTKRHGNYSITVISKDEHTAYSQCGIPFVLGGEIEDFNELIVKKPEFFEQMGINIRLNTTVNVIDIDSKTIYLGDEILSFDKLVIATGSRTQIPDNIKPNIELDNVFTLRTLSDGMKIQNALKNTDNLTIIGGGSIGVEVAASAAKRGINTTLVNRNYSLLSHNIDPDMSEIVRSYLVSMGVGVITDTVPESINGTATVESVTIDGTDIPTDTVIISAGVLPDTSLARNTQIEIGKSGGIVVDEQLRVKIGDAFHTDVFSGGECAEVYNLITREPFVSQLGSTARRMAAVIADNLCGTPSTFGPIINPWVCVAGDFQIGSVGLTSRIAEKNGENIITGMSKGLTRASYYPEGSQIFIKLIFSDRYLIGAQVIAG…
NODE_1155_length_22950_cov_409.484380	fig|2206.11.peg.264	peg	NODE_1155_length_22950_cov_409.484380_4757_5779	4757	5779	+	RNA 3'-terminal-phosphate cyclase (GTP) (EC 6.5.1.5)				atggccctgtctgcagtgaccggaaaaaaagtcaggattaccaatatccgaaagaaccgaccaaagccagggcttaagccacagcacgtaaaatcgatagagaccgcggccctgctatgcgatgctgatgtaacaggactgtcaataggctcgaccgatgtcgtgttcgctccaatggaactgaagggggataacgttaaacttgatattgatatcggaactgcaggaagtatctcacttctcctccagtgcatcatgcctgctgcagcctgcacgcatgatggtgttgaactgaccgttacaggaggtactgatgtcgcatggtctccaactattgattatctgaaacacgtaaccttcagtgcactgtcaaagatgggatacgattgtgagatcgaa…	MALSAVTGKKVRITNIRKNRPKPGLKPQHVKSIETAALLCDADVTGLSIGSTDVVFAPMELKGDNVKLDIDIGTAGSISLLLQCIMPAAACTHDGVELTVTGGTDVAWSPTIDYLKHVTFSALSKMGYDCEIELLARGYYPKGGGRVRAHLKPARFKGFDLTTEIGKGKIYGISHCANLPEHVAKRQADSAASLIRDAGYECEIETVCVTCSSTGSGISLWHGMIGGSALGKRGLPAEKVGENAAKEILTEICSGASVDVHLADQLIPYMGLGLGLGLGLGLELCGPEVEFGSFTVRELTQHTLTNIWVTEQFLDVKFKVQKIDGLEDDQKVKLVKVSVR
NODE_1155_length_22950_cov_409.484380	fig|2206.11.peg.265	peg	NODE_1155_length_22950_cov_409.484380_6419_5790	6419	5790	-	RNA:NAD 2'-phosphotransferase			isu;tRNA_splicing	atgattcgcaaatgcaatgaggatggatatttcaggggccacgaatgtcctgaatgtggagatagtggcaggtatgtactggatgatgagcgagaggaacggcttggaaggtttatttccggtgctctcaggcatttccctgacgatataggtcttgaaatggacacacagggttgggttgacctggatcttctgtgtgacattatggaaaatcgatacaggtgggcaacagaagaacgccttatagcacttattgaatctgatgtaaaaaaaagatatgaagcagaaggctctcgaataagggcaagatatggacattccgttaacgttgatctggattatcctgggaatgaacttgcatacctttactacggtgttagtttggaagaggttgacatg…	MIRKCNEDGYFRGHECPECGDSGRYVLDDEREERLGRFISGALRHFPDDIGLEMDTQGWVDLDLLCDIMENRYRWATEERLIALIESDVKKRYEAEGSRIRARYGHSVNVDLDYPGNELAYLYYGVSLEEVDMLLENGITPLRQRYVHLSTSYRKAHEAASVHTENPVVIEVDAESAQQDGLFFMNVNDDIVLTDEVPSQYLGIVAAKE
NODE_1155_length_22950_cov_409.484380	fig|2206.11.peg.266	peg	NODE_1155_length_22950_cov_409.484380_7539_6448	7539	6448	-	hypothetical protein				gtgagacttaacacgatccagttcctgacaaatacatcttacatgctgagcatggtcttcatacctctgttcgcagagtctcttggggcaacgtattttgagatcggggtgatcagtgcggcctttggtgcaacatcttttctttcatcgttcatatttggcaaagcagcagatatccatcgtctgaaaaaggttattattttgggtttggtagtatctgctatcacattctttttgcagatatttgcatacgatccattctcacttgcggtcacaaggggacttgcagggttcagtgtagggatgtatcctgctgctcttatcgcttatgtgcattaccaaaagcgcagtataggcaagttcagttcattcggggcgctcggctggatggcaggatac…	MRLNTIQFLTNTSYMLSMVFIPLFAESLGATYFEIGVISAAFGATSFLSSFIFGKAADIHRLKKVIILGLVVSAITFFLQIFAYDPFSLAVTRGLAGFSVGMYPAALIAYVHYQKRSIGKFSSFGALGWMAGYLLAGLIGNIIYLFALSSIFYCFALISAMRMEDIETPLIHVTYFSINTFTGNIGTYLSFFIRHSGAVAVWTIFPLYLASLGANTFWIGTLYAINPAVQFLVMRRLDGFRNERLIVWGYLLSVVAFASYIIIPNYLFVIPGMIVVACSWSFLYVGSNQLLVERNIDKATAAGLLNSMIGASGITGALIGGGLSQIYGFEAVLLCASIFSLIGLIIFRMFDSQKNRQSVKKIY
NODE_1155_length_22950_cov_409.484380	fig|2206.11.peg.267	peg	NODE_1155_length_22950_cov_409.484380_7648_8622	7648	8622	+	Radical SAM domain protein				atgtccagtttctccccaacacttacagcaaaagccctgtggcaattacgtgtaaaaaaaagaccatttgtaatgtctcatgccatcaattcaaaatgtaacatgagctgcaagttctgtgaatactggaaagccgggggcgacgagatgagcaccaaagagatattcaacatgcttgacgatgcgaagtcgtttggtatcatgtattataatgcatggactacggagccgttgcttcgagaagacctgcctgatattcttgaacacgcgcatgatatcgggatgataacgtcccttattaccaatggaaaacttcttgaaaagcgggctgatgagctaaaagaccttgattacctgtccgtatccgtggacggcattgagagttacagggaaattcgg…	MSSFSPTLTAKALWQLRVKKRPFVMSHAINSKCNMSCKFCEYWKAGGDEMSTKEIFNMLDDAKSFGIMYYNAWTTEPLLREDLPDILEHAHDIGMITSLITNGKLLEKRADELKDLDYLSVSVDGIESYREIRGIDIDEIMPGIKKAKEGRKNPLLMNCVISGKNLDDIEPLIHLAKEMNVRISFEPLYEFGGIDRDVWDEIGIKDMGKYHNTVQRIIEMKKQGYPIINSISYLTMVKNLTTDYKCHASDIILNVTVDGTVENCRVHRDSLGNVKDGIGNVWNTSKNMRKTISTQCEGCLFFGYVENSLLYDFNTEVMRHYEWM
NODE_1155_length_22950_cov_409.484380	fig|2206.11.peg.268	peg	NODE_1155_length_22950_cov_409.484380_8850_8713	8850	8713	-	hypothetical protein				ttgagtgcgctattaagtaaacgtatttgtatgggtgtaaaactaaaaccaatacaacgccgcaggcggcgccttccaacgatattaagttattatcttttcgcattcaatgaacaaagtaaattatctaatcattag	MSALLSKRICMGVKLKPIQRRRRRLPTILSYYLFAFNEQSKLSNH
NODE_1155_length_22950_cov_409.484380	fig|2206.11.peg.269	peg	NODE_1155_length_22950_cov_409.484380_9685_8831	9685	8831	-	hypothetical protein				atgccagtgataactctcacaaccgatttcggttcactctatcccgcatccctcaaagccgctatcctgaatatcaacgaaactgcaaacattattgatataacccattccatcccacatgcagacattcgtgcaggtgctttcacattgtatagtgttgtggatcattttcctgcaggaacggtgcatgtggctgtggtggacccgagtgttggaaccgatcggcgtgcgattgcaatacgcgcgggagggcagtattttgtggggcccgataacggacttttaattcctgcagcacgcaaagtcggggatattgaggtttatgagatcataaacacgaaactgttttacaacgtttcatctactttccatggcagggatatattcgcaccagtgggc…	MPVITLTTDFGSLYPASLKAAILNINETANIIDITHSIPHADIRAGAFTLYSVVDHFPAGTVHVAVVDPSVGTDRRAIAIRAGGQYFVGPDNGLLIPAARKVGDIEVYEIINTKLFYNVSSTFHGRDIFAPVGAYLLKANQKRNNILNRLSNLLSGKRPKEIVLIEDVGKRIDDFVDLDLKKIEVSGGVISGEVIFIDDFGNIVTNIPKDVILDKTDFGAKLLMFGIEIPFLQTYCMVEDGDALALIGSHEFLEISINCGNAAKIFKIKNGDKIDVKLLECAIK
NODE_1155_length_22950_cov_409.484380	fig|2206.11.repeat.31	repeat	NODE_1155_length_22950_cov_409.484380_9848_9962	9848	9962	+	repeat region				ctctgtgtactctgtgccctctgtggcttgaattacacttgcaagaagttatatttattttttttaatgtcacatgtatttatctacagttctaaattatacttgcggagtggta
NODE_1155_length_22950_cov_409.484380	fig|2206.11.peg.270	peg	NODE_1155_length_22950_cov_409.484380_11282_9999	11282	9999	-	Phosphomethylpyrimidine synthase ThiC (EC 4.1.99.17)				atgagtttagtaactgacgcaaagaatggtaagattacagaagagatgaaaacggttgctgcttttgaagggcttgaaccggagttcatcagacgaggcatagcagcaggcaggatagttatcccggtatccccatatagagacgttaaactgtgtggtattggagaaggacttacaacaaagatcaacgcatccattggttcatcaacagacatcgccagtgttgaaatggaagtcgagaaagcacaggcagccgaagccgcaggtgcagataccctgatggagcttagtaccggaggcgacttcttagagatgcgaaagagagtcattgactcggtatcactatctgttggatcagttccactgtatcaggcattcattgaagccgcagacaaatac…	MSLVTDAKNGKITEEMKTVAAFEGLEPEFIRRGIAAGRIVIPVSPYRDVKLCGIGEGLTTKINASIGSSTDIASVEMEVEKAQAAEAAGADTLMELSTGGDFLEMRKRVIDSVSLSVGSVPLYQAFIEAADKYGSIVHMTEDELFKATADQAKLGTNFMAIHTGINNIVIDRLKKHGRYGGLCSRGGAFMTTWMLHNEKENPLYSEFDYLCEILKEHEVVLSTGNGMRAGAIHDSTDRAQVQELIINSECAQIAHDKYDLQVIVEGPGHVPLDEVEMNVKLMKAMSGHKPFYMLGPLVTDVSPGRDHIVTAIGASTAAAAGCDFLCYVTPAEHLALPNKADVIEGIRTSKIAAHIGDMVKLGKRDQDLAMARARRDLDWEGMYANALDPEYARSIRNSR…
NODE_1155_length_22950_cov_409.484380	fig|2206.11.peg.271	peg	NODE_1155_length_22950_cov_409.484380_13717_11633	13717	11633	-	Methionyl-tRNA synthetase (EC 6.1.1.10)			isu;tRNA_aminoacylation,_Met	atgtccaaatttccatctgataaacctgtgctcgtgacctgtggacttccctatgcgaacgggaaagcccatgtaggacatctgcgcacatacgtacctgccgacattttcgtcaggtctttaaaaaaacaagggcaagaggtgacatttgtatgtggttcagacacacacggcacgccggtcgtggtcaatgcagaacaattgaatatcacaccaacagaacttgtccagaaataccacaagcatttcgatgagacgttcaggaatatgaacataaatttcgatgctttcggaactacggatgaccctgaaaatcataaccgtacaaccgagattgtgaacaaactcattgagaacggatacacatacccaaaaacgatcgagatcgcatactgcccc…	MSKFPSDKPVLVTCGLPYANGKAHVGHLRTYVPADIFVRSLKKQGQEVTFVCGSDTHGTPVVVNAEQLNITPTELVQKYHKHFDETFRNMNINFDAFGTTDDPENHNRTTEIVNKLIENGYTYPKTIEIAYCPKCDRSLPDRYVEGKCPYCGMDARGDECDQGCEKHLEPGELKEPKCTICGGAAEYRKQEHFFFKLSEFKDFLLEYLETMEGTSNARNYAIGWVKQELTDWCITRNLEWGVKFPGHDDLVVYVWVDAPIGYIAFTEEWANANNEDWEKFWKGDGRIIHFIGGDITYHHCVFWPAMLKGAGYSQPWAVVASGMVKIEDKTFSKSRGYVVWVGEDYLDHGFHPDLLRYYLTSYTSHTKELNFSWKVFQEKINTELVAVFGNFLYRTLLFA…
NODE_1155_length_22950_cov_409.484380	fig|2206.11.peg.272	peg	NODE_1155_length_22950_cov_409.484380_13932_14942	13932	14942	+	Periplasmic serine protease				atgagttcaagttataaaccttatcactattatagcaaacaggatgaaccaattccacaagaacagcctgatccagtttcagataaaagaaaaggacgaaaaaaacagtatattgctgtattcgtagtcctgctactgataattggtgcaagttttgctgcaatatactactgggcaggcggggaattataccccaaagatgacagggtggcagtgatctatgtgcagggtacgatgctttccggcagcgttccaggtgggcttggatatgtgacctctgaggagatatctgattatattcaaaaagccgtcgatgatgattcagtacgggcaattgttcttcgtgttaacagccctggcggttcgccggctgcggctgaagaaatcgtcacagagatc…	MSSSYKPYHYYSKQDEPIPQEQPDPVSDKRKGRKKQYIAVFVVLLLIIGASFAAIYYWAGGELYPKDDRVAVIYVQGTMLSGSVPGGLGYVTSEEISDYIQKAVDDDSVRAIVLRVNSPGGSPAAAEEIVTEIKKAQKSGVPIVVSMGDVAASAAYYISAPTDMIYANPSTMTGSIGVIWTFQNMSGYYEEEGVEFHIAKSGEFKDMGGSWRGLSDDEKKYADTVIIEVYNNFVDEVATGRDLSRSDVKDLADGRIYTGTKAKSLGLVDNFGNMYDAIEKAGELGGIEGEPTVIYMNRPTLSRLLFGSETDSSQTVKQFAAYFEDNPFGKITAQVI
NODE_1155_length_22950_cov_409.484380	fig|2206.11.peg.273	peg	NODE_1155_length_22950_cov_409.484380_15086_15322	15086	15322	+	hypothetical protein				atgaataaaatagatatcttacaaagatgtctgcacacgcttacgaacgacagtaatgtcattggcagtgcagtatcgagtaaaaatggattggtcatggcaactgatttgccagacggtatagataagaactctttttgtgcaatggcagggtcgttatttgatggaatacagaccgctgcatctgcgattggaagacatggtgtccaacatgcaataacacatataggagactag	MNKIDILQRCLHTLTNDSNVIGSAVSSKNGLVMATDLPDGIDKNSFCAMAGSLFDGIQTAASAIGRHGVQHAITHIGD
NODE_1155_length_22950_cov_409.484380	fig|2206.11.peg.274	peg	NODE_1155_length_22950_cov_409.484380_16125_15805	16125	15805	-	hypothetical protein				atgaaagccgtacttcttcggatatatcttagcgaaaatgatacctacaaaggcaggtcagcgcatcatgtcattattgagtacctgaaagattcctttgttgcaggagcaacagttattcacggcattgagggatatggggttcacagtaatattcatactgcaagcatactgcggctcggggttgacttgccgctgatcgtggaagcagtggacacggatgaaaagatcaggccattgctgccaaaacttcgtgagatggcgccaagggaactcatgacgttgcaggaagttgagataatctttggtgagaatctttag	MKAVLLRIYLSENDTYKGRSAHHVIIEYLKDSFVAGATVIHGIEGYGVHSNIHTASILRLGVDLPLIVEAVDTDEKIRPLLPKLREMAPRELMTLQEVEIIFGENL
NODE_1155_length_22950_cov_409.484380	fig|2206.11.peg.275	peg	NODE_1155_length_22950_cov_409.484380_16551_16183	16551	16183	-	Fluoride ion transporter CrcB				atggtgccggatgtgttcgtacctgtcatacttgtcgggtttggagggttctttggcgcgatattgcgatatctggtttcagggatggttgcgagaattgccgaactcccgacaggaacgcttattgtaaacgtcattgggagcacagcactttccattataaccttttcatcaattccggattcgactatgtatcttgtgaacatagggttacttggttcgttcaccacattctccacatttgcttatgagacatttaaactgctggagggaggggagaatatgtatttcatcctgaacatctcattaaatgtactgttgtgtttaacgggagtttttgcgggatattttgtagttaactttatctga	MVPDVFVPVILVGFGGFFGAILRYLVSGMVARIAELPTGTLIVNVIGSTALSIITFSSIPDSTMYLVNIGLLGSFTTFSTFAYETFKLLEGGENMYFILNISLNVLLCLTGVFAGYFVVNFI
NODE_1155_length_22950_cov_409.484380	fig|2206.11.peg.276	peg	NODE_1155_length_22950_cov_409.484380_16946_16551	16946	16551	-	Fluoride ion transporter CrcB				atgacttccatgagaacagatctcagcaacctgttgatcatcggaataggcggctttttcggggcgatctcaaggtttttattatcgagcgcagttgccacaccttttaacacgcttattgtcaacgtactcggtagtttcgcactcgggatgctgatgtatgaatcagatttcctgggatatgtcagccagcgcacacgaatgggatttgggatcggttttttgggttcattcacaaccttttccactttcgcaatccaatcctaccagatggtacccacatttgcgatcataaacattgcggcaaacgttattctcacgctcatttcagtacttatgggacgcggtgtcattataatcctatcaaaaagaaaagagattggggtggcaaaataa	MTSMRTDLSNLLIIGIGGFFGAISRFLLSSAVATPFNTLIVNVLGSFALGMLMYESDFLGYVSQRTRMGFGIGFLGSFTTFSTFAIQSYQMVPTFAIINIAANVILTLISVLMGRGVIIILSKRKEIGVAK
NODE_1155_length_22950_cov_409.484380	fig|2206.11.peg.277	peg	NODE_1155_length_22950_cov_409.484380_18138_16948	18138	16948	-	Molybdopterin molybdenumtransferase (EC 2.10.1.1)				atgggaacgatcatcaaagaactcacaaaagtagaggatgcgaaaagacttttcctaaatgcgatcgatccaatggtatcgacagagacgattgcgctcattgattgctccgacagagtgctcgcatcatccatcacagctacaagaaatgttcctcactaccgccgcgctgcaatggacggttactcagtacagtcatccgataccatcggtgcatcagtgacaaacccaatattgctaggtgtatcagaagatgcagaaaagggcacatgcacccgcgtacataccggctcgaacatacctgaaagcgcagatgccgttgtcatgatagaggacaccgcaacgataggtgacatggtggagatacgtacacaggtacacccgaacaagcatgtggga…	MGTIIKELTKVEDAKRLFLNAIDPMVSTETIALIDCSDRVLASSITATRNVPHYRRAAMDGYSVQSSDTIGASVTNPILLGVSEDAEKGTCTRVHTGSNIPESADAVVMIEDTATIGDMVEIRTQVHPNKHVGRIGEDMQGGELIFERGHLLRPCDIAVIASLGLNEVKVYRKPVVAVIPTGDEVVPRTTAEIPPPGKVLETNGLMVGLYVKKWGGKARYCDIVPDIPELIENAIRSSLDADMIILCGGTSVGERDHVPAVVDSLGKILVHGVGLSPGKPTALGIIGNVPVVCMPGYPVAGLVALFAFARPALRKVGNIPFIPDTIIRARMGGKINSKEGYLTYARVVLDGGIAHPLMTSGSGVLSSVAKASGFVIIPENVEGYEEGQDVDVVLIE
NODE_1155_length_22950_cov_409.484380	fig|2206.11.peg.278	peg	NODE_1155_length_22950_cov_409.484380_18511_18206	18511	18206	-	hypothetical protein				atgcgtcaaaatagtgtcttcatggtaagcattaaaatgaaactatttgcaaatcttcgtgagcatgcaggcaaatccgaaataatgtttgatggcgacactgtattggatatacttaacagtctcacacagcagtatccttcgttaaaagaaataatatttgaagacaatactgaagaaccacaacttcgcgggtacataaatgtgtttgtaaacggcaacagtatctatcatcttgacggtttttcaaccacacttgcacagggtgacgaaattgctattttcccccctgtttcaggtggatga	MRQNSVFMVSIKMKLFANLREHAGKSEIMFDGDTVLDILNSLTQQYPSLKEIIFEDNTEEPQLRGYINVFVNGNSIYHLDGFSTTLAQGDEIAIFPPVSGG
NODE_1155_length_22950_cov_409.484380	fig|2206.11.peg.279	peg	NODE_1155_length_22950_cov_409.484380_18570_18845	18570	18845	+	hypothetical protein				atgaatgtaaacctattatccactaattatgcatctatttattttgcatttaatgttatttcgttcttattttatggatttgacaaggctaaggctcaatctaaacgaaaattgcgaaggattcctgaaaaaattctattattgatggcattgatggcaccttttggtgcactggccggaatgcaggtcttcagacacaagatacggaaggataatttcaagtatctggtaccaacttttgttgcggttcacctgattgtttttgcggtattatga	MNVNLLSTNYASIYFAFNVISFLFYGFDKAKAQSKRKLRRIPEKILLLMALMAPFGALAGMQVFRHKIRKDNFKYLVPTFVAVHLIVFAVL
NODE_1155_length_22950_cov_409.484380	fig|2206.11.peg.280	peg	NODE_1155_length_22950_cov_409.484380_19408_18926	19408	18926	-	hypothetical protein				atgatgaacatcaagaggctttcgattttggtactactaacacttgtagtatccagttgttttgcatcgcccgtctcagcgataacacaagctgaaattgaatcttatttgctcgttgattacaataatttcattagttcaaacccggatttaccttcatttgtcaaatcaatatttggtgatcaggtaattcatatcatcatcacaaagacaggtggggatattgaacttgcagcggtcacaaattcagatgcatatatcactggaatagaaagtggtaaaccagaaaatccaacacttctggttacgtcaaacgaggaaacagtagacaacattttgggttctactgacccagcaactgtaactatggatgctctcaaaaataaggatatcacttac…	MMNIKRLSILVLLTLVVSSCFASPVSAITQAEIESYLLVDYNNFISSNPDLPSFVKSIFGDQVIHIIITKTGGDIELAAVTNSDAYITGIESGKPENPTLLVTSNEETVDNILGSTDPATVTMDALKNKDITYEGVGLKNKIVVGFVKAVQSILSILGLI
NODE_1155_length_22950_cov_409.484380	fig|2206.11.peg.281	peg	NODE_1155_length_22950_cov_409.484380_19620_22319	19620	22319	+	Cation-transporting ATPase, E1-E2 family				atggattatgacaaatcgaacatcaatgatgtgttcatggctttagatgcctctaaaaagggacttacatccgaaaatgcaaagaataggcttgaaaaatacggcaccaacgagcttgaggaaaaacaaaagatcacgcctcttaaagtgttgctgagccagttcgcaaacttcatagtctgggtcttgtttgcagcagcaataatctccctggtcataggggaaaccatcaacttttgggttatctcatttatcatcacatttgtcatagttttgggctttgtgcaggaatacaaagcagaaaaagcaatggaagcactgaaaagaattgttgaaccgactacccgagtgctcaggaatggatggcaaaaagagatactaacaaaggacgtcgttccg…	MDYDKSNINDVFMALDASKKGLTSENAKNRLEKYGTNELEEKQKITPLKVLLSQFANFIVWVLFAAAIISLVIGETINFWVISFIITFVIVLGFVQEYKAEKAMEALKRIVEPTTRVLRNGWQKEILTKDVVPGDILLLETGDSIPADAMIFYITGLKVDEAALTGESGAVEKKECDMIFAGTQIVHGKCKAVVTSTGMQTKLGQIAGMIQEVEEKTPLQIKITDLSKSLAMIALTACTATFVIGLFKGAPLGEMLIISMALAVAAVPEGLPFTLTLTLAYGMRKMAKQNALIRKMLGVEILGSTTVICTDKTGTLTKNEMTVEKIYVDETFFDLTGVGYEPKGDYSIDGTKIDVTKHENLGRLLKAAALCNNAVFEENVGNLERREKRKLIGDPTEIS…
NODE_1155_length_22950_cov_409.484380	fig|2206.11.repeat.32	repeat	NODE_1155_length_22950_cov_409.484380_22824_22950	22824	22950	+	repeat region				ttattacgagataagatcatggaacaatttaagaaattaggcatttgtgagcctatattaagagcaattgaggacgagagattcattaaaccatccgagattcaggaaaagtcaattccttatatcc
NODE_1155_length_22950_cov_409.484380	fig|2206.11.peg.282	peg	NODE_1155_length_22950_cov_409.484380_22842_22949	22842	22949	+	hypothetical protein				atggaacaatttaagaaattaggcatttgtgagcctatattaagagcaattgaggacgagagattcattaaaccatccgagattcaggaaaagtcaattccttatatc	MEQFKKLGICEPILRAIEDERFIKPSEIQEKSIPYI
NODE_1158_length_22906_cov_417.622415	fig|2206.11.peg.283	peg	NODE_1158_length_22906_cov_417.622415_423_1	423	1	-	hypothetical protein				atggatacacaaaatgataggataaaaaacgatataggccaagatgacaatgattcaataacgacaaatttgtttgatgtactcgtaaacctgcgcgatacgggagtaataagacataacaaacagtcaataataactgatctattagatataactatagatacacatggtattgaatttgccaaagaacttagtcaaatttgcgaaaacaacaatgataacgatctattcgatatgctagtagagttgcatggcatcaaaatgacaaaagatttcatttacacacacggaaaaataaaaggattaaaatttggaaaacgacttggaaaatgcgatgacccacgttcggcaatcaaaaactttaatgtgcacgtccaatcaaactaccatattaaaatc…	MDTQNDRIKNDIGQDDNDSITTNLFDVLVNLRDTGVIRHNKQSIITDLLDITIDTHGIEFAKELSQICENNNDNDLFDMLVELHGIKMTKDFIYTHGKIKGLKFGKRLGKCDDPRSAIKNFNVHVQSNYHIKIDEKTLGNE
NODE_1158_length_22906_cov_417.622415	fig|2206.11.rna.3	rna	NODE_1158_length_22906_cov_417.622415_1059_1130	1059	1130	+	tRNA-Gly-TCC				gcgctggtggtttagtggctatgactgaggccttccaagcctcaaacccgggttcgaatcccggtcggcgca
NODE_1158_length_22906_cov_417.622415	fig|2206.11.rna.4	rna	NODE_1158_length_22906_cov_417.622415_1243_1330	1243	1330	+	tRNA-Leu-TAG				gcgggggtcgcccagccaggtcaaaggcgcagggcttaggaccctgtcttgtagaagttcgtgcgttcgaatcgcacctcccgcacca
NODE_1158_length_22906_cov_417.622415	fig|2206.11.peg.284	peg	NODE_1158_length_22906_cov_417.622415_1554_1682	1554	1682	+	hypothetical protein				ttgtgctatcctgccgttaattcaaacggtgaagccccacagtttgatagtatggtgacaattctgttttcatcaaatacttatttatttttgttcattgttcaatatatcgatcgaaagcaaaaataa	MCYPAVNSNGEAPQFDSMVTILFSSNTYLFLFIVQYIDRKQK
NODE_1158_length_22906_cov_417.622415	fig|2206.11.peg.285	peg	NODE_1158_length_22906_cov_417.622415_1776_2105	1776	2105	+	hypothetical protein				atgtatttcgaatttattaattattttgtggtatttatagaatatattatattttcaattttttcgatttcattattgattaaatttagtagaatggatcaagatataattggagcaagattatttctaaaaaaacacacactgtataaaaacttttattgcctcgggattgcaggaagttttcttgcattacataaatttatgggtattggcattataaatgagattatgccattttcttatgatgtcttatctgaaagtctaaaaactatttctcttgtatttttaataatatggatgtatacctggcacaatatgttaaaacattga	MYFEFINYFVVFIEYIIFSIFSISLLIKFSRMDQDIIGARLFLKKHTLYKNFYCLGIAGSFLALHKFMGIGIINEIMPFSYDVLSESLKTISLVFLIIWMYTWHNMLKH
NODE_1158_length_22906_cov_417.622415	fig|2206.11.rna.5	rna	NODE_1158_length_22906_cov_417.622415_2223_2140	2223	2140	-	tRNA-Ser-GGA				gccgagatagtctagcggtagggcgcaagcctggaaagcttgtggggcgtccgcccctcgggagttcgaatctccctctcggcg
NODE_1158_length_22906_cov_417.622415	fig|2206.11.peg.286	peg	NODE_1158_length_22906_cov_417.622415_3271_2231	3271	2231	-	H/ACA ribonucleoprotein complex subunit CBF5				atgaatgacaataacgatctgaattcggatacaaaacttaaattcaaattgccttctgaaattgagcgggaacttgttcacagatcaaatgctacgactaatccgaattatggttgtgccccccgtgaacgttctatgcgtgactacatagagatgggtgttgtaaatcttgacaagacccgcggccctacaagtcacgaagttgcagcatggattaaaaagatcgttgaggttgatagggccggtcattcgggttcacttgatcccaaggtcacgggccttttaccaattatgcttggaaaggcgacgaaggctatttcagcgcttcgactgtctggtaaggaatatgtttgtttgatgcacttgcataaaaaagtacctgaggctgatattcgtcgt…	MNDNNDLNSDTKLKFKLPSEIERELVHRSNATTNPNYGCAPRERSMRDYIEMGVVNLDKTRGPTSHEVAAWIKKIVEVDRAGHSGSLDPKVTGLLPIMLGKATKAISALRLSGKEYVCLMHLHKKVPEADIRRVCEEFTGPIYQMPPVKSAVRRAIRIRTIYYNEVLEIDDAGTSILMRVGCEAGTYMRKLCHDIGLVLGCGAHMQELRRTKTGPFTEETAISLHDLMDAYVFWKEDGDESELRRMILPMEDGLKHIPKIVIRDSAVDAICSGAMLAVPGIVSFNVGIKKGDYAYIFSQKGEAVALCKAAMNIDESLSKNTGIAAVTERVIMDAGTYPRGWKSNKT
NODE_1158_length_22906_cov_417.622415	fig|2206.11.peg.287	peg	NODE_1158_length_22906_cov_417.622415_3825_3295	3825	3295	-	Cytidylate kinase (EC 2.7.4.25)				atgttattgtcaatcagtggactgcctggtagtggtacaactacggtatcaaaattgcttgcaaagcattatggtgttgaccttgtcaatgctggtgatttgttcagaggacttgcaaaggaacatgggatgacacttgctgagtttggggctctggcagaatctgatgcttctatcgatgttaagatcgatgagcgccagaaagagatcgcaagtacaagggacaacattattcttgagggtagacttgccgggtatatggcagagaacgcgctcaaggtatggataaaagcaccgataaatgtgcgtgtcaagagaatttcaggaagggaaggtacacctgctgatgttatgcttgatgaaactatcaaacgcgaggcttccgaagctattcggtat…	MLLSISGLPGSGTTTVSKLLAKHYGVDLVNAGDLFRGLAKEHGMTLAEFGALAESDASIDVKIDERQKEIASTRDNIILEGRLAGYMAENALKVWIKAPINVRVKRISGREGTPADVMLDETIKREASEAIRYEEIYGIGIEDMSIYDLVIDSGKWDQFEIMKIIISAIENRGGFT
NODE_1158_length_22906_cov_417.622415	fig|2206.11.peg.288	peg	NODE_1158_length_22906_cov_417.622415_4446_3826	4446	3826	-	Uncharacterized protein MJ0480				atggcaatatcagattataaaaagacgatcgagcaggctgcgatggcattagggctatcgatgatgtttggtattataatacttggaccggatttcagagattctgtaggtcgtgctgtcggggtatttatggatccgctaagtgttcttgttggtgttgagaatttccatgtcatgttatttattatggcagcgatcactgccctgtatgcatctctgatccagaaatatactattgattgggaattgatgcgacgtacccaggagacgatgaaagttttccaaaaggaatttagagaggctcaacttgctaagaatactgttcttcttaagaaattggaagaacagcgttccaaaatgatgggggaccagatggagatgtcaaaacagcagttcaaa…	MAISDYKKTIEQAAMALGLSMMFGIIILGPDFRDSVGRAVGVFMDPLSVLVGVENFHVMLFIMAAITALYASLIQKYTIDWELMRRTQETMKVFQKEFREAQLAKNTVLLKKLEEQRSKMMGDQMEMSKQQFKPMAYISIISLPLFMWAYSYIAGHGSASLVFPFWGEHLLTDQVLGPIQYWIFWYFITSLAVSQLVRKALDIGGA
NODE_1158_length_22906_cov_417.622415	fig|2206.11.peg.289	peg	NODE_1158_length_22906_cov_417.622415_5120_4482	5120	4482	-	Adenylate kinase (EC 2.7.4.3)			isu;Purine_conversions	atgaacattgtattatttggaccgcctggtgccggaaaaggcacccaggcaaagaaattgtctgaacactacaacattccgcatatatccactggtgatatattgcgggcaaatgttcgtgatggtactgagcttggtcttgaagctaaagggtatatggacaagggaaaactggttccagatgaagtgcttataggtattattaaaaatcgtctatcagagtctgactgtgagtcagggtacttgttggatggttatccaaggacaattccacaggcagatgcattgactgcaattcttgaagaacttagaaaatcgcttgatattgtgcttaatatcgatgtcccgaatgatgaattagtggctaggcttagtggcaggcgaatgtgtacttgcggt…	MNIVLFGPPGAGKGTQAKKLSEHYNIPHISTGDILRANVRDGTELGLEAKGYMDKGKLVPDEVLIGIIKNRLSESDCESGYLLDGYPRTIPQADALTAILEELRKSLDIVLNIDVPNDELVARLSGRRMCTCGVSYHIKFNPPKQDGICDVCGDELYQRDDDKAEAIMQRLEVYGTQTQPLIDYYENIGIMVNIGGIGDIDNIFADICKALE
NODE_1158_length_22906_cov_417.622415	fig|2206.11.peg.290	peg	NODE_1158_length_22906_cov_417.622415_6618_5143	6618	5143	-	Protein translocase subunit SecY				atgagtttgagggatgttttagagccgatatttaatcggttacctgcagtaaaaggtccagaagggcatgtgcactttaaaagcaagttgtggtggactcttggaatactggtactatattttgctcttgcaaatataccattatttggtctttccaaggattcgatcgatctttttgagtcgtatagggcattctttgccggagcatcaggttcaatgatgttacttggtatcggtccgatcgttacggcatcgatcgttttgcaactgcttgtcggtgcagatgtgattaaactcaatatgtcagatccagctgatcaggcatttttccaaggtgctcagaagttcatggtttttgtcatgatcgtacttgagaccttacctcagattatgggcggt…	MSLRDVLEPIFNRLPAVKGPEGHVHFKSKLWWTLGILVLYFALANIPLFGLSKDSIDLFESYRAFFAGASGSMMLLGIGPIVTASIVLQLLVGADVIKLNMSDPADQAFFQGAQKFMVFVMIVLETLPQIMGGYVQPDAGIAAALGVSLNIVIFIIFIQICIGGVMILFMDEIISKWGIGSGVGLFIVAGVSQQIVTGVFNWKLDSAGLPIGLIPKWLYIVQNVGADYLFTGEGLMFMLISGGILALVSTVAIFLMVVFVESTRIEIPLAHSAVRGARGRFPVKLIYASVLPMILVRALQANLQMVGLLLSGRGITFLGEYSGSNPINGLMYYIAPINSPYDWIPSLVRESFTGYGAPVPATWQIGLHVFADAFMLIVGGIVFALFWIETTGMGAKPTA…
NODE_1158_length_22906_cov_417.622415	fig|2206.11.peg.291	peg	NODE_1158_length_22906_cov_417.622415_7330_6896	7330	6896	-	LSU ribosomal protein L27Ae (L15p)				atgagcaagaccaaaaccaaaaagtttagaggatcacgtacctgtggcggtggtactacaaagaaccgacgaggtgcaggaaatcgtggcggtcgtggcagagcaggtggatgtaaacaccacaatgttcgggctatgcagcttggatatgcctatggtaaacatggattcaagcgccctcttaaaatgcttcacgatgtttcagttgtgaatgtcggtgaacttgacgaacttgcagaacaactcgtaaatgagggatttgcacagttggagaatggcgtatatagcatacaccttgaagttctggatatcgaaaaggtactcgggactggaagggttacaaagagccttgctattacagccagtgatttttccgcatctgcacgcgataagatcgaa…	MSKTKTKKFRGSRTCGGGTTKNRRGAGNRGGRGRAGGCKHHNVRAMQLGYAYGKHGFKRPLKMLHDVSVVNVGELDELAEQLVNEGFAQLENGVYSIHLEVLDIEKVLGTGRVTKSLAITASDFSASARDKIEGAGGLCIKIEE
NODE_1158_length_22906_cov_417.622415	fig|2206.11.peg.292	peg	NODE_1158_length_22906_cov_417.622415_7801_7340	7801	7340	-	LSU ribosomal protein L7e (L30p)				atgtacgcagtgattcgaatgcgcggtccggtaaatgtgcgtggctcgatcgaagatactttgaagatgcttcgtctgcacagggtcaaccattgtgtgatattaagtgataatccacataatatgggtatgatccaaaaagtgaaggattatgttgcgtatggtacaattgatgcagatactcttgcacagatactcaagagccgtggtatgcttgaaggtggtgctcgtcttacagatgcgcacattactgaaaataccgattttggttcaattgatgcgtttgcagaggcagtgtctgagggtaatgcggcatttaaggatgttccaaaacttaaacctgttcttagacttcaccctccacgaaagggacatgctggtatgaagagaactacacag…	MYAVIRMRGPVNVRGSIEDTLKMLRLHRVNHCVILSDNPHNMGMIQKVKDYVAYGTIDADTLAQILKSRGMLEGGARLTDAHITENTDFGSIDAFAEAVSEGNAAFKDVPKLKPVLRLHPPRKGHAGMKRTTQQGGVLGNHGDEIKVLLNKMR
NODE_1158_length_22906_cov_417.622415	fig|2206.11.peg.293	peg	NODE_1158_length_22906_cov_417.622415_8438_7803	8438	7803	-	SSU ribosomal protein S2e (S5p)			icw(2);Ribosome_SSU_eukaryotic_and_archaeal	atggcatatgaatataatgaggaatggattccaaagacacgtcttggaacacttgtggcagaagggcagatcacttcaatggctgaggccattgattctggtcttccggtcagggaagcacagatcgtagatatgttgttgccgggactggaagatgaggttctcgacatcaatatggttcagagaatgactgactccggtcgtcgtgtaaaattcagggcaactgtcattgtcggtaacggcgatggttttgtaggacttggccaggcaaaggatgtacaggttggacctgctatcaggaaagctatcgataatgcaaagatcaacgttattcgtgtaaagcgcggatgcggttcatgggaatgtggatgcggacttgcgcacacagttccttatgag…	MAYEYNEEWIPKTRLGTLVAEGQITSMAEAIDSGLPVREAQIVDMLLPGLEDEVLDINMVQRMTDSGRRVKFRATVIVGNGDGFVGLGQAKDVQVGPAIRKAIDNAKINVIRVKRGCGSWECGCGLAHTVPYEVRGKAGSVTVELKSAPRGLGLAAGGTARKVLEKAGIKDVWTRTEGTTRTTLNFAKATFNALMNIDTVRLPVDYKDAEA
NODE_1158_length_22906_cov_417.622415	fig|2206.11.peg.294	peg	NODE_1158_length_22906_cov_417.622415_8968_8447	8968	8447	-	LSU ribosomal protein L5e (L18p)				atggcaacaggaccccgatataaagtcgcattcaggcgacgaagggaaggccgcactaattatcatcaacgactcaagttgcttctgtcaatgaaggatcgtgtcgttgttagaaagagtgcaaaacacatgcaggtccagttagtagcgccaaaacccgaaggcgatattacactttcatctgcgatttcaaccgaacttaaaaagtacgggtatgagggttctacagggaacactactgctgcgtatcttacaggattattatttggcttgaaagcgcttaagaatggctatgaaagtggtgtactggacattggactatcggcatcatcgcccggatcccgcatttatgcggtgttgaagggaattgttgatgcaggaatggatgttccccacgat…	MATGPRYKVAFRRRREGRTNYHQRLKLLLSMKDRVVVRKSAKHMQVQLVAPKPEGDITLSSAISTELKKYGYEGSTGNTTAAYLTGLLFGLKALKNGYESGVLDIGLSASSPGSRIYAVLKGIVDAGMDVPHDSSVFPSDERIRGEHVAEYVDGSNLPEQFEAVKEKILSKFN
NODE_1158_length_22906_cov_417.622415	fig|2206.11.peg.295	peg	NODE_1158_length_22906_cov_417.622415_9478_9020	9478	9020	-	LSU ribosomal protein L19e				atgtcagatctgtcaaaccagaaacgtattgcttcaaaaattttaggctgtggtgtccatagagtgtggtttgatcccgatgcttccgaagagattgctgtcgcgatcacaagagaagatatccgtggacttattgcaaccggcgttgtaaaagcagagaatgtaaaaggtgttagcagagggcgtgcaagagtacgtgatgttaaacgcaaatacggtcaccgtaagggacacggctcacgtaaaggtacaaaaggtgcacgaaatccaagtaaagaggagtggatgaagaggatccgggctcttcgaagaaggctaaaggaattgcgtgcggacggttcacttgataaatcgacgtattgtaagatataccgcaaagcaaagggtggcgaataccgc…	MSDLSNQKRIASKILGCGVHRVWFDPDASEEIAVAITREDIRGLIATGVVKAENVKGVSRGRARVRDVKRKYGHRKGHGSRKGTKGARNPSKEEWMKRIRALRRRLKELRADGSLDKSTYCKIYRKAKGGEYRSVAHLNAHLKTDKLIKSEE
NODE_1158_length_22906_cov_417.622415	fig|2206.11.peg.296	peg	NODE_1158_length_22906_cov_417.622415_10130_9480	10130	9480	-	LSU ribosomal protein L32e				atggaaaatattattaaggaatttactaacatcaaaggtttgggcgaagcaaaagccagagcacttgcagaagcgggattcaagtctattgatgagttggcaaaagcatcaattgaagaccttacagctgttgagggtattggtgaggcacttgccaataagataaaggcaggagctttggaactttcatctgaaatagtggaaatttatgacgcggttgtatcaaaagccacagaggctgttgaagtcagtgaacttgtgatggatgatgaatccagacgtttgttcaatgttagaaaggttctcaaaggcaagaaaccagatttcaagagaaccgattcacacaaactgaagaggcttgattcaaactggagacgtccaagaggtctgcagggcaaa…	MENIIKEFTNIKGLGEAKARALAEAGFKSIDELAKASIEDLTAVEGIGEALANKIKAGALELSSEIVEIYDAVVSKATEAVEVSELVMDDESRRLFNVRKVLKGKKPDFKRTDSHKLKRLDSNWRRPRGLQGKQRKHIKAKGALAQVGYGSPVAVKGLHPSGYADILVRNVGDIDAIDASIEAIRIARTIGAKKKAVIEEKAAQLGIKVLNPTRGE
NODE_1158_length_22906_cov_417.622415	fig|2206.11.peg.297	peg	NODE_1158_length_22906_cov_417.622415_10673_10140	10673	10140	-	LSU ribosomal protein L9e (L6p)				atggcaaaagaactaaagaaaacagttccaattcctgatggcgtgactatcacgtatgagggtaatgtcttttctgcatcaggcaaaaagggaaataatcagagatttctctggttcccaggtatcactataaaagtgactgattcagaagtgactgtggacgcagttttatcaagaaagaagcaaaaagcgatggttggaacacttgcatctcacatcaataatatgatgagaggtgtttcagatggttttgagtatcgtatgaaagtggtatattctcactttccgatgcagatcaaggttgaaggtaataaatttgttattggcaatttccttggtgaaaaaagctctcgggttgcaaatattcttggtgagacaaaagtaaagacgaacgctgac…	MAKELKKTVPIPDGVTITYEGNVFSASGKKGNNQRFLWFPGITIKVTDSEVTVDAVLSRKKQKAMVGTLASHINNMMRGVSDGFEYRMKVVYSHFPMQIKVEGNKFVIGNFLGEKSSRVANILGETKVKTNADEVIVTGINKEDVGQTAANIEQKTKIKRFDPRVFQDGIYIVEKIV
NODE_1158_length_22906_cov_417.622415	fig|2206.11.peg.298	peg	NODE_1158_length_22906_cov_417.622415_11078_10686	11078	10686	-	SSU ribosomal protein S15Ae (S8p)			icw(6);Ribosome_SSU_eukaryotic_and_archaeal	atggtactattagatcctcttgctgacgcattgtcaacaattaagaatgcagaagctgtaggtaagtcatcctgcacgatcaaacccgcatcaaaacttataggcaatgtccttaatgtcatgaaagaccgcggatacgttggcgagtttgagttcatagatgacggtaaagcaggaatgtatgaagtagagttggttggcagaattaacaagtgtggagctattaaaccacgctattctgtaggtgctgcggatttcgagaaatgggaaaagcagtttttaccggcaaagaactttggtgcattaattcttacaacatccagtggtgttatgtctcaacaagaagctcgtgagaataatatcggtggacagttgcttgtatatgtgtactga	MVLLDPLADALSTIKNAEAVGKSSCTIKPASKLIGNVLNVMKDRGYVGEFEFIDDGKAGMYEVELVGRINKCGAIKPRYSVGAADFEKWEKQFLPAKNFGALILTTSSGVMSQQEARENNIGGQLLVYVY
NODE_1158_length_22906_cov_417.622415	fig|2206.11.peg.299	peg	NODE_1158_length_22906_cov_417.622415_11242_11090	11242	11090	-	SSU ribosomal protein S29e (S14p)			icw(1);Ribosome_SSU_eukaryotic_and_archaeal	atggttcagacaactaagagttttggacgtggtgctaacgaatgtaaacgatgtggcagaaagcagggtcttgtacgcaaatacgcgatattcttgtgcaggcattgtttcagggaaatggcccatgatatgggatttgaaaaatatacgtga	MVQTTKSFGRGANECKRCGRKQGLVRKYAIFLCRHCFREMAHDMGFEKYT
NODE_1158_length_22906_cov_417.622415	fig|2206.11.peg.300	peg	NODE_1158_length_22906_cov_417.622415_11739_11242	11739	11242	-	LSU ribosomal protein L11e (L5p)				atgagattacctgaggtggacaaagttgttgttcacatgggtgttggagaaagtggtcaacaccttgttgatgcagaaggaattcttgaaaagattacggaacagaccgttatcaggtcatattccaagagaactcttccggcatttagtatcaagaagaatgaacccatcggatgtaaggtcacacttagaggcgaccatgcagatgagtacttaagaacttcccttgaaattgttgataataaattgcgagcatcccagttcgataatttaggaaatttatcatttgggattgaggaacatactgattatcctggaatgaaatacgatccaaatattggaattttcggaatggatgtcattgtggtaatgaaacgtcctggattcaggatcagcaaa…	MRLPEVDKVVVHMGVGESGQHLVDAEGILEKITEQTVIRSYSKRTLPAFSIKKNEPIGCKVTLRGDHADEYLRTSLEIVDNKLRASQFDNLGNLSFGIEEHTDYPGMKYDPNIGIFGMDVIVVMKRPGFRISKRRIARHKVPSSHRLTKEDSIAFFEEKYAVEVE
NODE_1158_length_22906_cov_417.622415	fig|2206.11.peg.301	peg	NODE_1158_length_22906_cov_417.622415_12454_11744	12454	11744	-	SSU ribosomal protein S4e			isu;Ribosome_SSU_eukaryotic_and_archaeal	atgggtaaacatcagaaaagaatatcagcgccgaaaagttggcatatttcaaagaaatctaataaatggatcacatctataagacccggacctcataacaaagaacagagtcttcctattacaattgtgcttcgtgatatgctaagtctggttgataacagggcagaggctaagagagtcttgtccgaaggaaagatccttattgatggtgtcgtggtaaaagacctgcgatttccagtaggatggttcgatgtgatatctattccattgaataatgctgcatatcgtgtattacttgaccaaaagggcaggttagttcttcacaaattggatgatataaacgcaaacaagttgtgcaggatcaacaacaagaccaccatcaaaaatggaatggctcag…	MGKHQKRISAPKSWHISKKSNKWITSIRPGPHNKEQSLPITIVLRDMLSLVDNRAEAKRVLSEGKILIDGVVVKDLRFPVGWFDVISIPLNNAAYRVLLDQKGRLVLHKLDDINANKLCRINNKTTIKNGMAQLNLSDGKNLIGSNDYKAKDSVILSIPDKKILKHLEYKVGNLAMIVGGRHTGEIGKIEEINTVRSSKHNTVKISGNYDFETIEDYVVVIGEDEPEIKLGGEAIE
NODE_1158_length_22906_cov_417.622415	fig|2206.11.peg.302	peg	NODE_1158_length_22906_cov_417.622415_12813_12460	12813	12460	-	LSU ribosomal protein L26e (L24p)				atggtatcaaaacaaccaagaaaacagagaaaagcacgctatgatgcacctcttcataaaagacaacagtacatgggtactcctcttgcgaaggatcttcaagagaaatatggacgcaatgcaaatgtcattgttggtgacactgtaaaagtcttacgaggcgatcatgcaggtacaagtggaaaggtcgaaattgtttcattgaaagatgggacaattgtggtcgaaggagtcactgtcactaaagttgatggtacggaggttgcaagaccgatatacccatcaaaagtagtaatcacaaaacttgagttaaaggatgagcgcagagcagcgatcatcagtagaagtaggtga	MVSKQPRKQRKARYDAPLHKRQQYMGTPLAKDLQEKYGRNANVIVGDTVKVLRGDHAGTSGKVEIVSLKDGTIVVEGVTVTKVDGTEVARPIYPSKVVITKLELKDERRAAIISRSR
NODE_1158_length_22906_cov_417.622415	fig|2206.11.peg.303	peg	NODE_1158_length_22906_cov_417.622415_13222_12824	13222	12824	-	LSU ribosomal protein L23e (L14p)				atgagaggcatacgctcaagcataccacgttcattgaacgcaggtgctaaaattgaatgtgtggacaatacaggtgcacgtactgttgagatcatttctgtaagaaaatacagaggtgtaaagaacaggatgccaaaaggaggcatcggtgacatgtgtgttgtatctgttaagaaaggcacgcctgagatgagaaaacagatagtgcttgctgttattgttcgccagaaaaaggaattccgccgtccggatggactcagggtatcctttgaggataatgcagtggtcctgactgatgaaaatggtattccaaagggaactgatatcaaaggaccgatcgcaagagaggctgctgagagattccctaaaattggaactactgcttctattatagtgtga	MRGIRSSIPRSLNAGAKIECVDNTGARTVEIISVRKYRGVKNRMPKGGIGDMCVVSVKKGTPEMRKQIVLAVIVRQKKEFRRPDGLRVSFEDNAVVLTDENGIPKGTDIKGPIAREAAERFPKIGTTASIIV
NODE_1158_length_22906_cov_417.622415	fig|2206.11.peg.304	peg	NODE_1158_length_22906_cov_417.622415_13548_13219	13548	13219	-	SSU ribosomal protein S11e (S17p)			icw(3);Ribosome_SSU_eukaryotic_and_archaeal	atggtaagagatataggattggatgtacccgtgcctaaaacggaatgtgacgatgtaaattgtccgttccatggcagtcttccagtgcgaggacaggtccatgtgggcactgtcgttagcgataagatggacaaaacggtagtcattcaacaaagacacgagatattaattaaaaaatatcagagatacgagaagcggcagtctaagattcatgcccacaaccctccttgcattgatgcaaaggtcggaaatgtagtcacgatcgcagaatgtcgaccgcttagcaagaccaaatcatacgtagtggtcaaagcggaggcacaggcatga	MVRDIGLDVPVPKTECDDVNCPFHGSLPVRGQVHVGTVVSDKMDKTVVIQQRHEILIKKYQRYEKRQSKIHAHNPPCIDAKVGNVVTIAECRPLSKTKSYVVVKAEAQA
NODE_1158_length_22906_cov_417.622415	fig|2206.11.peg.305	peg	NODE_1158_length_22906_cov_417.622415_13865_13554	13865	13554	-	Ribonuclease P protein component 1 (EC 3.1.26.5)			isu;Ribonuclease_P_archaeal_and_eukaryal	gtggatatcacaccctctaatttgatctataatgagttgataggacttacaacgagggtaattgattctactaatccttcactaataaacatacgcggcaaagtggttgatgaaacacgaaatacactaacaatagaaacagatggtgctcgtgaaatagttgttccaaaaatgggaaccatctttgtgtttcagataccgacccgctctgcgggtggacatgaagtaaagcatgtcaaagtaaatggaacattattgctctcacaacccgaaaacagaattaagaacataaagaagaataacatgaggtaa	MDITPSNLIYNELIGLTTRVIDSTNPSLINIRGKVVDETRNTLTIETDGAREIVVPKMGTIFVFQIPTRSAGGHEVKHVKVNGTLLLSQPENRIKNIKKNNMR
NODE_1158_length_22906_cov_417.622415	fig|2206.11.peg.306	peg	NODE_1158_length_22906_cov_417.622415_14070_13867	14070	13867	-	hypothetical protein				atggcaattcttagaaccaatgaaattcgtgatatgactccggaagaacggatggatgagcttgaaaaaatgagaggcgaccttatccgtgaacgtgcactgtcttcagcaggcggtgcgccggataatcctggacttgcaggcgaactcagaaggacaattgcacgaataaagacaattcaaaatgaactgaaggagatataa	MAILRTNEIRDMTPEERMDELEKMRGDLIRERALSSAGGAPDNPGLAGELRRTIARIKTIQNELKEI
NODE_1158_length_22906_cov_417.622415	fig|2206.11.peg.307	peg	NODE_1158_length_22906_cov_417.622415_15000_14074	15000	14074	-	SSU ribosomal protein S3e (S3p)			icw(2);Ribosome_SSU_eukaryotic_and_archaeal	atggcaattgaaaagaaattcgtaaaggatggttacgtaaaggcatcaatgaacgaatatttcgcacagcaactcagtagagcgggttatggcggcatggagatcaacaggaccccaatgggcacccagataacaatatttgctgaaaaacctggtatggttatcggaaaagccggaaaggttatccgaaaactcactcgcgatattgatcgattatatgatctggacaatcctcagatcgatgcgcaggaagttcgcagacctgaactcaatgcacagatgatggcttcaagacttgcatcatcaattgaacgtggatggtatttcagaaaagccggacacaacacaatgcgcgctatcatggcttcaggtgcacttggatgtgagatcgtcatgtca…	MAIEKKFVKDGYVKASMNEYFAQQLSRAGYGGMEINRTPMGTQITIFAEKPGMVIGKAGKVIRKLTRDIDRLYDLDNPQIDAQEVRRPELNAQMMASRLASSIERGWYFRKAGHNTMRAIMASGALGCEIVMSGKLTGARSRVEKMVNGYIKHAGKPVDDIVDKGFATAIRKLGTLGCSVKIVPPDAILPDKFKLREFVDEPEVKAEDAAAEGEVKETGISELVEAEVTGEVAEAEEVAKAEVIEETVTEVEKPTETVEAAETVEAAEKSEDVTTVDGEERREHNGTWQHKHDEYTYWHPMARVHKEA
NODE_1158_length_22906_cov_417.622415	fig|2206.11.peg.308	peg	NODE_1158_length_22906_cov_417.622415_15457_15002	15457	15002	-	LSU ribosomal protein L17e (L22p)				atggcaagaattaattattcaatggaattagaccctgaagtcactgcaaaagcaatgggttcagaacttcacatctcacaaaagaaatcacgtgaacttggtcgtgcaataaaaggtatgcgcaccggtgttgcgagaacatatcttgagaatgtgattaaattgaaccagcctgtgccttttaagaggcacaatgatggtctgggtcacaagaaaggaggaatgggtgcaggacgttatcctgtgggcgcttcaaaagagttcttaaagatactcaagaatgcggaaagcaatgcagagtataaaggactcgaaccggcaaatatgtatattgcacatatggctgcaaaacgcggacgtgttatccatggtatgaggccaagagctcgcggacgcggt…	MARINYSMELDPEVTAKAMGSELHISQKKSRELGRAIKGMRTGVARTYLENVIKLNQPVPFKRHNDGLGHKKGGMGAGRYPVGASKEFLKILKNAESNAEYKGLEPANMYIAHMAAKRGRVIHGMRPRARGRGSPKNTETVFVEMILSEVL
NODE_1158_length_22906_cov_417.622415	fig|2206.11.peg.309	peg	NODE_1158_length_22906_cov_417.622415_15882_15469	15882	15469	-	SSU ribosomal protein S15e (S19p)			icw(4);Ribosome_SSU_eukaryotic_and_archaeal	atggcaagaaaatcaacaacaagattaccaaaacgaaaaggtgagttcacctatcgcggtaagacaatagaggagcttcaacaattgagcttggaagagtttgcagagatgttaccctcaagagaacgccgcagtcttaaacgtggtctcacagatggccagaagaatgtaatgcagatgttcattgatggaaaggataagatcagaacacattataggaatatcattatcatgccttatatgatcggcaagagttttgagctctataatggtaaatcatttttaatggtcgatatccagccagagatgatcggacacaggttcggtgagttcgcattgacgcgtaacaaagtatcacacggtagtgccggtgttggtgcaacccgttcaagcaagttc…	MARKSTTRLPKRKGEFTYRGKTIEELQQLSLEEFAEMLPSRERRSLKRGLTDGQKNVMQMFIDGKDKIRTHYRNIIIMPYMIGKSFELYNGKSFLMVDIQPEMIGHRFGEFALTRNKVSHGSAGVGATRSSKFVPLK
NODE_1158_length_22906_cov_417.622415	fig|2206.11.peg.310	peg	NODE_1158_length_22906_cov_417.622415_16614_15898	16614	15898	-	LSU ribosomal protein L8e (L2p)				atgggacatagacttatatcacagaacagaggtcgcggaactcctacatatcgggctccatctcacaggttcaaagccgcattgaaacatccaaatgtggatatgacaaatactttgtacggtacagtgaccgaggtcacacatgatccggcaaggtcagcaccaatcgttagagtttcatttgagaatggcgaagagcgtttgatattggcacctgagggaattgcagttggacagaagatcgcttgcggcatctcagcagaggtcaaaccgggtaacatacttccattgtcagagatccctgaaggtgttcctgtatgtaacattgaatcaaagccaggtgacggtggaaagtttgcacgtgcatccggtgtttatgcaacactggtttcccatgac…	MGHRLISQNRGRGTPTYRAPSHRFKAALKHPNVDMTNTLYGTVTEVTHDPARSAPIVRVSFENGEERLILAPEGIAVGQKIACGISAEVKPGNILPLSEIPEGVPVCNIESKPGDGGKFARASGVYATLVSHDRNKTVIKMPSGEIKWLSPKCRATIGIVAGGGRVDKPFLKAGKVFHKMKTRAAKYPRVSGIAMNACDHPFGGGNRKHPGKPTTVSRNAPPGRKVGHIAARRTGMRR
NODE_1158_length_22906_cov_417.622415	fig|2206.11.peg.311	peg	NODE_1158_length_22906_cov_417.622415_16873_16625	16873	16625	-	LSU ribosomal protein L23Ae (L23p)				atgagcgctattaaatatccgtttgttacggaaaaagcgatgatggttctggataataacaaactccagttcattgttgatacccgttcaaacaagtatcagatcaaagaagatgttgtgaagacgtatggattccctgtaaagtctatctgtacaatgaccacaattaaaggcttgaaaaaagcaatcgtaacattcgagggtgatgatgctgcccacgagatcgctacaagaataggattggtgtga	MSAIKYPFVTEKAMMVLDNNKLQFIVDTRSNKYQIKEDVVKTYGFPVKSICTMTTIKGLKKAIVTFEGDDAAHEIATRIGLV
NODE_1158_length_22906_cov_417.622415	fig|2206.11.peg.312	peg	NODE_1158_length_22906_cov_417.622415_17631_16870	17631	16870	-	LSU ribosomal protein L1e (L4p)				atggttatagcaaatattattgatctatctggaaacattaaaggcgagatcacattgcctgatattttcgaagagatatacagacccgatcttatcaaaaaggcagtgctttcagcacaggctaacagacttcagccatacggtcctcgcatgtattcaggtatggatacatcagcacattcatgggggtctggcagaggtgttgcacaaattccaagactttcaaatggaagtcgtgctgcaagagttcctcaggcagtcggtggtagaagagcacatcctccaaaaccagaaactgaccgttctgaaaaggtaaacaagaaggaaaggcgtatggctattcgttctgcaattgcagcaaccattaaccttgaacttgtaaaggcaagaggtcacaag…	MVIANIIDLSGNIKGEITLPDIFEEIYRPDLIKKAVLSAQANRLQPYGPRMYSGMDTSAHSWGSGRGVAQIPRLSNGSRAARVPQAVGGRRAHPPKPETDRSEKVNKKERRMAIRSAIAATINLELVKARGHKFDANVPLVVEDALEDLTKTKEVISFMQAAGIYDDVIRAKEGRHIRAGKGKLRGRKYKHKKSILIVAGEYSPILKAASNLSGVDIATVDSLNTELLAPGTHAGRLTIWTESAISNLEGAFI
NODE_1158_length_22906_cov_417.622415	fig|2206.11.peg.313	peg	NODE_1158_length_22906_cov_417.622415_18650_17637	18650	17637	-	LSU ribosomal protein L3e (L3p)				atggcaaaaggacatagaccaaggcggggttcactcgcatttagtccacgcaagagagcgaaaagccacatagcaaggtttagatcatggccagagtcatccggcgaacctaaactgcaaggatttgcaggttacaaggtaggtatgactcatgtggtaatgatcgacgatgcaaaaaacagtattacagaaggtgctgagatatctgtaccggtaactgttatcgaaacacctgctattaaggttgcagctattcgtgcatatgaaaataccacctatggcgataaagcagttgcagaggtatggtcttcagatctggatgaaagtcttgagcgcaccataatgatgccaaagaaccataatgcagatgaagcaatggctaagatcaattcacttatc…	MAKGHRPRRGSLAFSPRKRAKSHIARFRSWPESSGEPKLQGFAGYKVGMTHVVMIDDAKNSITEGAEISVPVTVIETPAIKVAAIRAYENTTYGDKAVAEVWSSDLDESLERTIMMPKNHNADEAMAKINSLIDDGTATDIKVLTYTLPKSLTGVPKKKPDLMETGISGSDIKAKFEYAQSILGNEIRINDVFSSGGIVDVAAITTGKGTQGAVKRWGINMMKNKHSRAGSLRQVGTLGPWHPARVSWRVPQMGQMGYHQRTEYNKRILKISEDIDGINPSSGFLNYGLVRGEYVLIKGSVPGPSKRLIRLREPTRSKVSGMGEPQIVHVSTQSKQG
NODE_1158_length_22906_cov_417.622415	fig|2206.11.peg.314	peg	NODE_1158_length_22906_cov_417.622415_19204_19563	19204	19563	+	hypothetical protein				ttgatagataaccagatatggattccaataatcattgttgcattactaggtattgcaatacttattatgatctattttttcatacaaaaacttacagaaggcagcttgaaaaaatatgcaacacttatattgtttgcacttggtgtattttcaattggtggtgcactgcgatctgctcacgaattagaaatattgaccagttcaatattcacagacatcgaatacctactttattatgtatattatttagttctgctctatgcagttcacacgttgtacaaaatgtcaaaacaatttggatttagtgataagacttcaatgatggctgatgcattaaaagcaagaggtgagaaaaaatga	MIDNQIWIPIIIVALLGIAILIMIYFFIQKLTEGSLKKYATLILFALGVFSIGGALRSAHELEILTSSIFTDIEYLLYYVYYLVLLYAVHTLYKMSKQFGFSDKTSMMADALKARGEKK
NODE_1158_length_22906_cov_417.622415	fig|2206.11.peg.315	peg	NODE_1158_length_22906_cov_417.622415_19560_19880	19560	19880	+	hypothetical protein				atgagtttgattgatctcacactaacacaattgttagtattgttagtaggattacttggcaccgttgtgatcttgctaaatttaattgttatatctaaacttaacaatggaaatttcaaaacttttgccaatatgacattgttgcttatactaatattctcagttgccggatttttgtgctctttacaagtgttttcaaacgtacatacagttgcaaacatcccaattacctattttgaatatgggatatattccattgtgtatattgtagcagccttcaaaatatattcaatttcaaagacattcggatttgtggaataa	MSLIDLTLTQLLVLLVGLLGTVVILLNLIVISKLNNGNFKTFANMTLLLILIFSVAGFLCSLQVFSNVHTVANIPITYFEYGIYSIVYIVAAFKIYSISKTFGFVE
NODE_1158_length_22906_cov_417.622415	fig|2206.11.peg.316	peg	NODE_1158_length_22906_cov_417.622415_19885_20472	19885	20472	+	hypothetical protein				atggggagtgtgtgtatcattactgaagaaatgtccaaaataataaatgaagcattaaaagacgaaactgaacctggaattagtttagttttaactaccgctaaaaaatataatgaagcaaatgtcacacttaccgaatatatggtgaacacaaaaggcattcccggggtatatgtcacactaaataaaccatacaggacaatgataaaaaaccttgatggaaaagtagacctgcggatgctcatattcattgatgcgatcacaaaatcaactggtggcaaaattaacaaagatgacgaatgtctatatctggatacaatgcaaaacctcaccgacctgggcgttgcgatcgaccaggctataagtgcaataccaaatgataaaaaattcttgctgttc…	MGSVCIITEEMSKIINEALKDETEPGISLVLTTAKKYNEANVTLTEYMVNTKGIPGVYVTLNKPYRTMIKNLDGKVDLRMLIFIDAITKSTGGKINKDDECLYLDTMQNLTDLGVAIDQAISAIPNDKKFLLFDSLSTLLIYSQVGSVSKFIHFLTGKIRALGVNGILLSLVHGEEDEFLSQISMFCDQTIYLDG
NODE_1158_length_22906_cov_417.622415	fig|2206.11.peg.317	peg	NODE_1158_length_22906_cov_417.622415_21115_20528	21115	20528	-	Indolepyruvate oxidoreductase subunit IorB (EC 1.2.7.8)			isu;Aromatic_amino_acid_interconversions_with_aryl_acids isu;Indole-pyruvate_oxidoreductase_complex	atgagtgttagccaaataaaactggaccttgttatttccggcgtaggtgggcagggtgctattctagcatcagatattataggaaaggctgcggttttagaaggaatttcaatacgtgcagcagagacacatgggatggctcagcgtggtggttcggttgtaaaccatatcaggttggagtgcgaattgggttcaatgatcccgttgcatggtgctgatgtacttcttgcactcgaacctgcagaagcattgaggtatattgattctctttccggggatggtgtggttattgtgaacacagaacctgtttttccgataacagtgacatcaggtggggaaaaatatcctgcggtggcggaaattgtggaaacgctcagggccaatcacaaggttattgca…	MSVSQIKLDLVISGVGGQGAILASDIIGKAAVLEGISIRAAETHGMAQRGGSVVNHIRLECELGSMIPLHGADVLLALEPAEALRYIDSLSGDGVVIVNTEPVFPITVTSGGEKYPAVAEIVETLRANHKVIAFNASELAMKAGHPQAMNVVMVGAVSNYLPMSKELLIDCIKGMVPPKTVNINVRAFELGRDQM
NODE_1158_length_22906_cov_417.622415	fig|2206.11.peg.318	peg	NODE_1158_length_22906_cov_417.622415_22905_21112	22905	21112	-	Indolepyruvate oxidoreductase subunit IorA (EC 1.2.7.8)			icw(1);Aromatic_amino_acid_interconversions_with_aryl_acids icw(1);Indole-pyruvate_oxidoreductase_complex	caggtcatatcgggatatcccggcacaccgtcatctgagattattgatacattatcagggatggacgagaggaacttttatgttgaatggtctgtgaacgaaaaagttgcaatggaagtagcggcaggtgctgcatggtcgggtgtgcgttctgttgttaccatgaagcatgtaggactcaatgttgcagccgatcctttgatgacgcttgcatatacgggtgtcaaaggtggtatgataataatagttgcagatgatccctcatgccactcatcccaaaacgagcaggataccagaaagtatgcagacttttcactagtcccatgtctggacccatccacaatacaggaagcaaaggatatgatcccttatgcttttgaattatctgaaaaattcgag…	QVISGYPGTPSSEIIDTLSGMDERNFYVEWSVNEKVAMEVAAGAAWSGVRSVVTMKHVGLNVAADPLMTLAYTGVKGGMIIIVADDPSCHSSQNEQDTRKYADFSLVPCLDPSTIQEAKDMIPYAFELSEKFEIPVIFRPTTRISHGKSDVEPGEVVENRPSAHFEKLIDRWVMLPKNARVRHSHLLGIQDSISKELEGSQWNELTISNGSKKIGIIASGIASVYTKEAIQNLGIDVSFLKIGTYPVPQGLIKKMLEHADTILVIEELEPVVEDRVKIIANEVGADTRIIGKTGDLVSRTGELNVELCENAIANAFGIQGKFKTKSAMIATENIADSKMDADGAIDIELPLRPPAMCPGCSHRAVYHSMKKVFGNDAVYPSDIGCYTLGVQSGTVETTL…
NODE_11691_length_2998_cov_397.860327	fig|2206.11.repeat.33	repeat	NODE_11691_length_2998_cov_397.860327_1_127	1	127	+	repeat region				gacgattttagcctgcttgaattttttgattatacacaccatatgccttccggtgagccaagaccgtacatttatacattatttcaaaaaaataagtgatgggcgtttatctgcggttaatgttaat
NODE_11691_length_2998_cov_397.860327	fig|2206.11.peg.319	peg	NODE_11691_length_2998_cov_397.860327_431_856	431	856	+	hypothetical protein				atgcacgaaaccaaaaataaagcaatatcaataatacccatggttaaaaaaacatattacgaaatattggaagttgataagaaagcatccttaaaagatattaagtctgcttaccgcaggctggttatgttatatcatcccgacaaaaacaagtcacaagaagccgaagaaatttttaaaaaaatcgctgaggcttattcagtaatatcagatccaagcaagcggaaacaatatgatatagacaatgaaccaagaaatgtgatgctaagaagtgaacgggaaaagatgtggcaaataataagagagcaaaaacaaagaaatgccagaacaaaccagattctatgggatttcaatccataccaagaacatgaatacattaaagctaaacaaagagagaat…	MHETKNKAISIIPMVKKTYYEILEVDKKASLKDIKSAYRRLVMLYHPDKNKSQEAEEIFKKIAEAYSVISDPSKRKQYDIDNEPRNVMLRSEREKMWQIIREQKQRNARTNQILWDFNPYQEHEYIKAKQRENEAMNIMYG
NODE_11691_length_2998_cov_397.860327	fig|2206.11.peg.320	peg	NODE_11691_length_2998_cov_397.860327_2065_944	2065	944	-	DNA polymerase IV (EC 2.7.7.7)				atgaatacatctacaatacttggaacatctgcaaaatctgtaccatctaaaactcgaatcatattacatgtagatatggatagcttctactcatcagttgaagtcagggacaattctcagctaaaagggcaacctgttgtggttggttctgacccaaagaacggtgcgggcaggggtgttgttagtacatgttcttatgaagccagagaatttggcatacgttcgggaatgcctatctccaaggcatacaaactgtgtccggatgctgtgttcctccccgtgaacatgagtctgtacaaagaggtctcaaagcagataatggaaatcttgcgggaattcacagaccggttccagcaggtgagtgtggatgaggcgtatctggatgttagcatgcaggtt…	MNTSTILGTSAKSVPSKTRIILHVDMDSFYSSVEVRDNSQLKGQPVVVGSDPKNGAGRGVVSTCSYEAREFGIRSGMPISKAYKLCPDAVFLPVNMSLYKEVSKQIMEILREFTDRFQQVSVDEAYLDVSMQVGDHAAASRFAQKIKDEIFLREGITCSIGVAPNKLVAKVASDFQKPDGLTVVKPEDVVDFLTPFPVSRIPGIGKKTADILKSMDVKTIWDLAAYDVQLLLERFGKFGLKMHQMARGIDKAEVEERGDVKSISNEDTFDEDTADPFVIGQVLDSLAESVHVSLMKKKFLFKTITLKVRFEDFSTYTRARSLRVYGSDIDLIKVTVKDLMREFMGKGKFRLLGVGVSNFEKVDGKQKLITDFL
NODE_11691_length_2998_cov_397.860327	fig|2206.11.peg.321	peg	NODE_11691_length_2998_cov_397.860327_2311_2072	2311	2072	-	hypothetical protein				atgatcttcagtgttgatgtcatcacttacatcacattttcttatctgatttcgcatctgcgttctttgcgtgctctgcggtttttgaattgtcccaccccacagattacaaacccacaccccacaaaattaaactatcaccgcgcccgctcaaagcgcaaaacgccctgtcttttcctgccactatgcagtaaggaaagggctgaatggtcaatcatttcaatgaaggaattgaaataa	MIFSVDVITYITFSYLISHLRSLRALRFLNCPTPQITNPHPTKLNYHRARSKRKTPCLFLPLCSKERAEWSIISMKELK
NODE_11691_length_2998_cov_397.860327	fig|2206.11.peg.322	peg	NODE_11691_length_2998_cov_397.860327_2588_2295	2588	2295	-	hypothetical protein				atggttagaataatctggtcgccaaacgcaatctctgatctggaatccatatgtgaattcattgcaatggattctgagtattacgcacgttcatttgcaaaaaatgtgatccgtgccatcgagaacctaacactattcccgatatctggcagagtagtgccggaatacaatttgcatcatatacgtgagattatttttcaaaattacaggattgtgtatcggatcaaattagatgttgttgagattgcagccataacccatggggcaagattgatggatgatcttcagtgttga	MVRIIWSPNAISDLESICEFIAMDSEYYARSFAKNVIRAIENLTLFPISGRVVPEYNLHHIREIIFQNYRIVYRIKLDVVEIAAITHGARLMDDLQC
NODE_11691_length_2998_cov_397.860327	fig|2206.11.peg.323	peg	NODE_11691_length_2998_cov_397.860327_2761_2576	2761	2576	-	hypothetical protein				atggacactgttaaagatgcggtaatacagatgatacatgatatgccaaagaccgtttcagtgaatgatattatggcagaattgtattttagagagaaagtcgatgcaggattacaagctcttgatgatggtcagggaatagaacatcaagaagccaaagaccgagttaaaaaatggttagaataa	MDTVKDAVIQMIHDMPKTVSVNDIMAELYFREKVDAGLQALDDGQGIEHQEAKDRVKKWLE
NODE_11691_length_2998_cov_397.860327	fig|2206.11.peg.324	peg	NODE_11691_length_2998_cov_397.860327_2848_2994	2848	2994	+	hypothetical protein				gtgaactgcaagaatttgacgttcccggcgttttgcgctttgagcgggcgcgggagagtttttgatttagtaaaagatgacattttttctcatatcctcatagaaatgtatttaatgtttacaagggaactaatattaatcaggtga	MNCKNLTFPAFCALSGRGRVFDLVKDDIFSHILIEMYLMFTRELILIR
NODE_11735_length_2990_cov_405.488648	fig|2206.11.peg.325	peg	NODE_11735_length_2990_cov_405.488648_1_225	1	225	+	hypothetical protein				tatatcaattcgaaagatgaaaaaatggcaagtccaatattagcagcaatattatcatttctcataccgggtgtagggcagttttatgcaggacacatgtttagaggaatatttctattcatcctggcagcaattgtcgcattattcaccttgttttcaggcagccttataatagcagtggtggctgctattgatgcccattcattggcagtgaaaacaaattga	YINSKDEKMASPILAAILSFLIPGVGQFYAGHMFRGIFLFILAAIVALFTLFSGSLIIAVVAAIDAHSLAVKTN
NODE_11735_length_2990_cov_405.488648	fig|2206.11.peg.326	peg	NODE_11735_length_2990_cov_405.488648_1781_621	1781	621	-	hypothetical protein				atgaaaaaacttcgaattggcatgttcgcgtgggaaagcctctattcgataaaagtaggcggaatcgcgccgcatgtttcggaactatcagaggctcttgcagcaaaagggcatgaggttcatgtcttcacccgcagcggcgggcttagtgactacgagatgataaatggtgtgcattaccagagggtaacgcatgaccaggccggaggcgtcgtttatcagatggacaaaatgtgcgatgcaatgtactgtcgttttcgggatataagaaatacttatggggagtttgatgtacttcatgggcatgactggcatcctgtaaatgtcctgtgccgtataaaggccgagtttgatgtgccatttgtgataacatatcacagcacggagtggggcaggaac…	MKKLRIGMFAWESLYSIKVGGIAPHVSELSEALAAKGHEVHVFTRSGGLSDYEMINGVHYQRVTHDQAGGVVYQMDKMCDAMYCRFRDIRNTYGEFDVLHGHDWHPVNVLCRIKAEFDVPFVITYHSTEWGRNGNQHGSWWEAQEISHREWLGGYEAKEVISTSTILTDEIQHLYQIPDSKITKVPNGIYAGKIRKIVDAGKVKESIKIHPFAPVVLFIGRMSYQKGPDLLVEAIPQVLRDNWGAHFVFVGEGEMRHNCEDIANKSGVSGACHFLGYASDETARDWYNACDIVCVPSRNEPFGIVVLEAWDAGKPVVATDAVRLVDNFKTGINVFNNSDSIAWGINYMIGRLAQNSFGKEGRRMVETLYDWKTIADATLDVYGKVV
NODE_11735_length_2990_cov_405.488648	fig|2206.11.peg.327	peg	NODE_11735_length_2990_cov_405.488648_2188_1934	2188	1934	-	hypothetical protein				atggaaactacggtccggaatttatttataaaaaggtctcaaatgaacgtgatagatgcaaaagcagatgtgttttggatggctttcaaaggtctgccaaaaaaagaaaagcaatctgttgtcgagagattgctaacagatactgaatttatggacgatcttattgatatagccacaatagaactacggtgtgatgaaccatcaagacccttaaacgaatatcttgctcaaaataactatcaatcatatcattga	METTVRNLFIKRSQMNVIDAKADVFWMAFKGLPKKEKQSVVERLLTDTEFMDDLIDIATIELRCDEPSRPLNEYLAQNNYQSYH
NODE_11735_length_2990_cov_405.488648	fig|2206.11.peg.328	peg	NODE_11735_length_2990_cov_405.488648_2373_2236	2373	2236	-	hypothetical protein				gtgtttgtgtgtttgtcttatgtcagtatccttattgtattgaatctgcatcgtccggcggcggtctgtcttatctatagcacgctgcatgcccacattgacaagatcgttcgggaagctttggtcaggtatatataa	MFVCLSYVSILIVLNLHRPAAVCLIYSTLHAHIDKIVREALVRYI
NODE_11735_length_2990_cov_405.488648	fig|2206.11.peg.329	peg	NODE_11735_length_2990_cov_405.488648_2507_2728	2507	2728	+	hypothetical protein				atgacaaactcaaaagtattcaccgcagtgttgcataaggaagatgatatgtatgtggcagaatgtccagaagtgggaacaatcagtcaaggaaatacaatagaagaagctgtagctaacctaaaggaagcgactgaattatatcttgaagaattccctttagaaaataacacaaaggcacttataacgacttttgaggttgcatcacttgccgaagcttag	MTNSKVFTAVLHKEDDMYVAECPEVGTISQGNTIEEAVANLKEATELYLEEFPLENNTKALITTFEVASLAEA
NODE_11735_length_2990_cov_405.488648	fig|2206.11.peg.330	peg	NODE_11735_length_2990_cov_405.488648_2715_2945	2715	2945	+	hypothetical protein				ttgccgaagcttagggcagtatccggggaaactgctgtaaaaattctttgcaataaatttggatttgagattagtggacgcacaggaagtcatgtgagactttcaaaaataacgtcagacggaaaatttggtactgttgtgccaatgcatggccaattgaaaatcggcacactaaaaggcattctgaaactcgcaaaagtggattcggataattttagtaaatatctgtaa	MPKLRAVSGETAVKILCNKFGFEISGRTGSHVRLSKITSDGKFGTVVPMHGQLKIGTLKGILKLAKVDSDNFSKYL
NODE_11807_length_2976_cov_444.361881	fig|2206.11.repeat.34	repeat	NODE_11807_length_2976_cov_444.361881_1_127	1	127	+	repeat region				aagcctgctcaatgatattcaccaccgtatcgatctgttccttagttatcacaagcggcggtgcaatgcgtatcacaaagtctgatgtgcaatttaatagcacaccatgctcacgtgcataattaac
NODE_11807_length_2976_cov_444.361881	fig|2206.11.peg.331	peg	NODE_11807_length_2976_cov_444.361881_1177_2	1177	2	-	Acetylornithine aminotransferase (EC 2.6.1.11)				ttgactgaatataattcttctatattaacaacagattatggattaatcgtaaaaaaagatacacagtatgtgatgcagacatatacacgacaaccaattgcactggatcgtggcagtggttctgttgtttttgacacaaatggtaaggaatatatcgactgtgtcgcaggcatcgcagtgaacaatgttgggcattgccatcctcgtgttgtcgaagcaataaaacagcaggcagaacgattgatccatgtgtcgaacctgtattatacagaggttcaggcgaaccttgctgaacaactggtttcacttagcggcatgagtcgtgtatttttctgcaattccggaaccgaagctgtagaagcggctatgaaacttgcacgtgttaatacaaagaagaag…	MTEYNSSILTTDYGLIVKKDTQYVMQTYTRQPIALDRGSGSVVFDTNGKEYIDCVAGIAVNNVGHCHPRVVEAIKQQAERLIHVSNLYYTEVQANLAEQLVSLSGMSRVFFCNSGTEAVEAAMKLARVNTKKKNFVAADYSFHGRTMGALSVTHKEIYRGPFEPLVRDVTFVPYNNAQAIADAITKNTAAVILEPIQGEGGINIPSDNYLKEVREICDDTGTLLIFDEVQTGFGRTGKWFCKGHFGVEPDIMTMAKALGGGFPMGAITARDDVTFGKSEHASTFGGNPLACAASLGAIEAIREEKLIERSNEMGEYFKKRLGTLTRDDIIEVRGKGLMIGVELNTKCADIVNYAREHGVLLNCTSDFVIRIAPPLVITKEQIDTVVNIIEQA
NODE_11807_length_2976_cov_444.361881	fig|2206.11.peg.332	peg	NODE_11807_length_2976_cov_444.361881_1634_1269	1634	1269	-	hypothetical protein				atggcaacaacaaaagagatgcttgataaaatactttccgaccttgaatctgctggaggtgtagatctttcagcggtcgtatcaagacacggtttacttatggtgtcaacagagagtggcacacttagcagtgaggcttttgcagcacttacagcaactctttatatgtcagcggaatcaacaacaacacggcttagccaagagatacctaaatccattattgtggaaaccggaacgaaacatgttattacagtagaagctggtccaaaagcactgttggtggttttagcagacagtgcgggcagtcttggtttaattctgaatgatatgaaaacagcaagccaaaaaattgccaatatactttaa	MATTKEMLDKILSDLESAGGVDLSAVVSRHGLLMVSTESGTLSSEAFAALTATLYMSAESTTTRLSQEIPKSIIVETGTKHVITVEAGPKALLVVLADSAGSLGLILNDMKTASQKIANIL
NODE_11807_length_2976_cov_444.361881	fig|2206.11.peg.333	peg	NODE_11807_length_2976_cov_444.361881_1981_1634	1981	1634	-	hypothetical protein				atggctcataatttaatttttgattatatagatttaatagtgcggttgttgcttgtagttttatttatacaaatttcaaatttattaagaattacggatgcagatgtcataagatctcggttgttcttgcagtttaaaaagattaaaagatttttcaatctattaacagttggcggaatattttttttagcagcagcattgttaaatatggctgaattattaaatatagtggatgcatctctcgatgttgcacaagatctttttattacaatatttcaggctttgacgctgttacttctatattatatctatgatgcactaaaatctccaaaaagaggcgtgttgtaa	MAHNLIFDYIDLIVRLLLVVLFIQISNLLRITDADVIRSRLFLQFKKIKRFFNLLTVGGIFFLAAALLNMAELLNIVDASLDVAQDLFITIFQALTLLLLYYIYDALKSPKRGVL
NODE_11807_length_2976_cov_444.361881	fig|2206.11.peg.334	peg	NODE_11807_length_2976_cov_444.361881_2976_2245	2976	2245	-	Uncharacterized protein AF1362				agagtacaggtcagcggagatgtagctgctgcatcagatgtccggattgatatgtggtcacagattggcggcaatgtaaaaacaaatataaacgcctatcttggagagtttgttacaattaatggcaaactgatcgtaaaaggcgatctcgatattggtaatgatgtgaagatcaatggtggatttgaggcaaaaggctggatagttattagaaatcccgtacctgttatggtttatctgttcctgtacatcagtgaattgttgcgacttgggaaagatgaagaagttgagaaggcacttgatgagatatttgaagacagttcagaagttattaatggcgcagctatgatcgtaccaaatggttcaaagatatcaattgattccatccgggttcccgca…	RVQVSGDVAAASDVRIDMWSQIGGNVKTNINAYLGEFVTINGKLIVKGDLDIGNDVKINGGFEAKGWIVIRNPVPVMVYLFLYISELLRLGKDEEVEKALDEIFEDSSEVINGAAMIVPNGSKISIDSIRVPAHAVIGDECRLVGNIRAASIEMGDGTTLYGSIRTIDDMVIGKDNTIHGNLISKGKVHISKNSHVLGEINADSITIHESARVDGIMRATGGIEFERDKEETVNERELMELNV
NODE_11875_length_2963_cov_429.356841	fig|2206.11.peg.335	peg	NODE_11875_length_2963_cov_429.356841_707_3	707	3	-	RNase L inhibitor				atgcgaatagcgatactgaacaaagaccgctgccagccaagacggtgcagccatgagtgcgagaaatactgcccacgggttcggacaggcgacgagaccatcgtctttggagaagacggaaaagccgtcatttcagaagaactgtgtgtaggttgcggaatatgcatcaacaaatgtccctttgatgcaataatgataatcggtcttcccgaagccctcactgaaccgacccacagatatggagcaaatggttttgcattattcgggctccctgttccacaggtcggaaaggtaacaggcatcctcggacccaatggtatcggaaaaagtacggctgtacagatcctttcaggtacacttgttcccaatttcggcggagaaaaaggtgactggaataaa…	MRIAILNKDRCQPRRCSHECEKYCPRVRTGDETIVFGEDGKAVISEELCVGCGICINKCPFDAIMIIGLPEALTEPTHRYGANGFALFGLPVPQVGKVTGILGPNGIGKSTAVQILSGTLVPNFGGEKGDWNKVLEYYAGSALYDYFSDVVDGKVTVSQKPQYIDMIPKAFKGKTSALLEKTNDRGVLDDLVERLDLAHIIDRNISELSGGELQRVALAACMAKDADFYFFDEIS
NODE_11875_length_2963_cov_429.356841	fig|2206.11.peg.336	peg	NODE_11875_length_2963_cov_429.356841_1245_823	1245	823	-	hypothetical protein				ttgagtaagtcatcaagcagatccagaaaaagcaagggtaagagcaccacaggtgttgttgttgctagtgacaatgttgatacaaatgtcgatgctaaaactgaggtcggcattatcaagatcaaagaaaagactcctgaagagcgaaagcaaaaccacattaatggcatcataaaaacagcagtctcatccatactcggaataattggcgggattgtggcatatgaccaattcggaacagccgaagatgtaagatggtacgcagtactcacgatcgttgccgtgcttgcatattatgcacaaaggctgatctatccttcattcaagatcagcacaaaagagttcggattcaaggattggttctatgttgaatttctggtcatagacttttgccttgta…	MSKSSSRSRKSKGKSTTGVVVASDNVDTNVDAKTEVGIIKIKEKTPEERKQNHINGIIKTAVSSILGIIGGIVAYDQFGTAEDVRWYAVLTIVAVLAYYAQRLIYPSFKISTKEFGFKDWFYVEFLVIDFCLVTWTLLLN
NODE_11875_length_2963_cov_429.356841	fig|2206.11.peg.337	peg	NODE_11875_length_2963_cov_429.356841_2350_1358	2350	1358	-	Protein similar to polyadenylation specificity factor, MA3206 type				ttggcatatcgccagacaaacgtgcgtggtacattcaaaccgcatcttgctgtcaaattcagatcagcagacggcaatccgtgtgtattttcaatagactcgacgcgtattcctatgaaataccagcaaccagatgcatacctgataacacatgctcattctgaccatcacggcaaatctgcaatgctctcggaccgtgcggtctgctctgacaagaccgcgatcgcacttggaattagacacgaccgcaagtattgtggatcaactgtaggcgcgggtttggacgagtctatcgatataaatggagtgactgtcacaacctatcctacaggccacacagtaggttctaccgcgttctactgggagaatgaggttggcacacgcatccttgtaacaggc…	MAYRQTNVRGTFKPHLAVKFRSADGNPCVFSIDSTRIPMKYQQPDAYLITHAHSDHHGKSAMLSDRAVCSDKTAIALGIRHDRKYCGSTVGAGLDESIDINGVTVTTYPTGHTVGSTAFYWENEVGTRILVTGDVKDASQLPKCDVLITEANYGDHADSTCHFEDDITGFNNAMEMDGSVAFGAYAFGKAQRAVELIRKFGYNGAIEMEGKSLALTQQLLGDCGELVGLGESGGEGMCVVPPRDLGKLPREITKYVLTGRDDYYYPAINISDHLDATGLVKMVEDIDPEVAIIYHPNGDRPAKFAEHLNSIGIESISIDNIKNVLSNEFI
NODE_11875_length_2963_cov_429.356841	fig|2206.11.peg.338	peg	NODE_11875_length_2963_cov_429.356841_2560_2736	2560	2736	+	hypothetical protein				atggctcaagtaatgaatgaaaatattgaaaaacttatacaatacatagcagatgaattaccacacgggtgcaaggatatcaaatgttatcagtgttctttaagtgtaaattatggtgctaataagcatttgtgcgagacaatgaaaatgttagccggacgcagatctaaactttga	MAQVMNENIEKLIQYIADELPHGCKDIKCYQCSLSVNYGANKHLCETMKMLAGRRSKL
NODE_11875_length_2963_cov_429.356841	fig|2206.11.repeat.35	repeat	NODE_11875_length_2963_cov_429.356841_2837_2963	2837	2963	+	repeat region				agcattgcttatgtgccgtgcgagcggaatggggatttgtcagcaggtgtgcgggcggggtgctttttaaaatattcacgtgtttttaagttagggtttgaaggatgtttactatagttacatttca
NODE_1193_length_22510_cov_419.995488	fig|2206.11.peg.339	peg	NODE_1193_length_22510_cov_419.995488_373_2109	373	2109	+	Archaeal DNA polymerase II small subunit (EC 2.7.7.7)			isu;DNA_replication,_archaeal	atgcaaaaaatcgatattatagcaatgtttgcagaagaaggctatcaggtgagccctgatgctgtggaagtaatatctgcacatgattctccgattcaacttgtcggacatatacttgcaaccatcgatgaatctgtgttcgtggttgaagccaaacatatagattttgatagttttagtttaaatactgatcaagaaaatttatattcagatattaatcttaatcttaatcttaatcttagtcttaatccaaattcaagtcccagctccagtagtccaaattttgaaaccgtttcctctgcatcagaaatgcttacccatgcagaatcactattatcatctataccatcttttcctttttcttcaacatctcgatcgcttaatgactgtaagtctaag…	MQKIDIIAMFAEEGYQVSPDAVEVISAHDSPIQLVGHILATIDESVFVVEAKHIDFDSFSLNTDQENLYSDINLNLNLNLSLNPNSSPSSSSPNFETVSSASEMLTHAESLLSSIPSFPFSSTSRSLNDCKSKFNSKFNSNCRYAESPVDIISDITDQSTCVGEYMEFVQYFRNRYSKLSEMIRGRVSARPIESLVKNRRKGGGMRQERGEGGYNEISIIGMVSDIKTTTNGHKILELEDPTGSFSVLVRMVDKDLFEEASRLVLDEVVGVTGALTNDGNLMIVKKIIMPDLPAMPHRKSTTSGKAVFISDVHIGSSTFLKDAWHRFIDFLNGDVDNEDMRKISGEVRYLVVAGDLVDGVGIFPGQDKELEIYDVYDQYKKAVEYFDQIPSHIKIIIGP…
NODE_1193_length_22510_cov_419.995488	fig|2206.11.peg.340	peg	NODE_1193_length_22510_cov_419.995488_2166_3125	2166	3125	+	tRNA 4-demethylwyosine synthase (AdoMet-dependent) (EC 4.1.3.44)				atgtccggacaagatgaaataattgatataaagggtataaaggatacaattgatattcccgattttaaaaccctgcttaaaaagcagggctatagtcttgcgggcaaccattcggcagtcaagacatgtctttggctcggtcgttcgatgaaggatgaaggttcatgctacaaatcgcggttttacggtatcacgtctcaccgttgcatccagatgacaccaacgctcttgtgcaaccagggatgcctgcactgctggcgccccacggaagttgatgtaaaattgcctaccgaatgggattctccagtggaaatagtggggtcatgtatcgctgcacagcgaaaattgatctcagggtttggcggttccgcatcaagggagcgttggcttgaaggaaat…	MSGQDEIIDIKGIKDTIDIPDFKTLLKKQGYSLAGNHSAVKTCLWLGRSMKDEGSCYKSRFYGITSHRCIQMTPTLLCNQGCLHCWRPTEVDVKLPTEWDSPVEIVGSCIAAQRKLISGFGGSASRERWLEGNDPKHAAISLSGEPTMYPYLPELVEEFGRQGISTFVVTNGTNPEMLKKINPSQLYMSLDAPDESTYIKACLPRSLNLWNRINESLDILKDKEMRTAIRITAVKGLNMFNPAGYAELIKRAEPDFVEVKAYMHLGFSRRRLPREAMPKHDEVMAFAKDIAHYLGYMVADDVELSRVVLLSKDGKVSDI
NODE_1193_length_22510_cov_419.995488	fig|2206.11.peg.341	peg	NODE_1193_length_22510_cov_419.995488_3308_4555	3308	4555	+	Eukaryotic peptide chain release factor subunit 1			isu;Translation_elongation_factors_eukaryotic_and_archaeal	atggtagaacaatcggcacatcagaaatacgaattcaaacgcaaacttgagggactcaggggtaaaaaaggcaggggtaccgaacttgtatcactgtatattccgcatgataagcagatatcggatgttacatcccagctaagggatgagcacggtcaggctgcgaacatcaaatccaaactgaccaagaccaatgtgcagggggcacttgagtcgttgctttcaagattgcgatatcttgaaaaagtgcctgagaatggtattgtgtattttacaggtgcggttgatgttggtgcgaataagactaacatggaaacaattatggttgagccacctgagccaattcagacttacaaatatcactgtgattcagagttttatcttcagcctcttgaggat…	MVEQSAHQKYEFKRKLEGLRGKKGRGTELVSLYIPHDKQISDVTSQLRDEHGQAANIKSKLTKTNVQGALESLLSRLRYLEKVPENGIVYFTGAVDVGANKTNMETIMVEPPEPIQTYKYHCDSEFYLQPLEDMLRDKKTYGLLVLDRREATVGLLIGKHIESFRHLTSNVPGKQRKGGQSAHRFQQLRLIAIHGFYKRIGDAASEVFMTVDQKDFEGVLIGGPSPTKEEFESGHFFHHEIEKKIIGLFDAAYTDESGLSELVNAAGERLADIDLMVEKKIMKRFFAELVSDSGKAAYGAESVKANLDVGAVDVLLLSEDLRAEKEIIKCESCDYGTSITREYRAGQKIEPPGNCPKCGSSLSVVEKVDVVDELSDMCDQMGTEVVFISTDFDEGAQLM…
NODE_1193_length_22510_cov_419.995488	fig|2206.11.peg.342	peg	NODE_1193_length_22510_cov_419.995488_4613_6316	4613	6316	+	Arginyl-tRNA synthetase (EC 6.1.1.19)			isu;tRNA_aminoacylation,_Arg	ttgtttttacaattcaaagagcaggttacgtctatactggaaaatgcaatcaggtcggctggttttgaagttgatgatatagttcttgaaccatcccctcatgcagatattgcatcaagggttgcttttggtctggcatcaaaagcgaaacaaagtccaaaggatattgcggaaaagatcgctatggcggtaacaataccggatggctcgtatgttgaggcaattacaacaacaggcccgtatctcaatattatggcaagccggaaatatgttgatgagacggttgtcaggataaggagtgaaaagaaaggttttggcggcgatttttgcaccggcagtatcttgatcgagcacacatccgcaaacccgaacggtcccctgcatgtcggacatatccgc…	MFLQFKEQVTSILENAIRSAGFEVDDIVLEPSPHADIASRVAFGLASKAKQSPKDIAEKIAMAVTIPDGSYVEAITTTGPYLNIMASRKYVDETVVRIRSEKKGFGGDFCTGSILIEHTSANPNGPLHVGHIRNSVIGDTLTRILRHAGYDVEAQYYVNDMGRQIAIVSWALSQFEFDTSKKSDHAIADVYIKANADLVEHPEKVAEIDKRMQLVESGDDATIKSFDEAVSLAVSGIRKTLLRMNVIHDKFVNESDFIRNGAVSRIVEEIKATGRTEIDKGALVVDLADYGFEKTLVIQRTDGTSLYTTRDLAYHEWKGEQADRMIDVLGADHKLISGQLKATLNAMGKPEPEIVIFEFVSLPEGSMSTRRGKFITSDDLFDQIEEQAYLEVEKRRPDM…
NODE_1193_length_22510_cov_419.995488	fig|2206.11.peg.343	peg	NODE_1193_length_22510_cov_419.995488_6663_6415	6663	6415	-	hypothetical protein				atgagtgaagatataataagcaattcattcaaagaaacattgaatttgtcaatagcaatattgttcgctatcagcattactgtaacctttttaggttcatatggaataatacctgaagcttggggtgaaccaataatttcttttacagttgatagattatttaatccaagtggattattaataaaattaatttttggtgttagtgcacttggtttaatcagtattataattaataaaataaatgaataa	MSEDIISNSFKETLNLSIAILFAISITVTFLGSYGIIPEAWGEPIISFTVDRLFNPSGLLIKLIFGVSALGLISIIINKINE
NODE_1193_length_22510_cov_419.995488	fig|2206.11.peg.344	peg	NODE_1193_length_22510_cov_419.995488_6999_6691	6999	6691	-	hypothetical protein				atgaatctagaatggactaaacctgcattggtcgatttggaaaatatttgggatttcataaagagagactccgaatattatgcatcccaatttatagaaaagattattgatgctgtggaaagcctaaaaacattcccggaaatggggcgtaatgttcctgaaacagagagcgaaaacattcgagaacttttattcaataattatcgtatcatctatcagattgaaaccgaacgtgtcttaatacttacaataatacacgctgcccgtaacttgagtcaggcaggctctaaaccatgggagatcatttga	MNLEWTKPALVDLENIWDFIKRDSEYYASQFIEKIIDAVESLKTFPEMGRNVPETESENIRELLFNNYRIIYQIETERVLILTIIHAARNLSQAGSKPWEII
NODE_1193_length_22510_cov_419.995488	fig|2206.11.peg.345	peg	NODE_1193_length_22510_cov_419.995488_7175_6996	7175	6996	-	hypothetical protein				atgtacatcattaaagaagatgcaataaatctcatcaacaaaatgccaaatcattcaacatgggatgacattatgtacgaattatacgtcaaaaagaagttggcaactgctttggaagctgctgaagatgggcgtgtgatatcccacgaagatgtgaaaaagaggtttcttccgcaatga	MYIIKEDAINLINKMPNHSTWDDIMYELYVKKKLATALEAAEDGRVISHEDVKKRFLPQ
NODE_1193_length_22510_cov_419.995488	fig|2206.11.peg.346	peg	NODE_1193_length_22510_cov_419.995488_7228_7362	7228	7362	+	hypothetical protein				atgttgtcctattctgtcatttctttaccctacctgatcaatatcggaattatcgagagggtgaaaaaaggtcagtatcggctcattgatccgatattcagggattgggtgtggaataagttcaggttggattaa	MLSYSVISLPYLINIGIIERVKKGQYRLIDPIFRDWVWNKFRLD
NODE_1193_length_22510_cov_419.995488	fig|2206.11.peg.347	peg	NODE_1193_length_22510_cov_419.995488_7518_7643	7518	7643	+	hypothetical protein				atgctggatgcgatctctatgatgctaatagccataggtgataatttcaaaaatatcaacaaaaaaactggagggaattttatttcgcaaaaatatcccgacatacagcgaggaagaagtatctga	MLDAISMMLIAIGDNFKNINKKTGGNFISQKYPDIQRGRSI
NODE_1193_length_22510_cov_419.995488	fig|2206.11.peg.348	peg	NODE_1193_length_22510_cov_419.995488_7699_7944	7699	7944	+	hypothetical protein				atgaaagtgaaggtagcaagacggcatcaaatcacaattcctgaagatattcgtaggaaggctaagatcggtgtaggtgacaccgtagatgtatcatacgagaacggaaacattcgagttgaaaaggttgatgaggattgggaaaatgtcatgaatgcaacacacggtgcatggcgtaagcatccacaatttgaagacatgaatgatgcagttgaaattgtgaactggatgcgtggaaaagaatga	MKVKVARRHQITIPEDIRRKAKIGVGDTVDVSYENGNIRVEKVDEDWENVMNATHGAWRKHPQFEDMNDAVEIVNWMRGKE
NODE_1193_length_22510_cov_419.995488	fig|2206.11.peg.349	peg	NODE_1193_length_22510_cov_419.995488_7941_8381	7941	8381	+	hypothetical protein				atgaagttatcattggacacgaatctgatcataagccatttcaaaggtgatgcattttcagatgatacagatcgtttttttggttgggtaagaaatagcggacatgaaatgtatattgtcgatattgtttattcggaactttatgccggagtctatttatcacaggatccggcacttgaggataggctaatacaacaattcctggctgtaaatgagattgaagtaaaacatgtatcctccaaaatatcaaagcgcgccggtgaactttatgcaaagcatttacaaaagaacaagaggccactaaaaaggatactgccggattttttaattggggcacattctgaacaccagagcgatattcttgttacatggaatccatccgattacgacctaaatata…	MKLSLDTNLIISHFKGDAFSDDTDRFFGWVRNSGHEMYIVDIVYSELYAGVYLSQDPALEDRLIQQFLAVNEIEVKHVSSKISKRAGELYAKHLQKNKRPLKRILPDFLIGAHSEHQSDILVTWNPSDYDLNIDVMTPVEVMDQID
NODE_1193_length_22510_cov_419.995488	fig|2206.11.peg.350	peg	NODE_1193_length_22510_cov_419.995488_8623_8444	8623	8444	-	hypothetical protein				atgttggctcactcacatcgcttccagcgccccgatcccgagcatatccagagtattggcaagcacgattcgcgcgcagaactttttcaacaaaccttactccaacctaatcctgaacttattccttacccaatccctgaacttattccttacccaatccctgaatatcggatcaattag	MLAHSHRFQRPDPEHIQSIGKHDSRAELFQQTLLQPNPELIPYPIPELIPYPIPEYRIN
NODE_1193_length_22510_cov_419.995488	fig|2206.11.peg.351	peg	NODE_1193_length_22510_cov_419.995488_9012_10034	9012	10034	+	5-methyltetrahydropteroyltriglutamate--homocysteine methyltransferase (EC 2.1.1.14)				atgatcttcgatgacattggcagttatccgctacctgatggcgtgacaaaggaatggatcaacaaagccttttcatcacgcgtagatgatgaaaaacttttctccataataaacgatagtttccagcagaagatcgatgccggagtgcaggtccccacatatccgcagtatcaggatatgaatgcgcagtttttgtctatcatcaacaaccccgactgtgccgaagagccgttcaaggtcaaggatgactgcgcgcggatactggaacttgaggctatcgagactgtgtctgcaaagtacaggcaggagaatggcgagaaactcgatgtccgaatatgtgtcacaggtccgcttgagttgtatctcaaggaatttggtggcacggattatactgatatc…	MIFDDIGSYPLPDGVTKEWINKAFSSRVDDEKLFSIINDSFQQKIDAGVQVPTYPQYQDMNAQFLSIINNPDCAEEPFKVKDDCARILELEAIETVSAKYRQENGEKLDVRICVTGPLELYLKEFGGTDYTDILNLLAGSVDSFVKNSIKSAKNFNIKTVSIDEPSIGINPQVMFNNSDLVTALTIASQSASKHGADVEIHLHSPLHYKLACDTPTISVIGVESAGNPSYLDLIDKKVLEHSDSFLRIGVARTDIFNLAAVLNEKYNTNVWKEPARLLEIVTEMETPQVVTKRLEKTYSIFGDRIKYVGPDCGLGAWPSQKIASRLLNNVARGIAEFEKR
NODE_1193_length_22510_cov_419.995488	fig|2206.11.peg.352	peg	NODE_1193_length_22510_cov_419.995488_11627_10110	11627	10110	-	hypothetical protein				atgggtttggtggatacaatgaataagagaatattatcaatatttgcaagtttcttgattttgctatctataaccgttgtaccggctatcgccgcgacttcgggtaatgaaaaggtgtcagttatcatcagcttcaaggataagcctgatgcagcacttgtaaaagcacatggtggagatgttaaacaacaatacacgataattccggcaatatctgctgatgtgcccgcaaaagcactatatgggttatcgcacaattctaagatcgatattatagaacttgatgctaaagttcaagcaatgggtcaggttactccttggggcattgaaagaatccaggcacctgcggttcataggaacggcatttacggcactggaattaaagttgcaataatcgat…	MGLVDTMNKRILSIFASFLILLSITVVPAIAATSGNEKVSVIISFKDKPDAALVKAHGGDVKQQYTIIPAISADVPAKALYGLSHNSKIDIIELDAKVQAMGQVTPWGIERIQAPAVHRNGIYGTGIKVAIIDTGVDYNHPDLAANYIGGYDFVNSDEDPMDDAGHGTHVAGTVAAINNDIGVIGAAPGIDLYALKVLNSEGSGSYSNIISAIQWAVDNNMDVASMSLGGSSNLISLSRACDNAYRSGLVIVAAAGNDAGRVSYPAAYSSVIAVAATDYNDTRAWFSNYGSQIELSAPGVGINSTILGGGYSGNTWSGTSMATPHVTGAVALLLTTSVPEVYDTNSNNVWDPAEVRQRFQDTAIDLGAAGKDNYYGYGLINASAAVEFTSQEPPVEDGV…
NODE_1193_length_22510_cov_419.995488	fig|2206.11.peg.353	peg	NODE_1193_length_22510_cov_419.995488_12894_11872	12894	11872	-	hypothetical protein				atgtgcaaaacatcagacaatcagtttcatattggcaccaaagaatttctctggtccgtgaaactatttgccgcatcggttactatagcgtgtatattcagcattgttgtgtatgtgataatgacgatatttgccgagccacagcccgttagtactgcaattgctgcaaccgcatcggctgctatggcaaaggttgaggtaggggccagatacattagtccgatgtggtcgatattcgtgttcaacacggtcgcaatatttacagcatcttttggaactggattattatcatatatacacaatgtttttagtggagaattttcctttcgttcaaaacaccgcgtgtatgctgccgtatctatcaaaatggatgagatgtttaccataatttatagacag…	MCKTSDNQFHIGTKEFLWSVKLFAASVTIACIFSIVVYVIMTIFAEPQPVSTAIAATASAAMAKVEVGARYISPMWSIFVFNTVAIFTASFGTGLLSYIHNVFSGEFSFRSKHRVYAAVSIKMDEMFTIIYRQIRRIALIFDPGFSKIKNNIEEQDNGTPSIWNLFGYTRDDYRMFAYILPYTVPVLILVINGMLLGVLLAFFIFNGAISGYEIIGIQGIVIGVFYTFSYFAFSILPHGIIELPVLFLTATLGYRFAYVQSKAVAEENFFMGDDIESVNRDVSRINSMTSEYLKSRYLWTVFGIAFVLLLIAAYIEIYVTPVVLEYAMGAVEQLLNVGFA
NODE_1193_length_22510_cov_419.995488	fig|2206.11.peg.354	peg	NODE_1193_length_22510_cov_419.995488_13792_12920	13792	12920	-	ATP phosphoribosyltransferase (EC 2.4.2.17) => HisGl				atgatcaatatagcaattccaaaaggtagtttagaggaacagacacttttgctgttcaaacaggcagatcttgagattaagaaaactgaacgtgaatataatccaaaaataaacgatccaaggatcaataaggttaagatcctgcgtccgcaggagataccaaaatatatcgatgaaggatattttgatctcgggatatcaggacgtgactgggttattgaatccaattccgatgtggtcgaagttgccgatatgccttacagcaaacagggcgcaggtatcgtgaagattgtgatagcagtccctcaggacagcgatataaaaactgcagccgatattaaaccgggcagcagggtaacgaccgagtatccaaatattactaaagcgttctttgaaaag…	MINIAIPKGSLEEQTLLLFKQADLEIKKTEREYNPKINDPRINKVKILRPQEIPKYIDEGYFDLGISGRDWVIESNSDVVEVADMPYSKQGAGIVKIVIAVPQDSDIKTAADIKPGSRVTTEYPNITKAFFEKLGIPIDMHFSYGATEAKVPDLMDVVVDLTETGSTLRKNGLKIVDVMLESSSKLIANKDSWADPVKRQEIEAIKTLLLAVIEARGKVLIDMNVPGDKLDDVINALPSMKHPTVSQLYKSDYYAVETVVNKSEINILIPKLKNLGAEDIIEMEISKIVH
NODE_1193_length_22510_cov_419.995488	fig|2206.11.peg.355	peg	NODE_1193_length_22510_cov_419.995488_13978_14667	13978	14667	+	Circadian clock protein KaiC				ttgtcagaaaggatatatcttgtcagcggcccaccaggaagtggaaaaacgacatttggtgtacagtttttagcacacggtgctgcaattggtaaagtgggtctatatgtcacattacttgaaagcccacaaaacatcattgatgatatgtcaaattatgcaatgaatataccgacactcattaaaatgaaaaaacttcttttcgcagatcttggtccaagaatggagtatggatacatggatgaactccatgaagtgataacctctgactatgaggtaggttattcatctgtagaaggtgaggcgccgtctcctgcagtggttttcaaggaaatagcagggtacgttgcggaatacaatgtaaaaagacttgtgatagattcagtttctgcaatacgt…	MSERIYLVSGPPGSGKTTFGVQFLAHGAAIGKVGLYVTLLESPQNIIDDMSNYAMNIPTLIKMKKLLFADLGPRMEYGYMDELHEVITSDYEVGYSSVEGEAPSPAVVFKEIAGYVAEYNVKRLVIDSVSAIRFTAKDLSLEEKEMSRFIRNLKKLGCTTILLSEMTDPNSYTTEQFASHGVIFLHNFLYDKTMTRALQVIKMRGTKHDCNMRGIHFTEKGIKVVDYLD
NODE_1193_length_22510_cov_419.995488	fig|2206.11.peg.356	peg	NODE_1193_length_22510_cov_419.995488_14667_15194	14667	15194	+	hypothetical protein				atgggtagtgtcaaaatggcaagtctatttaaaaaggaagacaaaagcaagaaaaagaccatcactgaatctgaaaggtcagatgttgcaaaagaagcctataagctcgggtttgaggtgggctatcacaaacattctgaacttggatgggtcactgagagtttttctcatttagataaatttgccagtgaacgcggtctgaaagattttgtttacgtttattatgacaaaggaagagtggatggtgtaaaatctaaagagcgtgacatacattcaggtttatctaaaaaagggattgaaaaggaagagaaattagtagagttttcaaaaaaggagatagtcgttcatgaaaaacctgaacttatatttgaacctggatttaaaactcaccacacaaca…	MGSVKMASLFKKEDKSKKKTITESERSDVAKEAYKLGFEVGYHKHSELGWVTESFSHLDKFASERGLKDFVYVYYDKGRVDGVKSKERDIHSGLSKKGIEKEEKLVEFSKKEIVVHEKPELIFEPGFKTHHTTDEHNYSPTQQPTMMDMPEVISVVRSINRPTMVNGFKPLKLRL
NODE_1193_length_22510_cov_419.995488	fig|2206.11.peg.357	peg	NODE_1193_length_22510_cov_419.995488_16249_15212	16249	15212	-	Translation elongation factor 1 alpha-related protein			isu;Translation_elongation_factors_eukaryotic_and_archaeal	atgacaaaaatagcgattatcggaagtgaaaagagtggcaggacaacacttgcctcaaaacttggtaaaaagggagagggaggagatatcacaatgtatgattttgctaaaagcggcaggatactcaccactattgatgcaaatggatatccaaaagcgatcaaaccattgataacagcccttaatctctcagatatcgcaattctgtgtattcctccgacaggtcttgacgcatctgcaggtgaatgtattgttgcactggaccttttgggttataaacatgggattatcgtgtttactaaattagatacatcataccctcaagctatcgatgaacttaaggaaaaaataaaaaagataacctccgggacagcacttgaaaattgggaatacatgtcc…	MTKIAIIGSEKSGRTTLASKLGKKGEGGDITMYDFAKSGRILTTIDANGYPKAIKPLITALNLSDIAILCIPPTGLDASAGECIVALDLLGYKHGIIVFTKLDTSYPQAIDELKEKIKKITSGTALENWEYMSISTTSFEGMEELKEMIFSIGDAVDKELAQLNELPKRVVIDQFFNVTGIGCVVLGVVSQGTINAKDKTGIFPLKKDIEIRSIQLHDVDAKSAPTGSRVGLALKNIQSKELERGFVISDEEEVTEGLTLECTLSQFSKGFAVGDMLHVFTGLQSAPMRVENISINGSDADAATPASTCIVSLSGIKEIAYSKTDRFVLANLDEKQRFVGYGFCQ
NODE_1193_length_22510_cov_419.995488	fig|2206.11.peg.358	peg	NODE_1193_length_22510_cov_419.995488_16467_16246	16467	16246	-	hypothetical protein				ttggagtatgcaattttaccacaagacttgcagaaaaatttatattacgagaatcaatggtatggaaatacgccgcctgcggcggttgtatttattttagtttcagatagaacaatctcatttgcaacgatattatacatctatacaaaaacgctgttaaaaagacatatatcacaaaacgagcattcactcacacataacgagaatatggtgcaaatatga	MEYAILPQDLQKNLYYENQWYGNTPPAAVVFILVSDRTISFATILYIYTKTLLKRHISQNEHSLTHNENMVQI
NODE_1193_length_22510_cov_419.995488	fig|2206.11.peg.359	peg	NODE_1193_length_22510_cov_419.995488_17834_16605	17834	16605	-	ATP-dependent DNA ligase, homolog of eukaryotic ligase III				atgaaaacagcacacactttccaaattatgaacgctatatcagatactgtggatattaaattggatattgaaggtgcggcagattaccttaacatgtcgcaatccaatatcaaaagattgttggacagaaagatacttttacaggtctgggatgagggttggagcagagacagatcccagcaattttttcagcgatttttccgattcgataaaagtgtttcaaagatcgaacacggaagtgtattgtgccagaggaacggctcgttcgagttgatacgtgggtttccaaagatacaaagggcaatgctccttggtcctgcgcttgaaaatcatttttcaaagattaaaacagtagccgtcgaagaaaagatgaacggctacaacgtgcgagttgctgat…	MKTAHTFQIMNAISDTVDIKLDIEGAADYLNMSQSNIKRLLDRKILLQVWDEGWSRDRSQQFFQRFFRFDKSVSKIEHGSVLCQRNGSFELIRGFPKIQRAMLLGPALENHFSKIKTVAVEEKMNGYNVRVADIGGRIAAFTRGGLICPYSTDRAQNLLKRDFFDQHPDLVLCGEMAGPDNPYVPKDIYDVESLDFFVFDIRHKNNGKPYLLHERRKLANEYGLNQVTFFGEFSLDDAPDEIARIIRKLGKVQHEGVVIKDPQMKIAPIKYTCSQSNCADLQHAFKFYNDVGRDYFFSRVVREGFQSVEWNESEAELQKRCLQLGESILRPMIESIKQVKDGTRIADNVQIRVKDLAIVSTYKEYLRRLSVDALFSEPESIGDEYLIKIKKQNQSTNDK…
NODE_1193_length_22510_cov_419.995488	fig|2206.11.peg.360	peg	NODE_1193_length_22510_cov_419.995488_18642_17866	18642	17866	-	FIG049181: CBS-domain-containing protein				atgcaaatcaaagatataatggtgcagccacagaccatcgataaatcagatacgatatctcatgcgcttgacgtgatggataagaaagatacgcgccgtctactcgttaagcatgatggtgacctggtaggtatccttacaatgagaaatcttactaaagaactcggaacacggaaaaaaggtgcaaaacctgcatcatcacttcatgttgcgacagccgtatctgataattatgtcaaggtcttgcctgatacaaaagtcaacgatgctatcaccttgatgaaaaagaatgatggcatgattttggtcagtgagaatgacaagattgctggatgggtaactccaaaagagctgatgaaaaacaaccattttggtggatacgcagcagaaattatgcaa…	MQIKDIMVQPQTIDKSDTISHALDVMDKKDTRRLLVKHDGDLVGILTMRNLTKELGTRKKGAKPASSLHVATAVSDNYVKVLPDTKVNDAITLMKKNDGMILVSENDKIAGWVTPKELMKNNHFGGYAAEIMQKDPIVASPGDRVSHIRHLILDNNIGRLPVMENGKLVGIVTEKDIVKAMRAFRDVVSGNQQDARIKNLIVEDIMTRGVKTAYTNTSVSDVVKMMINENISGVPVLNLEDDMVGLITRRSVINSIMD
NODE_1193_length_22510_cov_419.995488	fig|2206.11.peg.361	peg	NODE_1193_length_22510_cov_419.995488_19536_18685	19536	18685	-	FIG040948: CBS domain protein				atgaaaatagaagatataatgagttctccggtatatgtaattacaccggatgagccagtatcccacgcaaggaaattaatgttaaaacacaaggtcagttctattgttgttgttgacgatgataaaatagttggtattgtcaccaaatccgatctggtaaaacgtctggctcaggcagagcctatatggagaagacgcccaattgataaagttcctataaatctgataatgacagaattgccagtaataacgatctatccgggtgcttcgatcaaacaggctgttgatcttatgcttgagaacaacataaataaccttccggttataaaaaactctgttattggtatagtgacaaaaaaagatattgtcagatacatatcagagcagtcattggataca…	MKIEDIMSSPVYVITPDEPVSHARKLMLKHKVSSIVVVDDDKIVGIVTKSDLVKRLAQAEPIWRRRPIDKVPINLIMTELPVITIYPGASIKQAVDLMLENNINNLPVIKNSVIGIVTKKDIVRYISEQSLDTKVSDSMGECFISVHRHHTINHIIDEMERNEVNKVIVIDDAEEAVGIISTTNLALSTMTDYEGKLLTKSIKMARRPNPGGEKTYRYIKEVPLVAEDIMSGPVVTINSNDTVVNAAKIMIKENITALPVEQDDAIVGMISRTDVIKAIDKLD
NODE_1193_length_22510_cov_419.995488	fig|2206.11.peg.362	peg	NODE_1193_length_22510_cov_419.995488_20754_19741	20754	19741	-	FIG041141: CBS domain protein				ttgaatacacgaaacaatatatccaggattgaagaagcaaagacaaaagtgcaggcaaaactgaatgtaaatgataaaaccattcagagacacgactcaaaaatgcaaagcactacaggaacaatggatgtcggacctgtcaatttcaaagcaaagatatcggaacatgaaggagatatcatggcagttgccactaaagatgtagtcacggtccctccgacaacaacgatcatgggcgcaataaagacaatgacaagtaaaggattcaggcgtgtcccgatcaccgatgcaggcacgaaccgccttgaaggagttgtcacatccgttgatattatcgatttcttaggtggaggaagtaagaacttgcttgttgaaaaaaaatttaaaggcaatcttctt…	MNTRNNISRIEEAKTKVQAKLNVNDKTIQRHDSKMQSTTGTMDVGPVNFKAKISEHEGDIMAVATKDVVTVPPTTTIMGAIKTMTSKGFRRVPITDAGTNRLEGVVTSVDIIDFLGGGSKNLLVEKKFKGNLLAAINADVKEIMRHNVSHLKDNSNITDALKMMSEEKTGGLPVLSEDGRVLAICTEKDFVKLVAGIHANKAVGEYMSTKVKTVQADTSIFNAAKIMVNEGFRRLPVVTDSILIGVVTASDIMNFMGSGDAFNKLVTGNIHEAFDAPISSLISKDVVWASSDLDIGEAATIMIEKNVGSIPIIDDGILCGIITEHDILRSITESNKQ
NODE_1193_length_22510_cov_419.995488	fig|2206.11.peg.363	peg	NODE_1193_length_22510_cov_419.995488_21728_20928	21728	20928	-	FIG038974: CBS domain protein				atgatcgttgaagaaattatgtcaaaggaacctgtatgcataaaagacagtgattttgtcactcatgcaagacagaagatgcgcgaccattatttacgggggcttcctgtggtcgatgaatcgaacagggtaatcggcattctgacagaccaggatatacttaacattacatccaccagatccaatgtaacagttggaggatatgcacgtgaatgtcccacgatcactcctgatatggatataataagatcagcccaacttttaatggaagcaaagcagaatcgaattcctgtagttgcatcaacaaccgataaaacatgtgtcggattactgagtattatggatatcctgaataatatccatcctacaaaacaatctcccaaaacagttgaagagatc…	MIVEEIMSKEPVCIKDSDFVTHARQKMRDHYLRGLPVVDESNRVIGILTDQDILNITSTRSNVTVGGYARECPTITPDMDIIRSAQLLMEAKQNRIPVVASTTDKTCVGLLSIMDILNNIHPTKQSPKTVEEIMTTNVFTCHPDDSITKIWLQMIEYDYTGLPVVSHKNEMMGIITRRDIIRSGYARTGLREAHGTNPSESTTVEKVMSTPAYTISQDTPISKSIEMMLHYDIGRVSVVNGTKLIGIVDRRDVLRAFLIGTGLEVM
NODE_1193_length_22510_cov_419.995488	fig|2206.11.peg.364	peg	NODE_1193_length_22510_cov_419.995488_22415_21816	22415	21816	-	hypothetical protein				atggtattggggactcaaagagacctagaaacaagcacatctctcaaggaaattgaaaatgagatgctggtcagtgaggtcatgaccaaaaatgtatttattttggatgtaggagtgaatgttatcgaaattgccgatgaaatgaccaaacgcaatgtttcgagtattgtcatcacaaagaatggcgatgctgtagggatcataaccgaacgcgatattgtcagaaaagtggtggcaagggaaaaggaaccagacaagatatctgccagtgagatcatgtcctcccctcttatgacaataagaccttcaactaacataatagatgctgccaagataatgctcaaacacgatatccgcaggcttattatcagagagaacggcagtgcttccgggattgtt…	MVLGTQRDLETSTSLKEIENEMLVSEVMTKNVFILDVGVNVIEIADEMTKRNVSSIVITKNGDAVGIITERDIVRKVVAREKEPDKISASEIMSSPLMTIRPSTNIIDAAKIMLKHDIRRLIIRENGSASGIVTDKDLLMIAPGLNTILENLIEMNNEQNIFQTPELEKEICEHCSAASENVMLVNGLMLCESCKDSES
NODE_11998_length_2939_cov_388.939189	fig|2206.11.repeat.36	repeat	NODE_11998_length_2939_cov_388.939189_1_127	1	127	+	repeat region				tttgcgcccgtcctggctcttgtgttttgatgcaaatattatcagtttcgctggcagaccacagttgaccagtttctcatcgatcccatcctggaatatatgatacttatccacctcaacgatcctg
NODE_11998_length_2939_cov_388.939189	fig|2206.11.peg.365	peg	NODE_11998_length_2939_cov_388.939189_315_1	315	1	-	UPF0204 protein MJ0166				atgaccgatatttcaattttaaattcacagcaattagaggagccgaaaataacaattgtctgctcgactcttgacaaagcaagccagaatatcaaaaatcatcttttgcccatgcgtgaatgggcagaggtcgtatgtccctgtggtggttgtggtgatatttgttctatctatgagtttgacaacttcaggatcgttgaggtggataagtatcatatattccaggatgggatcgatgagaaactggtcaactgtggtctgccagcgaaactgataatatttgcatcaaaacacaagagccaggacgggcgcaaa	MTDISILNSQQLEEPKITIVCSTLDKASQNIKNHLLPMREWAEVVCPCGGCGDICSIYEFDNFRIVEVDKYHIFQDGIDEKLVNCGLPAKLIIFASKHKSQDGRK
NODE_11998_length_2939_cov_388.939189	fig|2206.11.peg.366	peg	NODE_11998_length_2939_cov_388.939189_1524_727	1524	727	-	tRNA (guanine(37)-N(1))-methyltransferase (EC 2.1.1.228)				atgaacctccgtgaccaaatgagcggcacaatccctgccccacttttacaccttacccccaagcgtttcgacatcataggaaacatagccgtcatctcgatcccgcccgaacttgatgatttcaaggatgagattgcaaagacaattgtctcaaaacgcgggaatgtcaggacagttctcaataaagtggctaaactggatggcgaaaaaagggttgggggatttgagagactgcttggttctgatacagtgacccagcacagggaatttggttttgagtaccggcttgacctcaataaagtattcttcaacagccgccttggatttgagagaaaaagggttacagcacaggttctcccatccgagaacgtgataatcccgttttgcggggtgggtccg…	MNLRDQMSGTIPAPLLHLTPKRFDIIGNIAVISIPPELDDFKDEIAKTIVSKRGNVRTVLNKVAKLDGEKRVGGFERLLGSDTVTQHREFGFEYRLDLNKVFFNSRLGFERKRVTAQVLPSENVIIPFCGVGPFVVPAAASGAKITAIEKNTEACKWLAENVRLNGVGSNVSIINADASEIVNIPYINFDRAIVPTPYGLDSYLASILPLVKKEGMVHFYTFKVESQIQGLIDEYESMGLETVFYRRCGNVAPSVSRWVFDLLKR
NODE_11998_length_2939_cov_388.939189	fig|2206.11.peg.367	peg	NODE_11998_length_2939_cov_388.939189_1986_1531	1986	1531	-	hypothetical protein				atgcttaccccctcaatgcttacctcctcaatgcttacctcctcaatgtttacccccttaatgttcgcaggaataaaatttgcagccatcctgactgacagtattgcagtactgaccgcaatgattggaagcgagaaactggaggcactggtttttgaagatcttatcagttttagtacggaaagacttctcgcaggtgcactgccggcgattgggcttgccttgtttttggatgttttgtttacggtgctggagaagaggttgagttctggacggggtggggatgattccaaagtgtcatgcaggcccggtacaatttgtatggggtatgctgtgactacggctaaaggatgcctcggacttcagtccgagtttggtacagttgaggcgtatttcccc…	MLTPSMLTSSMLTSSMFTPLMFAGIKFAAILTDSIAVLTAMIGSEKLEALVFEDLISFSTERLLAGALPAIGLALFLDVLFTVLEKRLSSGRGGDDSKVSCRPGTICMGYAVTTAKGCLGLQSEFGTVEAYFPTNQQKISQTQPLSPKKPT
NODE_11998_length_2939_cov_388.939189	fig|2206.11.peg.368	peg	NODE_11998_length_2939_cov_388.939189_2086_2937	2086	2937	+	Ribose-1,5-bisphosphate isomerase				atgaaccagttacaggataccgcagaaaagatcagaagcatggaaatacgcggcgcaggccggatcgcaaaagccgccgccatcgcacttcgtgattatgcaggaagtcttgaagcgggatcgatcgaagaattcagcagcctgatcgaaactgctgcaaaactgctcgtggatacccgaccgaccgcagtttcgcttccaaatgcggtcagattgacatcacgatacacttctccagatgtggaagaagcaaggaaagagatcctcagtaatgcggatcgttttatcaaacaggctgatgacgctctccacaagatcggtgagatcggtgccagacgcattcgtgacggtgatgtgatcatgactcactgcaattcccatgcagcactttctatcata…	MNQLQDTAEKIRSMEIRGAGRIAKAAAIALRDYAGSLEAGSIEEFSSLIETAAKLLVDTRPTAVSLPNAVRLTSRYTSPDVEEARKEILSNADRFIKQADDALHKIGEIGARRIRDGDVIMTHCNSHAALSIITTAFDQGKDISVIATETRPRRQGLLTSKHLLDHGIPTTLIIDSAVRYCMKEVDTVIVGADAIAVNGALVNKIGTSQLALAAHEARTTFLTAAETYKFSPNTILGEFIEIEERSIDEVIDKETLAGLPKLKVRNPAFDITPPEYIDLIITDV
NODE_12089_length_2923_cov_376.196352	fig|2206.11.peg.369	peg	NODE_12089_length_2923_cov_376.196352_454_2	454	2	-	diguanylate cyclase/phosphodiesterase (GGDEF & EAL domains) with PAS/PAC sensor(s)			isu;Bacterial_hemoglobins	atgataaaattagagttggaaaagaagatcaaagaactggaagagcttcagcgatataatcgtggacttatcgaagccagtattgatcctatgcttacaacagatactgatggcataatcactgacgtgaacgagcagatggtaaatataaccggacactcacgcgaagaactcattggtactttttttaaaaactacttcactgaccccgatagggcacatcaaggcatcaaggaaacactcgccaaaaagatggtacgggattatgaactaacattgatatctaaacaaggcaatgaaatccctgtatcttacaatgctactgtattcacagatgcaaaagggaacgtgaagggtgttttcgcaattgcccgtgacatgacccagtataaaaaaatg…	MIKLELEKKIKELEELQRYNRGLIEASIDPMLTTDTDGIITDVNEQMVNITGHSREELIGTFFKNYFTDPDRAHQGIKETLAKKMVRDYELTLISKQGNEIPVSYNATVFTDAKGNVKGVFAIARDMTQYKKMEQDIRESQLYNRTLIESS
NODE_12089_length_2923_cov_376.196352	fig|2206.11.rna.6	rna	NODE_12089_length_2923_cov_376.196352_644_567	644	567	-	tRNA-Pro-TGG				gggatagtagggtagcttggtccatcctcgagcgtttgggacgcttggaccgcggttcaaatccgcgctatcccacca
NODE_12089_length_2923_cov_376.196352	fig|2206.11.peg.370	peg	NODE_12089_length_2923_cov_376.196352_1505_738	1505	738	-	hypothetical protein				atgaagcagggctggaagcactcatttcagacagtctatacactctggcttcgtgagatgctccgatttaaacgttcaaaatcgcgcataatcggtgctgtagcaacaccgctgttctttttggtcataatgggatcggcactcaacacaactgttagtgtcaggagcggcagttatattgaccacatgacacccggcatcatcgggatgtctatactattctcatcactcatgggcggggtatccatcatctgggaccgcgagtttggattcctcaaggaaatattgatagcacctgtcagccggttctatactgcactgggaaaagctcttggcggcgtaacaacagcaatgatacagggtcttttgctaatgataattgccggttttatcggggtc…	MKQGWKHSFQTVYTLWLREMLRFKRSKSRIIGAVATPLFFLVIMGSALNTTVSVRSGSYIDHMTPGIIGMSILFSSLMGGVSIIWDREFGFLKEILIAPVSRFYTALGKALGGVTTAMIQGLLLMIIAGFIGVKYVSIWGELLSILIMLFIGLGFIGLGIALASKIESHEGFQMVMTFITFPVLMTSTAFYPIENIPKWLSIPVHLNPLTYGIEALRWALFGASEIPIMQSMTVIIIFAVVMVGFGGWSFERAGA
NODE_12089_length_2923_cov_376.196352	fig|2206.11.peg.371	peg	NODE_12089_length_2923_cov_376.196352_2060_1509	2060	1509	-	Flavin prenyltransferase UbiX				atggaaatcgtaattgggataagtggtgcatctggagtgcaatatggtatcaggttgttgaaggttcttgctgatatgaagatccgtacacacctcataatatcaaaatctgcaaaacagatcatacagatagagactgattattcacctcttgaagtggaagaacttgcatcagaagtgtacggcgaaaaggatttcactgcaccgatcgcaagtggatcacatatattcgatggtatgatcatcgcaccatgtagcatgaagacgctgggatcgatatcaagcggcatctcagacaatctcatgacacggtcagcggatgtttgtctcaaagaaggacgtaaacttattttgatgacgcgagagacaccgctcagtcgcatccatcttgagaacatg…	MEIVIGISGASGVQYGIRLLKVLADMKIRTHLIISKSAKQIIQIETDYSPLEVEELASEVYGEKDFTAPIASGSHIFDGMIIAPCSMKTLGSISSGISDNLMTRSADVCLKEGRKLILMTRETPLSRIHLENMLRAQQAGAVILPASPGFYSKPQTIEDLVNIMAGRALDQMGIKNELFKRWG
NODE_12089_length_2923_cov_376.196352	fig|2206.11.peg.372	peg	NODE_12089_length_2923_cov_376.196352_2466_2107	2466	2107	-	hypothetical protein				gtgagggatattttgcagccgataaaacaaaatgttggcaggacagaactgatccttgaccaaaaacatatcggggacgatcatgtaattacactgaccggaggggagggacatgttggtgctgttgctgttagtgtgttcgatgaaaagaatgggagcgcgtctgcatccgtaataacattacccgggcacagggaagagggaatcgcactggaaagcgcgcggcgtataagtgaggttacaaaagcagcaacggtttttatagtcggcattcatttagataatataacgaaagatgaaattgacaaaataattgttgcttcaagacaaatgacagataagttcataaattcgctatag	MRDILQPIKQNVGRTELILDQKHIGDDHVITLTGGEGHVGAVAVSVFDEKNGSASASVITLPGHREEGIALESARRISEVTKAATVFIVGIHLDNITKDEIDKIIVASRQMTDKFINSL
NODE_12089_length_2923_cov_376.196352	fig|2206.11.peg.373	peg	NODE_12089_length_2923_cov_376.196352_2921_2487	2921	2487	-	dNTP triphosphohydrolase, broad substrate specificity				tttgagaccctccgtgcagatgaaggatatgcaggtgaacttgcacagcgccttgacgaacgcaggttgtataaacgggcattgtatgtcggtttcgattctgtgggtgagaacgtgcttcgtcatcgtggtaatatagaaagagtggaagctgagattgcagaaatggcagggatcgagacggaagacgtgctgatcgatataccaaaaactccagatattgcggaaatgaaagcgcttgtaaaattaaacggaaaaatgttgcgtcttgatgaggcatcacatattgttgcaactcttgagagggcacataaggataactggaaaatgggagtgtacaccccaaaagaacaccgcgattccgttggtaaggctgcacgtgaaatcttcgaagttaaa…	FETLRADEGYAGELAQRLDERRLYKRALYVGFDSVGENVLRHRGNIERVEAEIAEMAGIETEDVLIDIPKTPDIAEMKALVKLNGKMLRLDEASHIVATLERAHKDNWKMGVYTPKEHRDSVGKAAREIFEVKKTTKQFRLTEL
NODE_12089_length_2923_cov_376.196352	fig|2206.11.repeat.37	repeat	NODE_12089_length_2923_cov_376.196352_2797_2923	2797	2923	+	repeat region				tgacgaagcacgttctcacccacagaatcgaaaccgacatacaatgcccgtttatacaacctgcgttcgtcaaggcgctgtgcaagttcacctgcatatccttcatctgcacggagggtctcaaaca
NODE_12147_length_2910_cov_427.581746	fig|2206.11.peg.374	peg	NODE_12147_length_2910_cov_427.581746_214_762	214	762	+	Heat shock protein GrpE			isu;GroEL_GroES isu;Protein_chaperones	atggataacgaaaaattaaaagagaataatattgaacttgatatggaagatgtagtagaggatgagtctgtagaagagcgatcaagcgaagatgagattgcacaactcaacgataagctcctgcgtcttggtgcagaatttgacaatttcaggaaacgaagcaatcgtgaaaaagatgatttacgaaagcatgcaactgaaaatctcatgttggagatgcttgaggtatgtgacaacttcgaacgtgctttacactcggcaaaagcggctgatgaccccaaatctgtagttaaaggtgttgagatggtacttaaacaatttatctcaattcttgaaaaggaaggggtcaaaaagattgaatgcaagggtgaagaattcgacccctatttacacgaagca…	MDNEKLKENNIELDMEDVVEDESVEERSSEDEIAQLNDKLLRLGAEFDNFRKRSNREKDDLRKHATENLMLEMLEVCDNFERALHSAKAADDPKSVVKGVEMVLKQFISILEKEGVKKIECKGEEFDPYLHEAMLHIETNDYPDNTIIDVHKPGYMLHSKVIRPVMVTVAKKPEDDQNRSEK
NODE_12147_length_2910_cov_427.581746	fig|2206.11.peg.375	peg	NODE_12147_length_2910_cov_427.581746_1019_2872	1019	2872	+	Chaperone protein DnaK			icw(1);GroEL_GroES icw(1);Protein_chaperones	atggcaaagatactcggaatagatcttggtacaaccaattcatgtatggcagtcatagaaggcggggagcctactgtgatcccaaatgcagaaggtggaagaacaactccatcagttgtgggattttctaaaaaaggagagaagcttgtaggacaggttgccaaaaggcaattgatcgcaaactctgacaacacagtaagttcgatcaaaagacatattggtgagccaaattacaaagtaaatcttaatggaaaggactacacaccacaagaagtctcatcaatgatcctgcgaaagatgaaagaagacgcagaagcgtatcttggcgagaccatcacacaggctgtaattacagtgcctgcatacttcaatgattcacaaagacaggcaacaaaggat…	MAKILGIDLGTTNSCMAVIEGGEPTVIPNAEGGRTTPSVVGFSKKGEKLVGQVAKRQLIANSDNTVSSIKRHIGEPNYKVNLNGKDYTPQEVSSMILRKMKEDAEAYLGETITQAVITVPAYFNDSQRQATKDAGAIAGLEVMRIINEPTAASLAYGLDKKEGDQKILVYDLGGGTFDVSVLELGGGVFEVLSTSGDTKLGGDDFDDRIVKHLIEEFKKVEGIDLSKDKAALQRLKDAAEKAKVELSGVPSTNVNMPFITADANGQPKHIDIDITRAQFDKMTGDLVEKTLVSMKQALSDAKLKPADLDKVLLIGGSTRIPAVLETVKKFTGQDPYKNINPDEAVALGAAIQAGVLGGEVHDVLLLDVTPLSLGIETLGGVATPLIERNTTIPTKKSQI…
NODE_12171_length_2905_cov_311.315695	fig|2206.11.repeat.38	repeat	NODE_12171_length_2905_cov_311.315695_1_127	1	127	+	repeat region				cggatataatgaaaaagtcgtatcaaataatctcacaatacgtgctgaaacaaagatcttcaaggaaaaaacattcaatgtacctccgagtcaagatcggctggaaacaacaacatatgacctacat
NODE_12171_length_2905_cov_311.315695	fig|2206.11.peg.376	peg	NODE_12171_length_2905_cov_311.315695_2_256	2	256	+	hypothetical protein				ggatataatgaaaaagtcgtatcaaataatctcacaatacgtgctgaaacaaagatcttcaaggaaaaaacattcaatgtacctccgagtcaagatcggctggaaacaacaacatatgacctacataaaattcaggatgaatttttgaaagatgaaatatcagtaatcgatacattggtaaaagcactgaaaattatcattcctattatagttatgattattttattattggctttcataaaaatcaagaagtag	GYNEKVVSNNLTIRAETKIFKEKTFNVPPSQDRLETTTYDLHKIQDEFLKDEISVIDTLVKALKIIIPIIVMIILLLAFIKIKK
NODE_12171_length_2905_cov_311.315695	fig|2206.11.peg.377	peg	NODE_12171_length_2905_cov_311.315695_1062_298	1062	298	-	Thymidylate synthase (EC 2.1.1.45)				atgcgtataagcattttctatacaggagattttggaaaaaaggttattgagaatcttgtcaatccgagtacgttctgtgtgtcctgcgcaaacctgtgcgaccactgtcgggagaagcgaagatcgtatggagacttgatcgtcgatatccatgaaatgcctgacaatcttcccgggttcattgaagatccgatggagtatgttccagggaacatgggagagtgcgatctaattcttgctataggactgcatcctgaccttttgacaaccctgccgcatattgcaaagtcaaccggtgcgggtgcggtcattgtgccgatcgaataccacaaacttgcacctgcaggtgtggtcgagcaggtcagggagaaactggaagagatgggaatcgaatgtgag…	MRISIFYTGDFGKKVIENLVNPSTFCVSCANLCDHCREKRRSYGDLIVDIHEMPDNLPGFIEDPMEYVPGNMGECDLILAIGLHPDLLTTLPHIAKSTGAGAVIVPIEYHKLAPAGVVEQVREKLEEMGIECEFPKPFCSLERSKNSENSRKPIIDEFVNMGFGRPVLRIELNPEGNIFTHVEVLRDAPCGSTWFVAKKLKWSDVKDYKETISGAHHSYPCTGSMERDPILGDTILHEGGYIIRKSVEDGMEDP
NODE_12171_length_2905_cov_311.315695	fig|2206.11.peg.378	peg	NODE_12171_length_2905_cov_311.315695_1880_1071	1880	1071	-	hypothetical protein				atggaaaaacaattacttaatgcaattcttgcacttggccttactcacaaggaagcgcaggcatatcacgcacttgtaacaaaaggcgttatgactgccgaagatatcagcaaattgatcgaggtccagcacccgatcgtgtacaggacacttcaggggctaaaggacaagggctggatcgattctacaactgaccgtccaaagaagtatcgggctaaacagccaaagatggcagccgaaaatgcagggaaggggcagatcgctgtgatcaatggatccatcgaacttattgaccagatactttcgccgcagtatgatgagagtcaggagatgttgcgacaggagatatggactgtacgcgggcaggagagtgttatccagaagatcaaggagatgggt…	MEKQLLNAILALGLTHKEAQAYHALVTKGVMTAEDISKLIEVQHPIVYRTLQGLKDKGWIDSTTDRPKKYRAKQPKMAAENAGKGQIAVINGSIELIDQILSPQYDESQEMLRQEIWTVRGQESVIQKIKEMGARTRHKVFGKVTGPIDDDTFNEIFTIISPAIALTVQIMGPPIIDIDPKLEKRIQIHRPYFEGKCRTFPMELPSANAKDEFLRNVHGSRFISIHLLFDEKEALWINIPYKDNVVVKEKVWANWIIDPDYIEIVKTEV
NODE_12171_length_2905_cov_311.315695	fig|2206.11.peg.379	peg	NODE_12171_length_2905_cov_311.315695_2515_1979	2515	1979	-	Uncharacterized protein MJ0224				atgcaaacagttggaattgtgaatacgtatgataagatcaagatcatcgatgcccattaccgtgctatagcgagagccgcgccgatatgttatgcattcggatttaatctcgcactgtttgattttccgttcaagatgacacctgatgaactcgtggattttattatagataaaaccacgatcggtgaatcggggaagtatctcaaccttctgcatgaagaagggaggtttttcgtgttcgacctgccaaagaaaggattccaggcccagttcggatcggtggttgtcacatcatccaaacctgaaccaaagtttgcgattacgccggaagtgctggtagatgagatgttgcatggcaggtcgcacctgattctcatcggacttggcaggaaaggattg…	MQTVGIVNTYDKIKIIDAHYRAIARAAPICYAFGFNLALFDFPFKMTPDELVDFIIDKTTIGESGKYLNLLHEEGRFFVFDLPKKGFQAQFGSVVVTSSKPEPKFAITPEVLVDEMLHGRSHLILIGLGRKGLPKHLFPLAKYHLDITSAGISLETCTAIGSIPAHLAGIMSVRRKDK
NODE_12171_length_2905_cov_311.315695	fig|2206.11.peg.380	peg	NODE_12171_length_2905_cov_311.315695_2903_2532	2903	2532	-	Acetyltransferase, GNAT family				ctgctgtctacgtattttcttgacatggacggggttgacattgaggatttcatagttgcagaatcgggcggcagggtacttggatgtggggctgtgatcgatcaaaagtacccggaacttcactccatcgcagtacatccgaatcatcgcagtcgcgggatcggggcattgcttgtggaacatattgttgcaaacgcgccagatgagtgggattacctgtatgttcgaactacggcaccggattttttcaatcatgtggatttcataaaattacaggatagtgaaaagataaaactctgggatgactgtgccaagtgcgataagtttgaggggtgcagacagactcccatgcgattgtgccttaaggaatga	LLSTYFLDMDGVDIEDFIVAESGGRVLGCGAVIDQKYPELHSIAVHPNHRSRGIGALLVEHIVANAPDEWDYLYVRTTAPDFFNHVDFIKLQDSEKIKLWDDCAKCDKFEGCRQTPMRLCLKE
NODE_12296_length_2883_cov_407.603411	fig|2206.11.repeat.39	repeat	NODE_12296_length_2883_cov_407.603411_1_127	1	127	+	repeat region				tccatttcgctcttatctgtaaaaacaccaaaaacagggcatccgccgatattatactttttcatgaaattgcgagcccatgccttgtcgaactcgatctgtgcaactgccctttttggactgaccg
NODE_12296_length_2883_cov_407.603411	fig|2206.11.peg.381	peg	NODE_12296_length_2883_cov_407.603411_401_3	401	3	-	Phosphoribosylamine--glycine ligase (EC 6.3.4.13)				atgaatattttagttgttggcggcggaggaagagagcatgcaattgcagaagcgatagcaaggagcaatcgaaatccgaccatgttcgcagtgatggcaaagaagaaccccggtatagcaggattgtgcgaggattttcttcttgtgagcgagacagatgttgaaaaagttgtggattatgcaaagtcaaagaacattgaaattgcagttgtcgggcctgaagccccacttgcagtttctcttgctgattctcttgaagatgccggaattcgtacggtcagtccaaaaagggcagttgcacagatcgagttcgacaaggcatgggctcgcaatttcatgaaaaagtataatatcggcggatgccctgtttttggtgtttttacagataagagcgaaatg	MNILVVGGGGREHAIAEAIARSNRNPTMFAVMAKKNPGIAGLCEDFLLVSETDVEKVVDYAKSKNIEIAVVGPEAPLAVSLADSLEDAGIRTVSPKRAVAQIEFDKAWARNFMKKYNIGGCPVFGVFTDKSEM
NODE_12296_length_2883_cov_407.603411	fig|2206.11.peg.382	peg	NODE_12296_length_2883_cov_407.603411_1146_580	1146	580	-	Orotate phosphoribosyltransferase (EC 2.4.2.10)				atgtcagaagataatgataataataagtttaaagatgataaaaaggaagaacttattgcagcgctaaagaattgtggtgctgttaagttcggggattttacacttgcatctggcaagaaaagcaagtactatatcgatatcaaaaaagcaagtacagatcccgttacacttcgcataatcgcacagcaggctgctcaaaaattaagtgacattgacctcgatattgtgggcggtgttgcacttggtggtgttcctattgcgacagctgtttctcttgagacgggacttccacttttgcttgtacgcaaagatgtaaaggattacggaacaggcgggagatttgtgggtgaaatgactgaaggcacacgtgtagtgctgatggaagacgtcacaacaagc…	MSEDNDNNKFKDDKKEELIAALKNCGAVKFGDFTLASGKKSKYYIDIKKASTDPVTLRIIAQQAAQKLSDIDLDIVGGVALGGVPIATAVSLETGLPLLLVRKDVKDYGTGGRFVGEMTEGTRVVLMEDVTTSGGSVLDGISAVRDAGGIVDTVITVVDREENARERLDSIGVELIPLVRASDLLVKG
NODE_12296_length_2883_cov_407.603411	fig|2206.11.peg.383	peg	NODE_12296_length_2883_cov_407.603411_1725_1198	1725	1198	-	CDP-2,3-bis-(O-geranylgeranyl)-sn-glycerol synthase (EC 2.7.7.67)				atgcttcctgcatacattccaaaccctctcgcagccgtattcggtggcggaaaacctatagacggtgggcgtatgatgggagatggccgcaggatattgggtgatggtaaaacgtatcgcggactgcttgtaggtattttttgtggtttgctgatcgggcttttgcagataatacttctctcgaatggattttctatttttggtataaccctaccggcgtttggtataagcatcgtaagctcggttactgtgatactcgcaatgtcatgcggttcacttttcggcgatatgttcatgagtttcttcaaacgcaggctgggtctgaaaagaggtgctccgctgccggtcattgaccagttggactttgtttttggggcatggttatttgcgtatctactg…	MLPAYIPNPLAAVFGGGKPIDGGRMMGDGRRILGDGKTYRGLLVGIFCGLLIGLLQIILLSNGFSIFGITLPAFGISIVSSVTVILAMSCGSLFGDMFMSFFKRRLGLKRGAPLPVIDQLDFVFGAWLFAYLLSPVWFTATFTLWIIVTVLVITPMLHLVTNIIGYFIGVKNEPW
NODE_12296_length_2883_cov_407.603411	fig|2206.11.repeat.40	repeat	NODE_12296_length_2883_cov_407.603411_1781_1906	1781	1906	+	repeat region				gtagtatatattttataaatatatggtgcaagttaatccgagcatcagcgaagattttcttgttgtatataatctataggattatgtagtccaagttaatgcgaacgaagtgagcattttcttgtt
NODE_12296_length_2883_cov_407.603411	fig|2206.11.peg.384	peg	NODE_12296_length_2883_cov_407.603411_2063_2881	2063	2881	+	Putative cytochrome c biogenesis factor, archaeal			isu;Biogenesis_of_c-type_cytochromes	atgacggatattgatataaaggacattgaaaagataattacacctaaaaatacaatgttagcaactgtgcttacacttgttttactgacggtgttacttacaataggaatgttgacacctcttgttgcaaaactcacaacaggtgtggaaatgagcctggatgcccagtattttaacgaacgttcggcactcccgaccgcagcacttgtaatacttcttacaatctgcttgttgatagggtactttgacgcaaagaaaacagccataattgccggtgcagccattgcagcatcaattatttttgcgatcgtatcgccttttaacaacctcccgatcgacataacagttccactcgtagcagttgcaatggttgcaacactgcacaagatgtggaaatca…	MTDIDIKDIEKIITPKNTMLATVLTLVLLTVLLTIGMLTPLVAKLTTGVEMSLDAQYFNERSALPTAALVILLTICLLIGYFDAKKTAIIAGAAIAASIIFAIVSPFNNLPIDITVPLVAVAMVATLHKMWKSIDRESKFKTLRGVSAHIIHFGILMILIGIVVSTNTKVEDSKVLGINTIGEFAGQDYTVKINSMTSGYEGSAFQKYPGSSYVTKVDFDIYKNNKFFDSGQVKYITDFKWGQTYTSHYIKRGPYEELFIAPRAIDEQNSMIN
NODE_12340_length_2875_cov_278.777656	fig|2206.11.repeat.41	repeat	NODE_12340_length_2875_cov_278.777656_1_127	1	127	+	repeat region				agcagcacctatttaaaatactaccagctatattctttagggagtgttagttagcagttacaaacactgtagcactgcgtacatctaaatactccaaggaggcaactcaatgaatgtctataagaaa
NODE_12340_length_2875_cov_278.777656	fig|2206.11.peg.385	peg	NODE_12340_length_2875_cov_278.777656_110_1585	110	1585	+	hypothetical protein				atgaatgtctataagaaaatgattaacgaagcacttgaagcccagtgggctgatgtaaaaaccattaagcaaaagcgcggaacagattttaagatcagtgacgcacagccgtatgtggatgcagtgaacaaaatgtctgcagcagatggacagtcccaaaccatcttcgaccttcacataaattctgtaaatgctcattttgacatccttaaagaactgacaaacacagtgcgtgctgaagatgatccttttgtagaacactaccagacccctccaatccttgagatcctattcgaagaagacccttcattcagggaatctatggatgcttttattcaggcaatcgcagataacgaagctttaattggaaaagaatcaattcgccgatatggtggattc…	MNVYKKMINEALEAQWADVKTIKQKRGTDFKISDAQPYVDAVNKMSAADGQSQTIFDLHINSVNAHFDILKELTNTVRAEDDPFVEHYQTPPILEILFEEDPSFRESMDAFIQAIADNEALIGKESIRRYGGFYGPVCVVDFAFSPGSTSNVVNRILNDMDMDASHKEAILSAKSWGMDTSYGIGAAFQNSIEAGKTAAQAVEDEIAMLQMVYDKPVDAQVKLMTDAGHTSFDTRKYMDKYKKIMKPTIKKAMAEGVHYGNIVTVPAYCVGDIAHHISQSMFNMCKDDVVMSIIEAETQVLENTLKAGLAKGFKTPGSVLNLATGSTATGAAYILEKDGFTASMVIDLLTKRYTNYVQLNPTRGAAAELHNVDFMDMIRRGSKLLEVKPVGKGGVVGGV…
NODE_12340_length_2875_cov_278.777656	fig|2206.11.peg.386	peg	NODE_12340_length_2875_cov_278.777656_1598_1801	1598	1801	+	hypothetical protein				atgcattgctacgtctgtgcccaacagggtaaagagaccattgccatcgccacatgcattgtatgtggcatggctctatgtcaggaacatctggtgcgggctgatattgatatgtgggaaggcggctaccccatacctcgccagaaaacaacgaagaaaatgccccgcattctttgctatgaatgctattcagcaatgaaatga	MHCYVCAQQGKETIAIATCIVCGMALCQEHLVRADIDMWEGGYPIPRQKTTKKMPRILCYECYSAMK
NODE_12340_length_2875_cov_278.777656	fig|2206.11.peg.387	peg	NODE_12340_length_2875_cov_278.777656_1811_2566	1811	2566	+	Aquaporin Z			isu;Osmoregulation	atgcctgaaacaggaatattaaaacgctcattagctgaattgatcggtacatttgctcttgtattcatcggtaccggagcggcagtgatcacattattactagcagcaggacaagccaataagggcggctttaacataggaatcggttacggaggacttggagactggctggccataggtcttgcatttggttttatcattatgtgtatgatctatgtctttggtcacatatcgggaacccacatcaatccggcagttaccattgccctgtgggcaaccaaacgttttcccacaagtgacgtgataccatatattttggcacaacttacaggtgccactctgggatcattgtgtcttttggcaatacttggtacaagagcagctaccatcgggggcctg…	MPETGILKRSLAELIGTFALVFIGTGAAVITLLLAAGQANKGGFNIGIGYGGLGDWLAIGLAFGFIIMCMIYVFGHISGTHINPAVTIALWATKRFPTSDVIPYILAQLTGATLGSLCLLAILGTRAATIGGLGATAPFEGVTYAQAILSEGIATFLLMLTIMGVAVDRRAPGQFAGFAIGMVVAVDIIVTGNITGSSLNPARTFGPYLVDTLFGGPNLWNFFPIYIIGPILGAVVAAFLYDYVADLKEVD
NODE_12340_length_2875_cov_278.777656	fig|2206.11.peg.388	peg	NODE_12340_length_2875_cov_278.777656_2730_2873	2730	2873	+	Catalase KatE (EC 1.11.1.6)				atgagtgacaagaatcaaaataagaaattaactactgcttttgggataccagtcgcaaacgacctgaatagtattactgccggagaacgaggtcctgtacttatgcaggatgctcacctgctggaaaagttgggtcattttgac	MSDKNQNKKLTTAFGIPVANDLNSITAGERGPVLMQDAHLLEKLGHFD
NODE_12455_length_2854_cov_397.056472	fig|2206.11.peg.389	peg	NODE_12455_length_2854_cov_397.056472_1_915	1	915	+	Flagella-related ATPase FlaI				ttcttgatggatggacagttgtccgtgcttgttgcgggagatgtgggtgcgggaaagacatcattgctctgcgccatgctgctcgagatcccacaaaagtacaggatactgacgatcgaggacacgcgcgagatacctatcagtaacctccagcaacttggctggaaagttcagggcatgaactcacaatcctcgattattaaatcaagtgtagagatagcacccgatgttgccttgcgtgcagcgcttcggctcgggaattcatcccttgtaataggtgaagtgaggggacctgaagttgcagtgctatatgaagcaatgcagataggaactgccggaaattctgttatcggcacgatacatggtgcttctacaaagtcggtttatgaacgaatagtt…	FLMDGQLSVLVAGDVGAGKTSLLCAMLLEIPQKYRILTIEDTREIPISNLQQLGWKVQGMNSQSSIIKSSVEIAPDVALRAALRLGNSSLVIGEVRGPEVAVLYEAMQIGTAGNSVIGTIHGASTKSVYERIVHTLGVPPASFKGTDAVVVCSNTRLGGSMTKTKRVVQISEVNSTWDEGADYTKVFSDILLFDASIDSLVSTEILDRGQSELIGKVARKWGISIDAASRNIRMRAKINEKMAAAGCIEPALVEADFVSTSNNMFWLFMDDEKTNSKGPDYQNVYNRWSEWFDDFSSGYTTSFK
NODE_12455_length_2854_cov_397.056472	fig|2206.11.repeat.42	repeat	NODE_12455_length_2854_cov_397.056472_1_127	1	127	+	repeat region				ttcttgatggatggacagttgtccgtgcttgttgcgggagatgtgggtgcgggaaagacatcattgctctgcgccatgctgctcgagatcccacaaaagtacaggatactgacgatcgaggacacgc
NODE_12455_length_2854_cov_397.056472	fig|2206.11.peg.390	peg	NODE_12455_length_2854_cov_397.056472_930_2852	930	2852	+	hypothetical protein				ttggagaataattataatggtgccgggaattggtacttgatagcgtgtaagttcacatcccataattttggatggcttgttggggacatcgatgcattcgccaaaaagtccgagcaggcggttagtcaggaatacaaggatgccttaagtttcacaggttttgatgttgaaccgttcgaaacagccttgttttcatatgctggtgcactgggtacacttgcggtggcactgtttacagatgtgctattgttccaaataacaacttttgaatccaatgtattgttcatgcttgctgttctcacagtgtcgatccctctcattgtgcttgtgtatttgagcgagtatgtgaagatacatgcgaaacttatgaaagtgcaatctcttggtgacatccctgag…	MENNYNGAGNWYLIACKFTSHNFGWLVGDIDAFAKKSEQAVSQEYKDALSFTGFDVEPFETALFSYAGALGTLAVALFTDVLLFQITTFESNVLFMLAVLTVSIPLIVLVYLSEYVKIHAKLMKVQSLGDIPEVLSYIVMAMKLVPNMERAVLFAAKNSTRPLARDLKKMMWNLQIRVYSSMDDAIVDFANLWGRDSEYFKRALHLIKSSTSEPDDAQRIITLNRALDIVLDGTKVLMDGFAAKLKTPTYILYSIFILIPLALVALLPAVTVVGLRFNILTLVIVYNIVLPLLTFAYAEYILMQRPAAFTPQLIPNTHPGLVNIKIKRRIGMVVALVIGTSIAISGYVTVYLGNPHGIISTGTLKGLLPPTLLVLLGLVVAIAIYLNAAYSPYKKIRDN…
NODE_12455_length_2854_cov_397.056472	fig|2206.11.repeat.43	repeat	NODE_12455_length_2854_cov_397.056472_2728_2854	2728	2854	+	repeat region				ttacggctatcctcacacgtttttcaggaaccattgaatatggtggcgacaaaccgcagttgatgtacgacctcggacagatgctgccggtttcagtggttgtttttacggtatcggctattgcttc
NODE_1246_length_21791_cov_394.462103	fig|2206.11.peg.391	peg	NODE_1246_length_21791_cov_394.462103_93_1	93	1	-	hypothetical protein				atgtttattttgaaagcgatgatcgaaaaggaaaaagtaattgataatattaatgtcctgtttgggaagatatcgggtaaggataaactcgaa	MFILKAMIEKEKVIDNINVLFGKISGKDKLE
NODE_1246_length_21791_cov_394.462103	fig|2206.11.repeat.44	repeat	NODE_1246_length_21791_cov_394.462103_1_127	1	127	+	repeat region				ttcgagtttatccttacccgatatcttcccaaacaggacattaatattatcaattactttttccttttcgatcatcgctttcaaaataaacattcatacaataaaaatcatacttatttcaatacca
NODE_1246_length_21791_cov_394.462103	fig|2206.11.repeat.45	repeat	NODE_1246_length_21791_cov_394.462103_147_332	147	332	+	repeat region				tagtatatgttttataaacatatagttcgagtcaatctgagcgtgagcgaagattttctcgtagtacataatctataagattatgtagtccaagttaatgcgaacgaagtgagcattttcttgttgtacataatctataagattatgtagtccgagttaacgcgaacaaagtgagcgttttctcgt
NODE_1246_length_21791_cov_394.462103	fig|2206.11.peg.392	peg	NODE_1246_length_21791_cov_394.462103_382_1623	382	1623	+	Phosphopantothenoylcysteine decarboxylase (EC 4.1.1.36) / Phosphopantothenoylcysteine synthetase (EC 6.3.2.5)				atgaccgatatcaattcacaccctacactttggatcaaagagcaaacaagcagattactttccggcaagacgatcgtgattggagtgacaggcagtattgcagccgttcgtgttgttgaacttgcaagggaattgatacgcaatggtgcagatgtctatgctgtgaccactcctgcagcagagcggatcatacacccggatgcactttgttatgcaacagggaatgacgttattacagaacttacaggaaagatcgaacatgttgaattctgcggactaaagggacgcgcaaacctgttgctgatagtaccggctacagcaaatacgatcggaaaaatagcacagggtatcgatgatacgcctgttactactttcgcaacaactgcgatcggttcaaat…	MTDINSHPTLWIKEQTSRLLSGKTIVIGVTGSIAAVRVVELARELIRNGADVYAVTTPAAERIIHPDALCYATGNDVITELTGKIEHVEFCGLKGRANLLLIVPATANTIGKIAQGIDDTPVTTFATTAIGSNIPVIVVPAMHEAMYNHPAVTANIEKLKEWGIKIIDPRLEEGIAKLATNEMIVLSAERTLGNRNFAGKRIIVTSGANAESIDPIRIMTNRSSGKTGVEIAFEAYRRGADVTIVHRNRLGIPGIKEIFVESANDMTDAVLAELENGYDALISAAAISDYTIDAASSKIKSGEELVLKFKPTRKLIKEAREKHPELVITGFKAETGVTPDELRKRAWNTLNESKLDMIVANEVGKGGIGSDDNEVYIIGREVLKPSHVSGKKHFIASAL…
NODE_1246_length_21791_cov_394.462103	fig|2206.11.peg.393	peg	NODE_1246_length_21791_cov_394.462103_1624_2514	1624	2514	+	Pantoate kinase, archaeal (EC 2.7.1.169)				atgccttcattggcaaaaggcataggcatggcgagagcgtttgcacccgcacatattacaggtttttttgagatacatgccaatgatgacttgcgccgcatgggttcgaaaggatgcggcattgtgcttgatcacggtgtcgagaccactgttgtggtcgatggatcgataaaccagaccacagtaaaattgaatggctcaattgtgcaggaaggagcgatacatactgttgttgagatgttgaccgatgtgcccgtaatggtcgagagcatggcagatgttccgataggatgcggattcggtgcatccggcgctggtgcattgggagcagcgcactcactgaaccacgtgctgtcactcgaccttaccgcagagcagttgacagagaccgcacatgtg…	MPSLAKGIGMARAFAPAHITGFFEIHANDDLRRMGSKGCGIVLDHGVETTVVVDGSINQTTVKLNGSIVQEGAIHTVVEMLTDVPVMVESMADVPIGCGFGASGAGALGAAHSLNHVLSLDLTAEQLTETAHVAEVKNGSGLGDVIAQSHGGIVIRTRAGAPPFGEVDCIPVGDYKVLCIVLGEISTKSVLEDTCVVRKINSAGRVALKALLKAPTIENFMIRAREFAIETGLVSERALDIIETVESAGGMASQAMLGDTVFAIVTRESENEVREAMKNIGGVLEYRVSSFGPKLI
NODE_1246_length_21791_cov_394.462103	fig|2206.11.peg.394	peg	NODE_1246_length_21791_cov_394.462103_3236_2790	3236	2790	-	hypothetical protein				atgaaacaaagccccaaatgttacaccatcggatacagcaacagaccaatggatgagtttacaggcatgttgcaaaagaacaatatcaaatatctggtggacatccgcaggtttccgcaatcacggcgtgaagagtttaacaaagatgcattgcagaatacaatcccgatgtacgaaattgtttattatcactgtccgggtgtcgggggatttcgggaatctacgtatcctgaatacatgcagaccggtgagttcaaagagagttttatgcggctgctggataagataaacaatgtatccggacttccgggggagatcgttctgatgtgtgcggaaaaaagcccgaaggactgccatcggcattatctttcaatggaactggaaaacgaaggtgtgcta…	MKQSPKCYTIGYSNRPMDEFTGMLQKNNIKYLVDIRRFPQSRREEFNKDALQNTIPMYEIVYYHCPGVGGFRESTYPEYMQTGEFKESFMRLLDKINNVSGLPGEIVLMCAEKSPKDCHRHYLSMELENEGVLVIHLTESGQTSLSCW
NODE_1246_length_21791_cov_394.462103	fig|2206.11.peg.395	peg	NODE_1246_length_21791_cov_394.462103_3420_4073	3420	4073	+	Thymidylate synthase (EC 2.1.1.45)				atgacagaagatgcagtaattggaaggataataaaagctcgcaccatcagtgatgcgtggtatcgcgggcttaacacgatctggaaccatggcagtatagtaactgatgagagagggagccagatacgtgagttcctgaacttgatgatcgtgatcgaagacccgtactccgacaatattccaaaagatatctcatggaatgaagagcgtctggaagaatatgccaaacagttgataaccggtgagaacgtgcaggattttgaatacacctacgggcagcgtcttcgcaactgggatggcaaggttgaccagatcgcttatgtcatcgaaaaacttaaaaacagcaaaacaactcgccgcgcaactgcggttacatgggttccaacaactgatactctg…	MTEDAVIGRIIKARTISDAWYRGLNTIWNHGSIVTDERGSQIREFLNLMIVIEDPYSDNIPKDISWNEERLEEYAKQLITGENVQDFEYTYGQRLRNWDGKVDQIAYVIEKLKNSKTTRRATAVTWVPTTDTLVDEVPCMIIDDFKIREGKVHLTTLFRSHDFAGAYPANLYGLSKLLEYVAEKVGVPAGKITTISVSAHIYDHDWDNIEDIIKGVQ
NODE_1246_length_21791_cov_394.462103	fig|2206.11.peg.396	peg	NODE_1246_length_21791_cov_394.462103_4077_5363	4077	5363	+	3-phosphoshikimate 1-carboxyvinyltransferase (EC 2.5.1.19)				atgaaagtcgcagtaaacaaatcaaaaatatttggtgaagtgtatgcaccgccatctaaaagttacacacatcgggcaataacagtagcagccctctcacatgaatccgtaatccacaaaccattgctatcggcagataccatggcaactatcaatgcatgcgaaatgtttggtgcatacatcgaaagaacagatgatgatgatcttatcatacatggtgtagatggaaaacccattgtaccatatgatgtgatagacgttgcaaattcagggacaacactgcgtttcatgactgcgatttccgcgcttgctgatggaataaccgtcctcacgggcgacagttccataagatcaagaccaaacggaccattgcttgaggtactcaacgatctcggtgtc…	MKVAVNKSKIFGEVYAPPSKSYTHRAITVAALSHESVIHKPLLSADTMATINACEMFGAYIERTDDDDLIIHGVDGKPIVPYDVIDVANSGTTLRFMTAISALADGITVLTGDSSIRSRPNGPLLEVLNDLGVEAYSTRNNACAPLVVRGGLKGAIVQIDGSISSQFISALLIACPLTNNSTTLSIKRKLKSKPYVDVTLDVIEKAGGEIHVDDTNNIKFIIPANQKYDLKEYTVPGDFSSASYLLAAAAMTGSDVKVKNLFRSEQGDIAIIDILKRMGANIEWDTEKGIVTLRGGDLHGTTVDAGATPDLVPTVAVLAAVADGVTVIENAEHVRYKETDRLRAMALELTKMGIEVKEEPDKLTITGGNLVGANVKGWHDHRIVMALTIAGMVAGNTTI…
NODE_1246_length_21791_cov_394.462103	fig|2206.11.peg.397	peg	NODE_1246_length_21791_cov_394.462103_7266_5551	7266	5551	-	Methyl coenzyme M reductase alpha subunit (EC 2.8.4.1)			icw(3);Methanogenesis	atggcagacagagaaagaatgtttaagaaggctatggaagttaagtacacccaggagttcggtacaaaccagaacaagggcggagaaataacagacaagactgcaaaatacctcagacttggatacacacagagcccaagaaaggtagaaatggctgcagcaggagcagcaattgcaaagaagagaggacttgcagcatacaatccaatgatgcactgcgcaggtatccctcttggtcagaggcaactcacaccatacactatttccggtacggacatggttgtagaaggtgacgatcttcacttcgtcaacaacgctgcaatgcagcagatgtgggatgatatccgaagatcctgtttagtaggtcttgacctcgcacacgagacactcgaaaagcgt…	MADRERMFKKAMEVKYTQEFGTNQNKGGEITDKTAKYLRLGYTQSPRKVEMAAAGAAIAKKRGLAAYNPMMHCAGIPLGQRQLTPYTISGTDMVVEGDDLHFVNNAAMQQMWDDIRRSCLVGLDLAHETLEKRLGKEVTPETINHYLEVLNHAMPGAAIVQEHMVETHPALVDDCYVKVFTGDDELADEIDSQYVININKEFDKEQAAQIKASIGKTSWQAVHIPTIVSRTTDGAQTSRWMAMQVGMSFIAAYNMCAGEAAVADLAFSAKHAGLVSMSEMLPARRARGPNEPGGLSFGHMSDIVQASRVNKEDPAKVALEVVGAGSMLYDQIWLGSYMSGGVGFTMYATAAYTNDILDDNLYYNMDYINDKYKGAAKTGTTNKVKATIDVVKDIATEST…
NODE_1246_length_21791_cov_394.462103	fig|2206.11.peg.398	peg	NODE_1246_length_21791_cov_394.462103_8026_7277	8026	7277	-	Methyl coenzyme M reductase gamma subunit (EC 2.8.4.1)			isu;Methanogenesis	atggcatacaaagcacaatattacccaggcgcaacatctgttgcagctaacagaagaaagcacatgtctggtgaccttgaaaaattgcgagagatctcagatgacgatcttaccgcatgtcttggacaccgtgcagcaggtagtgactacccaagcacacacccaccactcgcagagatgggtgagccagcatgtacagtaagggaagctgttacagcaacccctggtgcaaaagcaggtgaccgtgtacgatacgttcagttcgctgactcaatgtacaacgcaccagcaacaccatactttagatcttaccatgcagcaatcaactacagaggtgtagacccaggaactctttccggtcgtcaggtcgttgaagctcgtgagagagatatggaagaa…	MAYKAQYYPGATSVAANRRKHMSGDLEKLREISDDDLTACLGHRAAGSDYPSTHPPLAEMGEPACTVREAVTATPGAKAGDRVRYVQFADSMYNAPATPYFRSYHAAINYRGVDPGTLSGRQVVEARERDMEEVAKEQLETEMTCPGLSGLRGCTVHGHSCRLQEDGVMFDMLDRRRLENGTIIQDKDQVGVPIDRKVDLGKPMSEAEAAKRTTFYRVDNVAFKDDKEVVEWVHRVWELRTRYGFQPKN
NODE_1246_length_21791_cov_394.462103	fig|2206.11.peg.399	peg	NODE_1246_length_21791_cov_394.462103_8645_8040	8645	8040	-	Methyl coenzyme M reductase operon protein C			icw(1);Methanogenesis	atgtttgatcgggaaactcaggtagttgattgcagacatggaatgggcataggtagaggcggaggactcgctcagcgaggtacactgtcagaaaccggtcgtcctgatgtgattgcagttgcaatgagccctggtcgaagacacatcacaaaacctatatgtgaaattacatacgggatgcgccgagagaatatacaggtcagtgtaatggtgttgaatagtggttcaggaattcctgattcaggattaaaatcaggttcttttgggatacgtcccgaagagattgaacaaattagaagacacaaactggctgtaatacatcttgggaacatacgtgaccatgtagtaagaaaggcacgatcgatattggaacaagttgatattcctgcgatagtagtc…	MFDRETQVVDCRHGMGIGRGGGLAQRGTLSETGRPDVIAVAMSPGRRHITKPICEITYGMRRENIQVSVMVLNSGSGIPDSGLKSGSFGIRPEEIEQIRRHKLAVIHLGNIRDHVVRKARSILEQVDIPAIVVCQIPVDFEDFAEAGIKTRLVKPKNADILTKGTVMEIVTGITRGETCPRDKLNELVKDVRTIMQPTLNN
NODE_1246_length_21791_cov_394.462103	fig|2206.11.peg.400	peg	NODE_1246_length_21791_cov_394.462103_9142_8648	9142	8648	-	hypothetical protein				atgagagaaataattccaaataaagatggccgaattcaggtcgaaattttcccgtcacgcttactgaatgctgaaactgcggagatactccttacggagttgaacaaagttgaaggtatttccagagcaatgatccagggtccccgcttaccaagaaaggtatcagcaggaccgggaactggcgaagatgtacgccacactgccagaaaaattgttcagattgctgatacagcaatagaactttcaatcagtgttggtcgaatacgacttgatatcgctgatgctgacgttaaagaagagatcagagcagtctgtgaaaagatactgccattcccgttcgaatatagaaccggacatttcttccattcaaaagcaacagtgtctgattatgcaaaacat…	MREIIPNKDGRIQVEIFPSRLLNAETAEILLTELNKVEGISRAMIQGPRLPRKVSAGPGTGEDVRHTARKIVQIADTAIELSISVGRIRLDIADADVKEEIRAVCEKILPFPFEYRTGHFFHSKATVSDYAKHGANANPSMLGMMDPKANVEDQVCILGAQKSD
NODE_1246_length_21791_cov_394.462103	fig|2206.11.peg.401	peg	NODE_1246_length_21791_cov_394.462103_10473_9169	10473	9169	-	Methyl coenzyme M reductase beta subunit (EC 2.8.4.1)			icw(3);Methanogenesis	gtgtctgataaaatagacatctacagcgacagtggaaaactgttaaaaagcggcgtagatctgatggcaattgcgccaaccagaaatgcagcagtcggtaagataatcacagataccaagagatctgtagcgattaaccttgcaggaattcagtctgctctcgcgagtggtagaatgggtggtaagggacgtcagattcttggacgtgaactcaactatgatgtagttggaaacgcaggtgcactcgaagcagcagttaagaaactggtgcaggtagacgcaggcgacaacacagtcgtaaagtcactgaatggcggcaaacagttgctcgttcaggtgccaaagggaagaactgacgcaggtgcagattatatatccgcaaccacagtaggagcagca…	MSDKIDIYSDSGKLLKSGVDLMAIAPTRNAAVGKIITDTKRSVAINLAGIQSALASGRMGGKGRQILGRELNYDVVGNAGALEAAVKKLVQVDAGDNTVVKSLNGGKQLLVQVPKGRTDAGADYISATTVGAASITQALLDQFNTDMFDAPIVKAAVWGSYPQTMDLMGGNIAQILSIPQQNEGLGFSMRNIMANHIAAITRKSAMNSASLSSIYEQTGLFEMGNAVGMFERHQTLGLAFQGLNANNLVFDTVKTNGKTGTIGTVVQSIVEKAIEDGVISVDKTAPSGYKFYKANDVPLWNAYTAAGTLAATLVNCGAGRSPQHVSSTLLYFNDIIEKETGLTGCDYGKVQGVAVGFSFFSHSIYGGGGPGVFNGNHVVTRHSRGFGIPCISAAVALDA…
NODE_1246_length_21791_cov_394.462103	fig|2206.11.peg.402	peg	NODE_1246_length_21791_cov_394.462103_10953_12188	10953	12188	+	Methyl coenzyme M reductase associated protein @ Fe-S oxidoreductase, related to NifB/MoaA family			icw(2);Methanogenesis	atggaagtagttgccgatataggaggaagccccggagttgattgccgcgggttttgtaagtactgttatttcaaaaaagtcaaagacgtccctgcatttggatgtaaatactgccttccgttcacaaaaggttgtgattactgcacacgcggtgtcagggaatcttatcctggttttaagccggtaaaggtcgtaatgcaggaaatcggccaggccgtacatttcagttcaaaagaagtagataaattcacaatcagcggcggcggagatgtaagttgctattcagaacttaatgaattagtatcctatctttcaaatcaattcggcaaaccgatccaccttggatacacaagcggcaaaggtttcagtaagggcaatgaagcacagttcttcattgac…	MEVVADIGGSPGVDCRGFCKYCYFKKVKDVPAFGCKYCLPFTKGCDYCTRGVRESYPGFKPVKVVMQEIGQAVHFSSKEVDKFTISGGGDVSCYSELNELVSYLSNQFGKPIHLGYTSGKGFSKGNEAQFFIDNGVTEVSFTVFATDPQLRDKYMHDPEPEASLQVLRDLCAHCEVYAAIVLIPGVNDGEVLEKTLTDLEEMGATGAILMRFANTREQGLILGNAPIIDGVVSHTVEKFEQIVRDSAARHSFRVTGTPLEDPLIGSPFAIRNDDEALAKLPILTKEATIITSSTAAPRLKEIFDKLGGSVNIVPVDKDVACLITIEDIEALDLSNIKDTVILPGRAFVHDPEVKAVLSRDGVERFVRRGEDTLTVDGEMSIGMTKEAVLELETQRFTGL…
NODE_1246_length_21791_cov_394.462103	fig|2206.11.peg.403	peg	NODE_1246_length_21791_cov_394.462103_15603_12181	15603	12181	-	Archaeal DNA polymerase II large subunit (EC 2.7.7.7)			isu;DNA_replication,_archaeal	atgggtgaactaatagcaagcgaatcaatgcatcaatatttcaacgaccttgagtccaaactcaagcacgaaatggatatcgcaaatgatgcgcgctcgcgcggtcgagaccctaagccttatgttgagataccgcttgccaaagaccttgcagacagggtcgaaaaccttatcggtgtaaaaggtaccgcagcgcgtattaggatacttgaagagaccatgtcacgtgaggaagcggcgctcgccatcgggcgagatgttgcagagggtaaggttgggtcgttcggatcaaaacaggaagccatcgaaggggcgatcagggtagccgttgcaatgttgactgaaggcgtggttgcagcaccgatcgaaggaattgaaagtgtcaggatctcgaaaaat…	MGELIASESMHQYFNDLESKLKHEMDIANDARSRGRDPKPYVEIPLAKDLADRVENLIGVKGTAARIRILEETMSREEAALAIGRDVAEGKVGSFGSKQEAIEGAIRVAVAMLTEGVVAAPIEGIESVRISKNDDGTDYISIFYAGPIRSAGGTAQALSVLVGDYVRRGVGIDRYKPRKEEVERYIEEIGVYRRVANLQYMPSEDEIRLIVENCPVCMDGEPTEEAEVEGHRDLERIPTNRVRGGMALVLAEGLALKAPKIQKHVKKLQMDGWDWLDTFLAGAKSEGDEDEGAGIKPKDRYLRDLIAGRPVFSHPSRPGGFRLRYGRSRNTSFAAAGISPAGMVIMDDFIAAGTQLKVERPGKAAGMAPVDSIEGPTVRLRSGDVLRIDDVEQAKALHS…
NODE_1246_length_21791_cov_394.462103	fig|2206.11.peg.404	peg	NODE_1246_length_21791_cov_394.462103_16118_15651	16118	15651	-	hypothetical protein				ttgaccgatgatgacttccatattgagaattttaatcctcaaagcaacaaggctgtcaatactttagattacacaaatatgctatgttcctgtcaagaccaattgaaaaaaggagaacctcgacattgtggggttttaaaagacaattggtttgataaagatcttctgatttcgccgttagattcgaattgtgagggacgttttgcctatactgcagacggaaaaatccaacctgccaatgaatcagataatgcggcaacaatgacaattgaaaaaatgaagttggatattggaattttgaacgactttcgcaagaaagcaattgagccatttttggatgaagatttggatggggcggattttttgaaatttgtgaatgattacctcaaaaagaattcg…	MTDDDFHIENFNPQSNKAVNTLDYTNMLCSCQDQLKKGEPRHCGVLKDNWFDKDLLISPLDSNCEGRFAYTADGKIQPANESDNAATMTIEKMKLDIGILNDFRKKAIEPFLDEDLDGADFLKFVNDYLKKNSYDTFNKFWTTIDHLFVQKPPHI
NODE_1246_length_21791_cov_394.462103	fig|2206.11.peg.405	peg	NODE_1246_length_21791_cov_394.462103_16375_16509	16375	16509	+	hypothetical protein				atgaaattgagtaaatcctcagtcaaaggggtctggatgtatgggataaaacatcaggagccgattcttattaagaaatttggcaggagtaagatagaaacggcaatagtgaaagtaagtttgaagcattcctaa	MKLSKSSVKGVWMYGIKHQEPILIKKFGRSKIETAIVKVSLKHS
NODE_1246_length_21791_cov_394.462103	fig|2206.11.repeat.46	repeat	NODE_1246_length_21791_cov_394.462103_16591_16722	16591	16722	+	repeat region				acaagaaaatgctcacttcgttcgcattaacttggactacataatcttatagattatatacaacgagaaaattctcccttcggtcgaattgactcggactatataattctataaattatatactatgaaaaa
NODE_1246_length_21791_cov_394.462103	fig|2206.11.peg.406	peg	NODE_1246_length_21791_cov_394.462103_16792_16908	16792	16908	+	hypothetical protein				ttggacacagaacattatcttcagacaacggaagatgcattttggtcaagacttccagatgggtgcaaattgaacgtactctttaaacgtatggggcataattatgagaaaatatga	MDTEHYLQTTEDAFWSRLPDGCKLNVLFKRMGHNYEKI
NODE_1246_length_21791_cov_394.462103	fig|2206.11.peg.407	peg	NODE_1246_length_21791_cov_394.462103_17005_17220	17005	17220	+	hypothetical protein				atgtcaattaagggatttgtggattatcaaagaagagaatattgtaatgacataggatgttccattcagctgataatgaacaaaagcggggaagattcaacagagtataacgacctgagggaaatatgcaagaataattgtctgcataccacatatgaatttcatcattggctgatcgaaaaagactatttactggtcagacctgacgaaaaataa	MSIKGFVDYQRREYCNDIGCSIQLIMNKSGEDSTEYNDLREICKNNCLHTTYEFHHWLIEKDYLLVRPDEK
NODE_1246_length_21791_cov_394.462103	fig|2206.11.peg.408	peg	NODE_1246_length_21791_cov_394.462103_17238_18017	17238	18017	+	Putative aldolase				atggattggggaatgaagaatcgattatcacgtataattaaaccggaaagtgggcattgcgtaatgctggcagttgaccacggatattttcagggtccgactacagggttaaggaaccttgctaaaacagtagatccactgttgccatatgctgatgcattgatgataacaagaggcgcgatcaggaactggatagcgcctgaggtggatgtaccgatcatcctgcgtgtttcaggtgggcagaccattctgaaagaattgtccaacgaggttataacgacctctatagaggatgctatacgaataaacgcatccgcgatcacatgctcagtatacattggcggagaatacgagaaggaaacaatagccaatcttgcccagcttgtggatgaaggggaa…	MDWGMKNRLSRIIKPESGHCVMLAVDHGYFQGPTTGLRNLAKTVDPLLPYADALMITRGAIRNWIAPEVDVPIILRVSGGQTILKELSNEVITTSIEDAIRINASAITCSVYIGGEYEKETIANLAQLVDEGEKYGIPVLAVTAVGKDMVRDSRFLGLASRVCVEMGTHIVKTYYTENFSDVVEACGNVPVVIAGGKKIPEMDALQMAYNAISDGASGVDMGRNIFQSDNPVGMIQAVRSVVHDGNSVKDAYEIYERSK
NODE_1246_length_21791_cov_394.462103	fig|2206.11.peg.409	peg	NODE_1246_length_21791_cov_394.462103_18023_19015	18023	19015	+	Alcohol dehydrogenase (EC 1.1.1.1)			isu;Fermentations:_Mixed_acid	atgggttccatgaaagtagctgtttactataacaataaggatgtcaggttagaagaccggccaatacccaaaattaaagacggggagatccttgtcagtgtcaggtcatcgggtatctgtggaactgacctgatggaatggtataggatcaaaaaagctcctcgcgtattgggtcatgagatagccggcgagatagtcgaatccagatcagattattttgaagtcggtcaaagggtatttgtaagccatcacgttccatgcaacgaatgtaaatattgtctcgcaggcgaccatactgcctgtgaaacattgcacaaaggcaattatgatcctggcggattcagtgaatatgtcagggtcccgaagataaatgtcgagaatggaacctatgtcctgccc…	MGSMKVAVYYNNKDVRLEDRPIPKIKDGEILVSVRSSGICGTDLMEWYRIKKAPRVLGHEIAGEIVESRSDYFEVGQRVFVSHHVPCNECKYCLAGDHTACETLHKGNYDPGGFSEYVRVPKINVENGTYVLPHNVSYEEGTMIEPLACVVRIQRIIGVKEGQTVLVMGCGISGLMNISLAKSKGAKVIATDVVDYRLKKAKEFGADEVYNAMEYLDIKADKIIMCTGAMSAFEDAFRFIDKKGTIALFAIPNRDFPIPVEDFWRNELSIVSSYGAAPVDLEESLELIKNGTINVKDMISHKFRLEDIQKGFDVAGEAQDSLKVIVSTDI
NODE_1246_length_21791_cov_394.462103	fig|2206.11.rna.7	rna	NODE_1246_length_21791_cov_394.462103_19173_19100	19173	19100	-	tRNA-Thr-TGT				gcctcggtggctcagcccggcagagcgagtgatttgtaatcactaggtcgcgtgttcgaatcacgctcgaggct
NODE_1246_length_21791_cov_394.462103	fig|2206.11.peg.410	peg	NODE_1246_length_21791_cov_394.462103_19181_19798	19181	19798	+	Ribulose-5-phosphate 4-epimerase and related epimerases and aldolases				atgcaactcttagatacaatcatagcaaataaatgttatggcatacgtaacctattccagataaccatgtggcaggatatttcaaagatcggtaaaaagcttgtagaccacgggcttgtagaatcacacttcggcaacattagcgtgcgtacacaggacaagatgctgataaccagaagcggcacggctcttgacgagatcactgaggacagtgtggtcgaagttgaactgaaaggtacatcaggacttgatctgatcgcgtcatccgaagccattgtgcatcgtgctatctacaaggacacatccgcacttgccatcatacatgtgcactgccagtttgcagtaacgctgtcgcttttaagcgattctgattctatagtgccggttgacagtgaaggg…	MQLLDTIIANKCYGIRNLFQITMWQDISKIGKKLVDHGLVESHFGNISVRTQDKMLITRSGTALDEITEDSVVEVELKGTSGLDLIASSEAIVHRAIYKDTSALAIIHVHCQFAVTLSLLSDSDSIVPVDSEGQYFLHEIPIVRGGIGTPELAKNTARALAEHKGAIIYSHGTFATGKMLEEAYVVTTQIEHSCAIKYRFDLARK
NODE_1246_length_21791_cov_394.462103	fig|2206.11.peg.411	peg	NODE_1246_length_21791_cov_394.462103_19856_20464	19856	20464	+	Archaetidylglycerol phosphate synthase				atgaccttcaattacctgcgaccattcgcctcaaaattcattgagccagtagcaaaagcatttacaaaagcaggcatatctccaaatgcagtttcgatcatgtcactcttatttgctgcaatggcaggagtatacttctattatgcagatggcaatcccaaaattgtgctcattgcaggattatttgtattctttaactcatttcttgatgcaatggacggcttaatggccaggcatctcaaaatagcaggtgcaaaaggagatttcttagatcatgtcatcgatcgttattcagatgtgttcattatctgcggcatctttcttggcgggcatgttgactggaggataggtgtggtggcaatcgttggtgttcttttaacaagttatcttgggacacag…	MTFNYLRPFASKFIEPVAKAFTKAGISPNAVSIMSLLFAAMAGVYFYYADGNPKIVLIAGLFVFFNSFLDAMDGLMARHLKIAGAKGDFLDHVIDRYSDVFIICGIFLGGHVDWRIGVVAIVGVLLTSYLGTQAQALNIGRYYGGVMGRADRLILIILASIIYFVYPICVSGFSALGWVMIAIAVGSHITAFQRIIHIWKSL
NODE_1246_length_21791_cov_394.462103	fig|2206.11.peg.412	peg	NODE_1246_length_21791_cov_394.462103_20549_20995	20549	20995	+	Archease			isu;Archease	atgccagtgccaattccagacaaaggatatgaatattttgaacacacagccgatgctaaattcagggcatatggtatgacacttgaagaagcgttccaaaacgctgctattgccatgctcaacgtgatgatcgataccagcaagatatcaaatgaggtttcggaaaaaatagaactcacatcagaagaccttgatggattggctgtagactggctatcggaacttctctacctctttgaggttgaaagggtggtattcggaaagtttaaaatcgacaacatcacagaacacgatggggattattcactatcggcgattgcctatggcgaacctcttgacctgtcgcggcataagtttgacactgaagtgaaggcagttacctacaacgagttgaaagtt…	MPVPIPDKGYEYFEHTADAKFRAYGMTLEEAFQNAAIAMLNVMIDTSKISNEVSEKIELTSEDLDGLAVDWLSELLYLFEVERVVFGKFKIDNITEHDGDYSLSAIAYGEPLDLSRHKFDTEVKAVTYNELKVEETTDGWVVQVVVDT
NODE_1246_length_21791_cov_394.462103	fig|2206.11.peg.413	peg	NODE_1246_length_21791_cov_394.462103_21155_21790	21155	21790	+	RNA-2',3'-PO4:RNA-5'-OH ligase			isu;RNA_3'-terminal_phosphate_cyclase isu;tRNA_splicing	atgatagatgaaactgatactactgacgcttttgggctggttaaaaaaatagacgacaacacatgggaattatcggatgattacaagcctggcatgagagtcccgggacgcatctttgtatcggaaaatttgatgcacggtcttgatagaaagacacttgaccaggtggcgaacgttgcaaccttgcccggaattcagaaatattccatggcaatgcctgatgcccatcttggctatggttttcctattgggggagttgccgcattcgacaaagaagaaggtgtgataagtcctggtggggtgggttttgatatcaattgcggggttcgtcttatccggacgaacttgcaggaagatgacgtacgtccacgtatgaaagaacttatgtcaaatctcttc…	MIDETDTTDAFGLVKKIDDNTWELSDDYKPGMRVPGRIFVSENLMHGLDRKTLDQVANVATLPGIQKYSMAMPDAHLGYGFPIGGVAAFDKEEGVISPGGVGFDINCGVRLIRTNLQEDDVRPRMKELMSNLFSEIPSGVGSKSRIRASDSELDDAFIHGSRWAVEAGYGVEADIEHCEGNGHIEGADPAQVSDKARKRGKPQFGTLGSGNH
NODE_12705_length_2815_cov_433.614583	fig|2206.11.peg.414	peg	NODE_12705_length_2815_cov_433.614583_1_1008	1	1008	+	hypothetical protein				ccgatcatgggcgacatacagttcaaagtagcaaacgatcctgcaaatgtcaggtactacccattcgtagaggtcaagactgcgccccaggattcacttgatattagcatgccttcatctgtaaaacagggagattacgtatccgtcattgtaacctcacgcggtgcaacagtaagggatgtcgcggtcaagttcgatgatgataaagttggtaagacatcagtagatggaactctaacatacaagcctgcactggctggaacatatacagtcacagccgaaaaggaaggttatgtatctgcaagtggtaaggtagaggtcatatccccaatggatgagacaaaaaagatgagcattgaagtctctcctgacactgtttacgaaggcaaccagttaatg…	PIMGDIQFKVANDPANVRYYPFVEVKTAPQDSLDISMPSSVKQGDYVSVIVTSRGATVRDVAVKFDDDKVGKTSVDGTLTYKPALAGTYTVTAEKEGYVSASGKVEVISPMDETKKMSIEVSPDTVYEGNQLMISTIKAISGEAIDGVDVSFDGKSLGTTSLNGTVFYTVKDPGMHKLTATKIGLLDAELNIEVLALEAKFEFSNLVISPLEVKKGKDVTITFDAINTGTAAGNYNVDLMINGNLAESRQITLGIGDSTTIEFEISKDEPGTYLVEVNGLSGTFEVLEKAGGTAIYVIGILGVFAAVAVGYMFTAGGWTVEMVTAKVAEFIESVR
NODE_12705_length_2815_cov_433.614583	fig|2206.11.peg.415	peg	NODE_12705_length_2815_cov_433.614583_1134_1021	1134	1021	-	hypothetical protein				atgaagatatctgtaaaaatattcgttttgatgacaaaatacgaacacaaatggaacactgatatttgttttccttctcgtgtacctctgtggttcaaaaatcaccaaaaataa	MKISVKIFVLMTKYEHKWNTDICFPSRVPLWFKNHQK
NODE_12705_length_2815_cov_433.614583	fig|2206.11.peg.416	peg	NODE_12705_length_2815_cov_433.614583_1174_1359	1174	1359	+	hypothetical protein				atgactgccaccattttacacagaccgcatgatacgataacaaataataatgaattggcacatgtggtcattgatgatgagcccctcagtgattatgctctaaatgagattaaagaggcacgcgaggaaataaagcgcggcgagttctatactgaaaaagagattaaggctatgtttagattataa	MTATILHRPHDTITNNNELAHVVIDDEPLSDYALNEIKEAREEIKRGEFYTEKEIKAMFRL
NODE_12705_length_2815_cov_433.614583	fig|2206.11.peg.417	peg	NODE_12705_length_2815_cov_433.614583_1359_1616	1359	1616	+	hypothetical protein				atgccttatactattatttatagttcaagagcagccaaacatcttgaaaaactcccctctgacataacactgaaagttatcgagtctatttctgaattaaaatatgacccatatcgccaagttcataaaatgaagggtcattccgaatacagatatcggattggacaataccgtgctattattgacataaatgataaagaaggcattatagaaatattaatggtgggtcaccgaagtaaagttaatcgtaattattaa	MPYTIIYSSRAAKHLEKLPSDITLKVIESISELKYDPYRQVHKMKGHSEYRYRIGQYRAIIDINDKEGIIEILMVGHRSKVNRNY
NODE_12705_length_2815_cov_433.614583	fig|2206.11.peg.418	peg	NODE_12705_length_2815_cov_433.614583_2263_1736	2263	1736	-	Uncharacterized HTH-type transcriptional regulator MJ0621				atgagtattgttgataaaataattacttctgtgtttgaatcagatgatgcgttccaaaaaacgctttcaaagtccatcaaagaggacttgaatataacagttcttgatttttccgagcaggcaaaaattccgccaagtactatgtataagatcctctcaggcaacagggagcccaatataaagacgctccgccagatcgtaaagacagtacgaaaactggaagggtctgagcatggtgatttcattgcggtgatcgctgcccgtcctgtgctggatagtatcagcgaaacaaaaagaaagatcggcggcacgcttttaaccatacgggaatattccgctacctctattgaggaagcgatcattgcagcagtccgtgccgagcgtgagggtgcgaaagcg…	MSIVDKIITSVFESDDAFQKTLSKSIKEDLNITVLDFSEQAKIPPSTMYKILSGNREPNIKTLRQIVKTVRKLEGSEHGDFIAVIAARPVLDSISETKRKIGGTLLTIREYSATSIEEAIIAAVRAEREGAKALVCAPIVSTTVEKILRIPVATIMPKNSMIEAIELAAKKIGSL
NODE_12705_length_2815_cov_433.614583	fig|2206.11.peg.419	peg	NODE_12705_length_2815_cov_433.614583_2451_2813	2451	2813	+	ABC transporter, substrate-binding protein N-domain MJ1180 / ABC transporter, substrate-binding protein C-domain MJ1181				atgaaaataaaaggaatattatttgtaacaatcatattattggcagcagcattcgtatctggatgcactgctcctaaagaagaacagatgacagaactaaacattggatatcagccaagcacgcaccagatcgcacacatgaccgcaatggaaaaaggctggtgggctgaagatctcgcattttttggcataaagaacataaatgaatatgaattcccaacaggtgcacctgagatgcaggcaatgcttgcgggtgaccttgatatcgcttacgtaggtgctgctcctgtaatatccgcccttagcagtggactggatgcaaagatcgttgcaggtgtacagacacagggttccaaccttgtg	MKIKGILFVTIILLAAAFVSGCTAPKEEQMTELNIGYQPSTHQIAHMTAMEKGWWAEDLAFFGIKNINEYEFPTGAPEMQAMLAGDLDIAYVGAAPVISALSSGLDAKIVAGVQTQGSNLV
NODE_12779_length_2804_cov_391.707882	fig|2206.11.repeat.47	repeat	NODE_12779_length_2804_cov_391.707882_1_180	1	180	+	repeat region				cagctttttgtaactttccggccacagagtacacagagagcacagaggttgtagcaactttctctctgtgtactctgtgccctctgtggcttgaattacacttgcaagaagttatatttatttttttaatgtcacatgtatttatctacagttctaaattatacttacggagtggtataa
NODE_12779_length_2804_cov_391.707882	fig|2206.11.peg.420	peg	NODE_12779_length_2804_cov_391.707882_427_146	427	146	-	hypothetical protein				atgctatcaattaatcatacttctaataaatcagagtctgtaggaatggcaagttaccataaaagaattataaattattgcatgatagatttgatccggcttataaaatattttttatacacccttaatccgcagaggttattgtttccattatcatttattatgtatggtgttggtgacggtataactgctgctaatatgatgagtaaaatgggtattatgtccgaaataaatccgatcgtacgttttataccactccgtaagtataatttagaactgtag	MLSINHTSNKSESVGMASYHKRIINYCMIDLIRLIKYFLYTLNPQRLLFPLSFIMYGVGDGITAANMMSKMGIMSEINPIVRFIPLRKYNLEL
NODE_12779_length_2804_cov_391.707882	fig|2206.11.peg.421	peg	NODE_12779_length_2804_cov_391.707882_971_738	971	738	-	hypothetical protein				atggtggtttgggatttatatcctcaagaggaagaaaatccttccatggcatggtctgaattcctactgccctttccaaatccttcgttcgataaaaggaacttcgtgttaaaaagaattgcaatccacgaaagaatttggaaaatatttgctttttttggtattatatttaccgtaatattatctgtaatatatctggcaacgtctgattacacactcttgactccaggataa	MVVWDLYPQEEENPSMAWSEFLLPFPNPSFDKRNFVLKRIAIHERIWKIFAFFGIIFTVILSVIYLATSDYTLLTPG
NODE_12779_length_2804_cov_391.707882	fig|2206.11.peg.422	peg	NODE_12779_length_2804_cov_391.707882_2804_1005	2804	1005	-	hypothetical protein				agggatgttgatacggtaaatacagttcttccacagctaatatcgtttcaatcaaaaagtatatattgtatttctatatattattctactcttttattcgttttgtttgtatattgtggcaaaaagtatatattgtatttctatatattattctattcttttattcgttttgtttgtatattgtggcaaaaagtcataaccgagaacgctcatataactgttattatcaaaaatattcatcgaaattgtaactaccaacattggataacaatgaatgaaaaaaaaaaagaagtgtcctctaaaaaaagaccattggttatttcagatcagcaggattccggcacctacataggccttattattggcaccatcatccttgtcacgggtgctgttgtgctg…	RDVDTVNTVLPQLISFQSKSIYCISIYYSTLLFVLFVYCGKKYILYFYILFYSFIRFVCILWQKVITENAHITVIIKNIHRNCNYQHWITMNEKKKEVSSKKRPLVISDQQDSGTYIGLIIGTIILVTGAVVLFGDIYSGLKTEGLDITFAFIFRMGLIVAFAYGAISCFSALYRIISLNRMLSKQIGDEFEDFVIYTRPFIEEVIRQRLAVEKVIDKLEVLEKKTNQNSSNREQSQNTTNIYPKESQNVASSKWWEFLFFIALLTSISTGLFMYLEQHPYEMVPYSLIILGIAWWILMAKYFNLLFDQRSIYVPALFITFLPTASILLRIVIEIYQALFVVYLILFFYIIILYYYYKYLATGISPFSIEKLKEGIKDSKNIKAEMSAANEIETEKVSV…
NODE_12817_length_2797_cov_393.719476	fig|2206.11.peg.423	peg	NODE_12817_length_2797_cov_393.719476_3_527	3	527	+	Radical SAM domain protein				ggtgtttacggatacaatctgcgcctttcccatgaaccaactgcagatgagattataagtgaactgaacaccctcaatctatcaaagtacaaagaagtggtattcacagggtttggggagcccacgatacgactggatgaaatgcttgaggtcacacgatggctgactgagcgcaacgtgactgtcagacttgatacaaatggacatgccaacctcattaatcctgacagggacgtagtctccgagttaaaagaagcaggattgagtgccgtgtcaataagtcttaatgccgaatctgaagaattgtacaacaaactatgcagacctgtctatgacaattcatatcaggcaatgcttgatttcacaagatccgcgctggatgcaggaatacaaacaagg…	GVYGYNLRLSHEPTADEIISELNTLNLSKYKEVVFTGFGEPTIRLDEMLEVTRWLTERNVTVRLDTNGHANLINPDRDVVSELKEAGLSAVSISLNAESEELYNKLCRPVYDNSYQAMLDFTRSALDAGIQTRMTVVGVPEIDIEKCELIAQEIGVDFHVRQRNSVEIIDRGFR
NODE_12817_length_2797_cov_393.719476	fig|2206.11.peg.424	peg	NODE_12817_length_2797_cov_393.719476_1225_584	1225	584	-	GTP-binding protein EngB				atgaagaaaggtaagagtcttgaagaaggtgcaaaagttgagattatttttgttggtaggtcgaatgtcggcaaatcttcatttataagggatttgacaggaaaaaagaaggtacgggtaggtaaacgtccgggtttgacattaattccccatcacttacgttattcagacatgctgataacggacatgccagggtttggattcatgagcggtgtacaggaacaaagtcaaagttttgtgaaggattcgattgtagaatatatcgaggacaatgccaaacgaattttgctggctgtaatgatcgttgacggtgcaatatttttggatctagttaaacgttgggaaggtaggaacgagattcctattgatattgagatgttcgatttcttacgtgagatg…	MKKGKSLEEGAKVEIIFVGRSNVGKSSFIRDLTGKKKVRVGKRPGLTLIPHHLRYSDMLITDMPGFGFMSGVQEQSQSFVKDSIVEYIEDNAKRILLAVMIVDGAIFLDLVKRWEGRNEIPIDIEMFDFLREMGIDTVVAVNKIDKINPDELDETLDGIADSLGMMAPWRQWLDTIAPMTVKKGDTRSLRGLIRKRLHDAKRDDLYKYIPKTT
NODE_12817_length_2797_cov_393.719476	fig|2206.11.peg.425	peg	NODE_12817_length_2797_cov_393.719476_2261_1266	2261	1266	-	Single-stranded-DNA-specific exonuclease RecJ				atgaaatacgttagtaaaacgatgaaaacagattccattattttaacccatggtgattctgatggtgtatgtgcaggtgctattgcaaagagcgcctatcctgacggtcatgtatatttcacaagtccggtaaatcttctcaaaaaactggaatttacagacgggtataaaaatatcataatatgtgatattgcagttgatgaacgtacctgtgttgaattatacaatagactcgaggaacttgcaaaggtttccaatgtaatttacattgaccaccatccactacctaaggcttgctgggattctgaatggttctatcatgatcttggtccttgtgcatcagagttgacatacagggtactcgaagacaggttaagcagggatatgcgaaggatagcc…	MKYVSKTMKTDSIILTHGDSDGVCAGAIAKSAYPDGHVYFTSPVNLLKKLEFTDGYKNIIICDIAVDERTCVELYNRLEELAKVSNVIYIDHHPLPKACWDSEWFYHDLGPCASELTYRVLEDRLSRDMRRIAIYGAIGDFCDNTPLINEWSHDWDKRGLYFQAGTLVQALTYVGRDYDFKRQLINPLSHDKIPSEIGHLLDYARDASEKEEILRLYVKGHVKIMENLGYVVNANGYMSKAAIYAASYSKKGVGISAEYRQRKHAYDLSIRSKGFVDINRALRVVAKEHGGTGGGHAFAAGARIPRDSLDAFLRDFDNMIGRFENSVDEKI
NODE_12817_length_2797_cov_393.719476	fig|2206.11.peg.426	peg	NODE_12817_length_2797_cov_393.719476_2415_2263	2415	2263	-	hypothetical protein				ttggttgacaaagtaaaatccctgccttcaaaggcgatggagttgcctgggtttagtggattggggtttgtattcgcaattttaagtgcgggtgcagttgcaggtaaaaaaataatttttaccaacgttggtactaataaaaggaaaaaataa	MVDKVKSLPSKAMELPGFSGLGFVFAILSAGAVAGKKIIFTNVGTNKRKK
NODE_12817_length_2797_cov_393.719476	fig|2206.11.peg.427	peg	NODE_12817_length_2797_cov_393.719476_2796_2476	2796	2476	-	hypothetical protein				atattgaatgatgtgataaatatcacggtttatgtttggaatgaaggtgatcgagcagcccatgtttatatttcagatgagattcctgcaggtacaacaaaattaagtggtgaaacaagtgctgatatggtgttacaaccatcgagaaattatacaatgcaatattcgataaagatggatcgaattggggatatcacaataccttcagcaaaagcacaatttatggatgcaaagagatatggtgatattatagaatcaaaaaaacagatcatatcggtaattgaagaacatattccagaagaaatcgaacctgtgcagtaa	ILNDVINITVYVWNEGDRAAHVYISDEIPAGTTKLSGETSADMVLQPSRNYTMQYSIKMDRIGDITIPSAKAQFMDAKRYGDIIESKKQIISVIEEHIPEEIEPVQ
NODE_12848_length_2792_cov_406.959850	fig|2206.11.repeat.48	repeat	NODE_12848_length_2792_cov_406.959850_1_127	1	127	+	repeat region				gattaaggcaccaaaatttgatgtgaaagaatgtatacctacacaatctgatgacttttagaagttaattgtatcgattgatgtcggttagggttattttttggcttggtttttgtcaaagatgagt
NODE_12848_length_2792_cov_406.959850	fig|2206.11.peg.428	peg	NODE_12848_length_2792_cov_406.959850_790_272	790	272	-	tRNA (cytidine(56)-2'-O)-methyltransferase (EC 2.1.1.206)				atgaaacggatagtcattctacgcataggacaccgtcctgaacgtgataagaggattacaacacacgtcgggcttacagcccgggctcttggtgcagaaggtatgctgctcgcatccgaggataaaaaacttgtatccaatgtcgaagatgtagttcaacgctggggcggggatttctatgtcaggaatgatgtcaactggaagcatgagattcaaaaatggaaagacgatggcggtaaggtctgtcatctttctatgtacggcatcaacctgccggatgcggttgatgatctaaaagaatgtgacaaacttatgatcgtggttggtgccgaaaaagtacctgccggaatgtacgaactggcagactggaacatagcagtcggaaaccagccgcattcc…	MKRIVILRIGHRPERDKRITTHVGLTARALGAEGMLLASEDKKLVSNVEDVVQRWGGDFYVRNDVNWKHEIQKWKDDGGKVCHLSMYGINLPDAVDDLKECDKLMIVVGAEKVPAGMYELADWNIAVGNQPHSEVASVALTMDRIAENDPLKKVFEGAELTIVPMERGKCVI
NODE_12848_length_2792_cov_406.959850	fig|2206.11.peg.429	peg	NODE_12848_length_2792_cov_406.959850_1894_863	1894	863	-	COG1180: Radical SAM, Pyruvate-formate lyase-activating enzyme like				ttgatcaaagaagctatgctttatggtaaacttgatggcggcaaggtactatgtcatgtatgcaaccatagatgcactattgtaccgggtaaaaaaggattttgcaaggtacgtgagaaccgtgacggtacgctatacacactgatctatggtactgtttcgagcgagtccgttgacccgatcgagaaaaaaccgttgttccatttctatccgggttcactttcgtattcactcgggacaattgggtgtaatttcaggtgcaaacactgccagaactggacgatatcacaggtcgggcttgaccaggcacattctattgagataatgccggaagaagcggttgcacgtgccctcgagtcgggttcaaaaagtattgcatggacctacaacgaacctacc…	MIKEAMLYGKLDGGKVLCHVCNHRCTIVPGKKGFCKVRENRDGTLYTLIYGTVSSESVDPIEKKPLFHFYPGSLSYSLGTIGCNFRCKHCQNWTISQVGLDQAHSIEIMPEEAVARALESGSKSIAWTYNEPTVWYEYTYDCAKLAKEAGLATIYVTNGYITPEALREISPYLDAFRVDIKAFTEEFYKEVCSAKLAPVLESAKLAKELGMHVEVINLVIPTRNDSADEIRQLSKWVHDNLGADTPLHFTRFQPHYKMQDLPATPVRTLEMAHDIAKEEGMQYVYVGNVFGHKYESTYCHSCGNLLIKRGLFDVGEYNVTQEGTCPECGEAIPIIGNYADVHD
NODE_12848_length_2792_cov_406.959850	fig|2206.11.peg.430	peg	NODE_12848_length_2792_cov_406.959850_2421_2053	2421	2053	-	hypothetical protein				atgcctatatcccaattggattacgttaccacattcatttggctttacaatattggtgctgcatttatcatattatttttaattttgcagataatgtttatgtctcgaaaacttgatgttggtgttattcgtgcccgattatttttgaatacagatgtgttgaatgaaacctggatacatatatccattgcaggtgtagcatttgcgattaacgcatttgcaggattcttgaaattcaatacggatataaatacttactatatttgggaaatttctgagataatcttcttaggagcatttgttgctatgctttaccaatggtaccattttatcaatggattaacttctgataaaaataaatacgattaa	MPISQLDYVTTFIWLYNIGAAFIILFLILQIMFMSRKLDVGVIRARLFLNTDVLNETWIHISIAGVAFAINAFAGFLKFNTDINTYYIWEISEIIFLGAFVAMLYQWYHFINGLTSDKNKYD
NODE_12931_length_2778_cov_422.325538	fig|2206.11.peg.431	peg	NODE_12931_length_2778_cov_422.325538_528_1	528	1	-	hypothetical protein				atggaaagtactaatccggacggaatttctgtacttatatattacaagtggaaaatcgcaataagcatagctattgccattcttcttgctgtttcagtcataattgttttaccacttgcagatggtattgtgcttggacttgttttcgcatatatctcacgtccgatatacttaaaatttaaaggacataggaaaatgggggcatttgttgcaacaatgtttatcgtaattccgatgataatcattctgggaagtggattaattgaaattattaaccagatcacgtggattgtgaacaatcaaggtcaggttattggagacgtgtttgattttataaagaatatcgcttttcctgaaagcatccataagcaactccaacaattgacatgggatttttca…	MESTNPDGISVLIYYKWKIAISIAIAILLAVSVIIVLPLADGIVLGLVFAYISRPIYLKFKGHRKMGAFVATMFIVIPMIIILGSGLIEIINQITWIVNNQGQVIGDVFDFIKNIAFPESIHKQLQQLTWDFSTSILPLIGKIGFVSYAQSIAMFFVNLLISIIVCFFLLADGDGL
NODE_12931_length_2778_cov_422.325538	fig|2206.11.peg.432	peg	NODE_12931_length_2778_cov_422.325538_2778_622	2778	622	-	PUA-PAPS reductase like fusion				attttcttgttaccaacctttcaccaaaccgccatctatatttatagtttaaaaataactatcccattcacaatgcaatcacaaaagtacaaaacgggtacacaaaataagtttgtcaacccaaaatcccagtcaggaacgcaagagcataggcgctctaaaaagcatagcaaccatattgtcaattacgaaaatgattacatattctggtgccatgaatgcaatgttccacttctcgagccgcaatgttttacttgtaaaaacgacggtatcaggctgcaactttcacaacccgcagatgtccgtttctgttcaccatttgaacgcaagatacttgcagaccaattgatatcggaatacgcctgcgaccctctcggcgatagaataatcctgctgaac…	IFLLPTFHQTAIYIYSLKITIPFTMQSQKYKTGTQNKFVNPKSQSGTQEHRRSKKHSNHIVNYENDYIFWCHECNVPLLEPQCFTCKNDGIRLQLSQPADVRFCSPFERKILADQLISEYACDPLGDRIILLNKIPGDDKTDEVIIDGLHFGVLRFDLSIMDYKFDLLPEGAKVLHAHTEKKTVVTKRSTRHLSGKNIGFDQIENYTDDIKKGDPILVVSGNLTGFGTAYTDSSDFSSTQGAVLKIKKIDSNPAVLNEKIPDMDDIVNANLPYIRQLGKNAMNTIKGIANQKQHKDLPVHVSFSGGKDSLVVLDLTQSALNKRPVKAFIVNTGLEFPETIDFARDYCKQNNIDLHEADAGEAFWEHLENFGPPAKDFRWCCKVCKLAPASNVIEECAKN…
NODE_12990_length_2766_cov_443.793861	fig|2206.11.repeat.49	repeat	NODE_12990_length_2766_cov_443.793861_1_127	1	127	+	repeat region				gaacattcacgagcaattaatatatgcgaagttatattggaagtattacattgtaaaattcaaattgtactgatgtaatcttataaatcatacaaattagatcatactgataaaaggagctgaaaac
NODE_12990_length_2766_cov_443.793861	fig|2206.11.peg.433	peg	NODE_12990_length_2766_cov_443.793861_414_1508	414	1508	+	Mannose-1-phosphate guanylyltransferase (EC 2.7.7.13) / Mannose-6-phosphate isomerase (EC 5.3.1.8)			isu;Mannose_Metabolism	atgcgagagatcaatagacgatttggcagatctattgttggtgttttttcatcagaccacatactcgacaaaaaagcaatggaaacaatcgtcagtgcagagaatttggcatctgatcacctcgtgacctttggaattgtacccacatcaccacatacaggttatggatacgtaaaatctgcaaaggcgattgatgttggttacaaggtttctgattttatggaaaagcctaaccttgagaatgctaaaaaatatatcgaacaagggtgcatatggaacagcggaatgttccttttcgataccgatatattctttactgaattgaaagagcatgctcctgaaatttttgaagcatttgacatgacaagtgatatgccgcttgatatcaaaaatatttac…	MREINRRFGRSIVGVFSSDHILDKKAMETIVSAENLASDHLVTFGIVPTSPHTGYGYVKSAKAIDVGYKVSDFMEKPNLENAKKYIEQGCIWNSGMFLFDTDIFFTELKEHAPEIFEAFDMTSDMPLDIKNIYLNLPSISIDYGIMEKSSRVAVVKLDHKWSDLGNFDALYDENEKDEQGNVVYDCDDVLINSTDNLIYSKPNKIVSLIDINDMVVVDTPDALLVCPRKSSQKVKDVVTALKDANDERAQFQQTVYRPWGSYTILESSERHKIKNIMVMPGRTLSLQMHHHRSEHWVVVKGMACVQVNGKQQFLRQGESTFIRSGEKHRLSNHGKILLEIIEVQLGESVDEDDIVRFDDEYGRV
NODE_12990_length_2766_cov_443.793861	fig|2206.11.peg.434	peg	NODE_12990_length_2766_cov_443.793861_1530_2024	1530	2024	+	hypothetical protein				atgatcaaaatattgcttgatgcagatgcatccattaagttgacaaaaattaatcttattggaatacttgcaactggtttcgaaattcttttgacctctgaggtttatgacgaacatgtaaccgctggtttaaagaaagattataatgatgcgaaagtgataaaaacacttattgacaatagaaatatcactgttgtgaaagtcgctaaaaggtcatcggtccatgataattttagattgggacgaggtgagacaagtattatgaattattgtttaacgaacaatgttgatatgatcgtttctgatgatgaggcattcctaaaaatactggataaatatgatgttattttcacaccggtggctggtgctgttttaatgagtgttgtacatggtttgatc…	MIKILLDADASIKLTKINLIGILATGFEILLTSEVYDEHVTAGLKKDYNDAKVIKTLIDNRNITVVKVAKRSSVHDNFRLGRGETSIMNYCLTNNVDMIVSDDEAFLKILDKYDVIFTPVAGAVLMSVVHGLINKEKGLKYLESLKPMIRDEHMFYIKSKIEDL
NODE_12990_length_2766_cov_443.793861	fig|2206.11.peg.435	peg	NODE_12990_length_2766_cov_443.793861_2024_2323	2024	2323	+	hypothetical protein				atgagtattacaatcgatataccaaagaatatagatcgtattttagatatgcgctcacgtgaacaacatgttgacaaggtctcagtgttaaaacagatgttgtggaatggtgtggaatcctatcttgccgatcaatattccagcggtgagattagcaaagataaattggcagagctgcttggtctggatatatatgatgtgaatgaactcttggaaaagcatcacgttaaggctagcattagttatgaaaggtttacaaagggaattgatcttgccgagaaaaccggcgaatataaatag	MSITIDIPKNIDRILDMRSREQHVDKVSVLKQMLWNGVESYLADQYSSGEISKDKLAELLGLDIYDVNELLEKHHVKASISYERFTKGIDLAEKTGEYK
NODE_12990_length_2766_cov_443.793861	fig|2206.11.peg.436	peg	NODE_12990_length_2766_cov_443.793861_2507_2764	2507	2764	+	UDP-glucose 4-epimerase (EC 5.1.3.2)			isu;CBSS-296591.1.peg.2330 isu;Lactose_and_Galactose_Uptake_and_Utilization isu;Rhamnose_containing_glycans isu;N-linked_Glycosylation_in_Bacteria isu;Lacto-N-Biose_I_and_Galacto-N-Biose_Metabolic_Pathway	atgagtgaaaatataatagaaaaacgaccatctgctaaaatattggtcaccggtggagcgggttttattggaagtcatatagttgataggttgatggatacgggatgcgaggtcgttgtgtttgacaaccttagttccgggaagatggagttcattgaacatcatctcgataaagcaaatttttcgctcatcaaaggtgacctgctaaacaccgatgagatcgatgcagcatgctgtggtgttgatcttgtgtaccat	MSENIIEKRPSAKILVTGGAGFIGSHIVDRLMDTGCEVVVFDNLSSGKMEFIEHHLDKANFSLIKGDLLNTDEIDAACCGVDLVYH
NODE_1301_length_21145_cov_413.059853	fig|2206.11.peg.437	peg	NODE_1301_length_21145_cov_413.059853_2_169	2	169	+	hypothetical protein				caggaacttcttgaaatgatatatgattcacttgccgcaggaggtaaaggtgtttcgatcggcaggaacgtattccaatctgatgaccctgctgcacttgtttcaaggatctcgaagatcgtacatcgtggaatgacagccgaagaagcgatgcaagatcgatcttaa	QELLEMIYDSLAAGGKGVSIGRNVFQSDDPAALVSRISKIVHRGMTAEEAMQDRS
NODE_1301_length_21145_cov_413.059853	fig|2206.11.peg.438	peg	NODE_1301_length_21145_cov_413.059853_602_264	602	264	-	hypothetical protein				atggcaagaaaattatctgacactgacctgcagattatgcataaacttgttcctgaattgacagacgattcatgctcttcttctcatcctgcatatcgttctatcttaccacccgtttcaaacaggtattcaagttcggacgatgattttaaagaacggctctccagacttacggagcaggaactggaatatattgttggtctgatattcgatgggatggaatgtcttaactgcgtgcaaaaatcacatattggaatattgcttcagactgtttcagaacgtttgtcaaaagaaagaagtgaagacctaaaagagatgtgcgggatatttgatttttag	MARKLSDTDLQIMHKLVPELTDDSCSSSHPAYRSILPPVSNRYSSSDDDFKERLSRLTEQELEYIVGLIFDGMECLNCVQKSHIGILLQTVSERLSKERSEDLKEMCGIFDF
NODE_1301_length_21145_cov_413.059853	fig|2206.11.peg.439	peg	NODE_1301_length_21145_cov_413.059853_840_977	840	977	+	hypothetical protein				atgtccacacatttgacacatcatggccacatgacatctgacatgataaaacatataaaacatataaaacaaaaaacattaaaatatttcgacacaattaaatgtaatggaaatatcgatgatttatcactattataa	MSTHLTHHGHMTSDMIKHIKHIKQKTLKYFDTIKCNGNIDDLSLL
NODE_1301_length_21145_cov_413.059853	fig|2206.11.peg.440	peg	NODE_1301_length_21145_cov_413.059853_1006_2769	1006	2769	+	Glycyl-tRNA synthetase (EC 6.1.1.14)			isu;tRNA_aminoacylation,_Gly	atggacaaatacgagaaagttattgaactggcaaaacggcgcggttttttatggaactcctttgaattatacggcggagcagcaggtttttatgactacggaccacttggcagcacccttaaacgacggatcgaacagatatggcgcgatttgtacgtcatccatgaaggattcatggaaatcgagacaccgaccataggtatcgaagatgtttttgtggcatccggtcatgttggcggtttttccgacccactctgcgaatgcaaaaaatgtggagaagcattcagggcagaccatctagtagacaatatagtagaggttgcggatgcactgagcaacaccgaactggacacgatcatcaaggacaacgatatcaaatgcccggaatgtggcggagat…	MDKYEKVIELAKRRGFLWNSFELYGGAAGFYDYGPLGSTLKRRIEQIWRDLYVIHEGFMEIETPTIGIEDVFVASGHVGGFSDPLCECKKCGEAFRADHLVDNIVEVADALSNTELDTIIKDNDIKCPECGGDLGDAYEFNLMFQTAIGPGGGRPGYMRPETAQGMFVNFQRLLKFYRDKLPFGATQIGKSYRNEISPRQGVIRLREFTQAEAEIFIDPRDKTHPNIERFADTTLNLYSQEGQESGTVEQITIGDALEQGIIAHEFLAYHVALTNHFLQRIGISSEHLRFRQHKKNEMAHYAIDCWDAEIETDRFGWIEVVGIADRTDYDLNAHAKTSKTELSVYIEYDEPKMVTSFVVKPNMGKLGPIFKGKAKVIADALKAMTQKELEQDKITVIVD…
NODE_1301_length_21145_cov_413.059853	fig|2206.11.peg.441	peg	NODE_1301_length_21145_cov_413.059853_3147_3034	3147	3034	-	hypothetical protein				atgtggtatatctgcgtaaataagattgattgtttgaaactaaaaccaatgcaaccgccgcaggcggcgcgtttccgtatcactgatgcgaacgatatgacattgacgatatga	MWYICVNKIDCLKLKPMQPPQAARFRITDANDMTLTI
NODE_1301_length_21145_cov_413.059853	fig|2206.11.peg.442	peg	NODE_1301_length_21145_cov_413.059853_3236_5533	3236	5533	+	ATP-dependent RNA helicase, EIF-4A family				atgcgcaataaagatatacaatacaccatgacgacctacatcaagcattcgttgatcaaaccggatactgtcgagcagaggctttaccagttaaaccttgcaggcactgcactctccgcatccagtcttgtagtcctcccgaccggacttggcaagactataatcgctcttttggtcattgtatcaaggcttgagaagatagggggcaaggtgttgatattatccccgacaaaaccacttgttgagcaacatgcatcttttttgaaaaaagccctattgctaccagaagaggagatactgacatttacaggcagcctgcccccggcaacacgtgaagagatgtggaaaactggaaaggttattgtgtccacgccgcaggttatcgagaatgatctgctc…	MRNKDIQYTMTTYIKHSLIKPDTVEQRLYQLNLAGTALSASSLVVLPTGLGKTIIALLVIVSRLEKIGGKVLILSPTKPLVEQHASFLKKALLLPEEEILTFTGSLPPATREEMWKTGKVIVSTPQVIENDLLTKRIDLSDVSHITFDEAHRAVGNYAYTYIAEKYFEQAQNPLILGITASPGSKNEKINEVCEALHVRSVAVKTETDSDVAPYVYEKEIEWKRVKLPDELKELKSLLEKVLDDRFTKLSELGFNVQNQKNASKRDLLALQKQLQSQLRGDGNPAVYGAISILAEILKVNHAVEVVETQGIEALLKYMERLNNEAYSKSGSKASKRLANDLYIQQVSHRVKECATEHPKLEKVRQIVKEELEGNPDSRVIVFTNYRDTAEIVTNALSEI…
NODE_1301_length_21145_cov_413.059853	fig|2206.11.peg.443	peg	NODE_1301_length_21145_cov_413.059853_5965_5549	5965	5549	-	hypothetical protein				atgaattctgatgacgaacaggtaagaaagatctcaaaaatgctcgaacttggcggaacaatgcttgcagaacactgcaacacctgcggttcaccaaagtttcgctatcatggtaatgtgatatgcccggtgtgtaatgtgagggaagagggtcagtcagcgcaagttcctatgactcctacaatctctgcttcgacatcggcaccacagtcaagacatgagtctcaaaaaataagcgctccaaaggctgttgtatccagtggtgtgatgttgccacttgaagaactcatattaaaaaagataaccgatattgctaattccatgcaggatgaaacagatccgcgccgtatttctgaacagctggatctcattgaacgtggacttgatgttattgaacaa…	MNSDDEQVRKISKMLELGGTMLAEHCNTCGSPKFRYHGNVICPVCNVREEGQSAQVPMTPTISASTSAPQSRHESQKISAPKAVVSSGVMLPLEELILKKITDIANSMQDETDPRRISEQLDLIERGLDVIEQLKNLA
NODE_1301_length_21145_cov_413.059853	fig|2206.11.peg.444	peg	NODE_1301_length_21145_cov_413.059853_6096_6365	6096	6365	+	UPF0147 protein MJ1419				atgtcagtaaatcctcaagaagttatcaagcaatccatacaagtcttagaccacatcgcaaacgacaactcagtgccaagaaatatacgacgctctgcaaatgaaatcctggctacacttcgaaaggaagatgaaccattgtttatgcgcacatcatcctgcatatccatccttgaagatatcagcaatgatccgaatattccactccatacaagaacacttatctggaatgttgcaagccaacttgaaacaatccctgtggatgagtaa	MSVNPQEVIKQSIQVLDHIANDNSVPRNIRRSANEILATLRKEDEPLFMRTSSCISILEDISNDPNIPLHTRTLIWNVASQLETIPVDE
NODE_1301_length_21145_cov_413.059853	fig|2206.11.peg.445	peg	NODE_1301_length_21145_cov_413.059853_6596_6387	6596	6387	-	hypothetical protein				atggctcgtaaatatataatagaatcaaaagggtatgtggatgatgacggaaataggtcacatgatacctggatttcaatcgtagaagacatcaaaatcgaagatggttttgtcaagtttgttccgatcgatggggaacatgccggtttaaaacactatattacattctccaatatccacattgtgcgggaatgtcctgaatcggagtga	MARKYIIESKGYVDDDGNRSHDTWISIVEDIKIEDGFVKFVPIDGEHAGLKHYITFSNIHIVRECPESE
NODE_1301_length_21145_cov_413.059853	fig|2206.11.peg.446	peg	NODE_1301_length_21145_cov_413.059853_6663_7322	6663	7322	+	Uncharacterized protein MJ0175				atgattaatgaaattgcagcagatatacagcgaaattttgaagcaaaagataaagcacgtgaatccggcttgagcctgtcgcgcgaggtagtccgcacctgtggcacggcaatacgccacatccacagaggagatattgacaaggctgcaatattactcaaaaatgcacgagatactcttaaagatatcgagttgcaacttgcagaccatcctgatatatatttcagcgggttcgtagaacatgcccagcaagaatttgtagaatgtgccatcctacatcaactgttgaccaaagagaaagatagcgctattgataacaatagcaatagcgataccctgccctcgccacaagaacttggtgttacatatgcagcataccttaatggtcttggggatgtg…	MINEIAADIQRNFEAKDKARESGLSLSREVVRTCGTAIRHIHRGDIDKAAILLKNARDTLKDIELQLADHPDIYFSGFVEHAQQEFVECAILHQLLTKEKDSAIDNNSNSDTLPSPQELGVTYAAYLNGLGDVVGELRRHILDLIRQDMPQYGDRFLDIMDDIYSTLMMFDYPDAITRGLRRKSDVARSLIERTRGDLTNAIRQQKLEQSMKEFESRFE
NODE_1301_length_21145_cov_413.059853	fig|2206.11.peg.447	peg	NODE_1301_length_21145_cov_413.059853_7398_9017	7398	9017	+	O-phosphoseryl-tRNA(Cys) synthetase (EC 6.1.1.27)				atgaaatttgatcctgaagaaataaaaaaagcggcaaaaatgaattttaatgctgcatggaatatgggaaccgaactgatacacagatcaaccccggatgaacaatacccccgcacatctattgcttttggaaaagcacatcctgtgtatgatacgatcgcaaagatgcgggaagcatatctgcgcatgggatttgaagagatgatgaaccctcttattgtggacgagcgagaggtacacaagcagttcggacacgaggctcttgcagtgcttgacaggtgtttctatcttgcaggattgccgcgcccgaatgtagggatatcggatgagcgtatcgatcagatcaagaaaatgcttggcgatattggtgatgaggggattgatgttgttcgcaaggta…	MKFDPEEIKKAAKMNFNAAWNMGTELIHRSTPDEQYPRTSIAFGKAHPVYDTIAKMREAYLRMGFEEMMNPLIVDEREVHKQFGHEALAVLDRCFYLAGLPRPNVGISDERIDQIKKMLGDIGDEGIDVVRKVLHSYKKGEVEGDDLVPEIAGKLEVSDSLVVEMIDQVFPEFKELVAQSSGKTLRSHMTSGWFISLESVLERNNPPFRFFSIDRCFRREQQEDASRLMTYYSASCVIMDENVTVDHGKAVAQGLLSQFGFEKFQFRPDEKRSKYYVPDTQIEVFAFHPKLVGSKTKYSDGWIEVATFGIYSPTALAQYNIPYPVMNLGLGVERLAMILHDATDVRALTYPQIAQYSEWKMKDNELAKMVFIDKRPITSEGQEIAEAIVKQCELHSSEP…
NODE_1301_length_21145_cov_413.059853	fig|2206.11.peg.448	peg	NODE_1301_length_21145_cov_413.059853_9034_9663	9034	9663	+	Protein clustered with O-phosphoseryl-tRNA(Cys) synthetase				atgtgtgcgccaacatttaaaaacatcgcaaacctgatggatatcggtgagccggtttgcgtgacatttgatgagtgtgaagttggcgagtcatccgacctgctgtactgcgagatgatacaaaaagcgcggcatggcgagagtttttccgtgtcggcacagatttgtctcgtgggtgcgtatgtccttggtgcatcctatggtgccccgcatgactattacttaaaatccggcaggtatgttgacatgcatgcggcacgatgcgcgtctgagtcacttccaagagttgtgaaaccgtatcgatcgataaggatcgagcctctatcaaagaataaaggatcattcgacgtgcttatactatatctgacacctgaaaaagccatgcgcatcgtgcaagca…	MCAPTFKNIANLMDIGEPVCVTFDECEVGESSDLLYCEMIQKARHGESFSVSAQICLVGAYVLGASYGAPHDYYLKSGRYVDMHAARCASESLPRVVKPYRSIRIEPLSKNKGSFDVLILYLTPEKAMRIVQAYSYTSGARVVIDTLGAASVCGDCTALALEKGMGLSFGCKGSRKHSGYSDDEVPLGIATEFIENIEKGLKEIPQTWD
NODE_1301_length_21145_cov_413.059853	fig|2206.11.peg.449	peg	NODE_1301_length_21145_cov_413.059853_10081_9692	10081	9692	-	hypothetical protein				atggaatgtgttgcattaaccggaatatctgataatgtaatgaaagaactcaaaaatcatgttttgcggacaattgagataagaagcccacaaaatttctttgctgtactaaaggtcaatgcaggtgattatgtatttattacacatgcaagtgcgcaggatgttaccggcggtacggtgggtgttcttgcaagggtgttgaagcatcagatatcgacacacaggattcttcaaagtaatgaggtgttctatgaggaacgagagatgacaatggcaaggatccagttggagcccaggcatattacgcgtataaccaaggttttgtgcaatgaggtcggagaagttatgcgcgtcatcgtcgataaaacatcgcagtatgaagcacggtaa	MECVALTGISDNVMKELKNHVLRTIEIRSPQNFFAVLKVNAGDYVFITHASAQDVTGGTVGVLARVLKHQISTHRILQSNEVFYEEREMTMARIQLEPRHITRITKVLCNEVGEVMRVIVDKTSQYEAR
NODE_1301_length_21145_cov_413.059853	fig|2206.11.peg.450	peg	NODE_1301_length_21145_cov_413.059853_10910_10164	10910	10164	-	Proteasome assembly chaperone Pac2				ttgtcagatacagattatgatgatggtgatgtaaaaatcgtcacaaaagatatccaatccgaaaatccggtgttaatagaaggttttcctggcatcggtcttgttgggaatattgcaagtcagcagatgatcgatgagttgggtatgacttatatcggctcgatagattcaagatacttccctccgatcgctgtattatatgaaggtctcataaatatgcctgtcaggatatatgagagtgtagaacataatttgataatagtggtatccgatatacctatcaacccttctgtttcttatgatgttagcaaggctcttgttgagtgggcgaaatccataaacgtcaaagagatcgtgtcaatagccggaattgcgacaatgggcgaagaacgtaaggta…	MSDTDYDDGDVKIVTKDIQSENPVLIEGFPGIGLVGNIASQQMIDELGMTYIGSIDSRYFPPIAVLYEGLINMPVRIYESVEHNLIIVVSDIPINPSVSYDVSKALVEWAKSINVKEIVSIAGIATMGEERKVFGAATDTIMLDKIRDKVELFQMGTISGISGSVMGECLVNEIPGISLLGATQSQNPDPRAAVVVIEVLNSLYGLSIDTDSLIEQAEQIEVEMQKLAEDVRTSEQSVTPRKEFPMYG
NODE_1301_length_21145_cov_413.059853	fig|2206.11.peg.451	peg	NODE_1301_length_21145_cov_413.059853_11077_11664	11077	11664	+	Uncharacterized protein MJ0504				atggaaagatcaatcatatattttgacgatgtcggcaaacagaataccgacgaacttgtcagtgcaacagtaaaacgagcagaagaacttggaattaaacacgtagtcgttgccagcacaggtggcgctactgcgatcaagatggcgcaggcactcaagggcaaggatgtaaaggtaatatccgtgacccatcaatacgggctgcgtgaaggcggtaaatgggaaatggacgatgcgaatctcaagacgctggaagatctgggcgcagttgttaccacgcagtcgcatatgttttcaggcgtggagcgcgcgatctcaaaaagacttggtggtgccagccgtatcgatgtcatctctgataccctgcgcgcggtctttggcaaaggattcaaggttgca…	MERSIIYFDDVGKQNTDELVSATVKRAEELGIKHVVVASTGGATAIKMAQALKGKDVKVISVTHQYGLREGGKWEMDDANLKTLEDLGAVVTTQSHMFSGVERAISKRLGGASRIDVISDTLRAVFGKGFKVALEVTMMAADSGHIPVSSDTEIIAIGGTRQGADVALVVRPAHSHEFFSMQVREIIAMPRAKED
NODE_1301_length_21145_cov_413.059853	fig|2206.11.peg.452	peg	NODE_1301_length_21145_cov_413.059853_11734_12126	11734	12126	+	hypothetical protein				atgaaagatatacaaatatctgcagattctacaggatcagaccttgaaccgatagtgaaagcaatccatgaattgacaggattgccgaccactgcacgcagtttaaacaaaatgggcatccgcatggaaaaaggaaaagtgcaggatgctgaatacacaggtccaatactggaagaagtgttacgcaccaataagaccacgcgtcgcgtgccgaatgaaggtgcatataaaggcatgccggttgtagtatcacccatcaggaacgaagatggaaaagtcatttgcgtaattggtttagtagatatcgttggcgccatagacatctcaagcacattcagtgaatacccgggagtcattgcagaagtcgaggctgctaaaaagcgaaatcggtga	MKDIQISADSTGSDLEPIVKAIHELTGLPTTARSLNKMGIRMEKGKVQDAEYTGPILEEVLRTNKTTRRVPNEGAYKGMPVVVSPIRNEDGKVICVIGLVDIVGAIDISSTFSEYPGVIAEVEAAKKRNR
NODE_1301_length_21145_cov_413.059853	fig|2206.11.peg.453	peg	NODE_1301_length_21145_cov_413.059853_12169_12783	12169	12783	+	Uncharacterized Zn-dependent protease MJ0611				atgaaaattgatctcagagaaaccattcatcttgttgcatcacttgtagtgttgacggtagcatttgcatatccgtcaactgacttaacctttttatctataattgcacttagtgttggcactggattcatacttcatgaactcgggcacaagttcacagcccagcattatggttattctgcagtatatgaagcaagtccaatgggactgttgcttgctatttttttaaaattggttactgggattgtgttcgccgcacccggtgcggtcatgatacgaaaacgccagtcgtattatagtacagacgatgaaagatattatgacatactcacacaatcaaaggaaacatggaagatcgcactggcaggtccaatggtcaatgtggcgcttgcggttgta…	MKIDLRETIHLVASLVVLTVAFAYPSTDLTFLSIIALSVGTGFILHELGHKFTAQHYGYSAVYEASPMGLLLAIFLKLVTGIVFAAPGAVMIRKRQSYYSTDDERYYDILTQSKETWKIALAGPMVNVALAVVFIAMLILFSSDSGLMKNMGFYGAYVNIFLAGFNMIPFGPLDGAKVFKHNPVIWGFVGLPLVLMFLILSGFL
NODE_1301_length_21145_cov_413.059853	fig|2206.11.peg.454	peg	NODE_1301_length_21145_cov_413.059853_12987_12787	12987	12787	-	hypothetical protein				atgaatacaataaccgcttttgagattggtgcactgttttttgttttcgttgtggctcttacggcatattttctgaaatctgcatattttctgaaatctgctgaaaagaggggtgtaattgcgacaccagaacatgttgatgatacaattgacgatatggtggatgatgtcaatgatcgagacacatccgtaaaagtgtaa	MNTITAFEIGALFFVFVVALTAYFLKSAYFLKSAEKRGVIATPEHVDDTIDDMVDDVNDRDTSVKV
NODE_1301_length_21145_cov_413.059853	fig|2206.11.repeat.50	repeat	NODE_1301_length_21145_cov_413.059853_13024_13159	13024	13159	+	repeat region				gaacgagaaaacgctcactttgttcgcatcaacttggactacataatcttatagattatatacaacaagaaaatgctcacttcgttcgcattaacttggactacataatcttatagattatatacaataaaaaaat
NODE_1301_length_21145_cov_413.059853	fig|2206.11.peg.455	peg	NODE_1301_length_21145_cov_413.059853_14010_13180	14010	13180	-	F420-dependent methylenetetrahydromethanopterin dehydrogenase (EC 1.5.99.9)			isu;Methanogenesis isu;One-carbon_metabolism_by_tetrahydropterines	atggctaaaataggatttataaaattgggaaatttagggatgagtcaggttattgacttgattcaggatgagattgcagcaagagaaggcatcgagatccgtgtttttggaactggtccaaagatgggtaaagctgaagctgcacaaacagaacacctcaagaaatgggatgctgacttctatgtcatgatcagtccaaattcaagtgcaccgggaccaaccgctgcacgagaactgtataaagatgtaccatgtatcgtcatttctgatggacctacaaagaaggatgaccgccaggcactcgaagatgcaggctttggttacatcattatgactgttgatccgctgattggtgcaaagaccgagttcctcgaccctgttgagatggcttcattcaac…	MAKIGFIKLGNLGMSQVIDLIQDEIAAREGIEIRVFGTGPKMGKAEAAQTEHLKKWDADFYVMISPNSSAPGPTAARELYKDVPCIVISDGPTKKDDRQALEDAGFGYIIMTVDPLIGAKTEFLDPVEMASFNSDAMKVLSTCGVVRLIQEALDDVGAQVDAGKSGKDLELPHILAKPEKCIESAGFSNPYAKAKALAALHMADKVAQINFPACFMMKDIEQVTLTTATGHEMMRAAAQLAIDAREIEKSNDTVFRLGHSKKGNIVRKTKLYEKPQ
NODE_1301_length_21145_cov_413.059853	fig|2206.11.peg.456	peg	NODE_1301_length_21145_cov_413.059853_14218_14886	14218	14886	+	Phosphoserine phosphatase (EC 3.1.3.3)			icw(1);Serine_Biosynthesis icw(1);Glycine_and_Serine_Utilization	gtgaactgtaccagtaactattctagatccggatttgcaaaggtgattgttttcgatatggatagcacacttattgatgctgagaccattgatgaacttgcaggagctgccggtgttgcggaaaaggttactgagatcacaaacctcgccatgaacggtaaattagattatggccaggcactttcagagagagtgaaccttcttaaaggtctttcacttaaagatgcacaagaagccgtagataaaatgccactaatgccaggtgcaaaagaactggtcaaatacgtgaaagatgccggatataagactgcaatggtctctggcggattcacattgtcgaccgaccgtattggtaaactccttggaatggattatgtgttttcaaatgaacttatactc…	MNCTSNYSRSGFAKVIVFDMDSTLIDAETIDELAGAAGVAEKVTEITNLAMNGKLDYGQALSERVNLLKGLSLKDAQEAVDKMPLMPGAKELVKYVKDAGYKTAMVSGGFTLSTDRIGKLLGMDYVFSNELILNGGHLTGEVTGLLTKQNSKEHVFEEIARQNGVKPNECVVIGDGANDVCIFKKAGYSIAFNSKEILREYADVVITQKDLKAVIPVIQALD
NODE_1301_length_21145_cov_413.059853	fig|2206.11.peg.457	peg	NODE_1301_length_21145_cov_413.059853_14982_15887	14982	15887	+	Phosphoserine phosphatase (EC 3.1.3.3)			icw(1);Serine_Biosynthesis icw(1);Glycine_and_Serine_Utilization	atgcatgaaataccagcttttttgctggaacgggaggatataaagaaaatgttgaaagaactaaatgacaaaaagacaaccctgagagaacagtccgaagagagtaagaacaaacgtaatgaccttaatgcacaggcaagtatcctggcaacaaaacgtaatgatcttaacaagcgtacaaaggatctcataaacgaagcgcaggaatttaagaaactcagagacgaaaataacgaaaaggtcaaagagtgtaaagaacagcgcgacgagataaattccagagctaatgcaatttttgctaaggcagaagctctccgaaaagataataatctcggtggaccgtccatgaaggacattcgcaaagacattgaccggctggaattttcacagcagacagaa…	MHEIPAFLLEREDIKKMLKELNDKKTTLREQSEESKNKRNDLNAQASILATKRNDLNKRTKDLINEAQEFKKLRDENNEKVKECKEQRDEINSRANAIFAKAEALRKDNNLGGPSMKDIRKDIDRLEFSQQTEVMTTSKERELVGKITELQKLYNSKKAEIDDNTELKTVLDEAQAIRDEASIFHTTLSEYAQKAQESHDKMISTFKEADTVRAESDAAHKEFVKVQEEADEHHKKFIAAQKEIRDIDKEVRKLRKNETDSRKDGVREDAKKDAEDIFDKFKSGEKLTMENLMTLQRSGLL
NODE_1301_length_21145_cov_413.059853	fig|2206.11.peg.458	peg	NODE_1301_length_21145_cov_413.059853_17140_16007	17140	16007	-	Radical SAM domain protein				atgaagtattatctttacaagaacccttttttcaaggtctatgcaataatcaaggatggtcgtgtccggatcaaaacttcaggcatcggctcatctcccatgaagccaatggtgtcgggaatgcttgacatctttgatggcaagaaacctgcaaaagtggaatatgatcagttgatattctcaacatggatgccaccgatcccgagtacggcattcagccgctcggtagcaaatcagataaagtgtttgcgcggtagcatggttccggaacaggtaacgatatccatcactgaagaatgtcccaataattgtatccattgtgctttgccggatactaagaacaaggatcatctttcccctgaattggttaaggatgtgatcgaccaggcacttgacatg…	MKYYLYKNPFFKVYAIIKDGRVRIKTSGIGSSPMKPMVSGMLDIFDGKKPAKVEYDQLIFSTWMPPIPSTAFSRSVANQIKCLRGSMVPEQVTISITEECPNNCIHCALPDTKNKDHLSPELVKDVIDQALDMGTTLIIFDGGEPLVYEGLEDLIRHVDTNRAVSAMFTSGVGLTLKRAWSLKEAGLYTVSVSFDSANEEGHDHMRGRAGVYKDAINAVKNSMDAGLLVNIYVVISSRNIDELDDLYILAREMGVHELSFYEIVPTGRWIDHENEILSPDDHRKLDDFVARSNAMDGPRIFSIPHVMKTTGCFAGRKWLHVTPQGDVLPCACIPIPFGNIHKDALKSVWKKIRKDPAYNADSCLMRDAEFRTLHIDV
NODE_1301_length_21145_cov_413.059853	fig|2206.11.peg.459	peg	NODE_1301_length_21145_cov_413.059853_18352_17195	18352	17195	-	Digeranylgeranylglycerophospholipid reductase				atggatgcagatattcttgtgataggtgcctctcctgccggtatcatggcagcgagaaatgcatcacaaaaaggcgcggatgtaattcttattgacagtaaagagaagttaggtcaccctccgcatcctgccaatacattctttaagggaatgtttgacaaggcaggggaaaaagtgaatcagaaatatgtaatacacaatctcaagggcatgcacatcgttgcaccacacggcgatgagattgttgttgagacccccggatattttcttgaccgcaaaaaatttgacgaacattatgcaaaagaggtagaaaaagcaagcgtggacgttcgcacaggtgttgagtcgtataatgtgttcaagaccggcgacacgttctctgtgagtacatccgaaggg…	MDADILVIGASPAGIMAARNASQKGADVILIDSKEKLGHPPHPANTFFKGMFDKAGEKVNQKYVIHNLKGMHIVAPHGDEIVVETPGYFLDRKKFDEHYAKEVEKASVDVRTGVESYNVFKTGDTFSVSTSEGMLRSKIVIAADGINSKTAGLLGLKTVRYPNDIAWAVEAEIEADGVGDADMFEYYLGSIAPGWKSTYSPGGGNHATLGVYVRRNGIDVSSFFDSWLEKFKRMKGLDDIKILKKHVGGDPIATIPNRIVADGIMVTGGAAGQSGIGYGMRAGQICGDVAADAVAKGDVSAKVLSQYKKQWNSEFRTEYYLGRIALETLRKMDDHEIDNMMKTFKGQDLSFIHGSSFDQAMQVGMFMLKKNPASLLSYRALLRNR
NODE_1301_length_21145_cov_413.059853	fig|2206.11.peg.460	peg	NODE_1301_length_21145_cov_413.059853_19313_18369	19313	18369	-	Polyprenyltransferase, MA4420 type				ttggtatcaacaacagaatcaaagcctcaaaacccgtatcttgaaatgctgagaccagagatagcagatatggatctggcacttcccgcagcaagtgcgctgttagcatcatatcttttagcaggtgcattcccaccgcttatcccgttcataatcgcagtgataggtggttatgcagcgattacgagttcgtatgtgttcaatgattgctgtgacatcgatattgatgagatcaatctgccgaatcgtcctctgccctcctcgaaaatagaaaaaaatcgagcacttttatattcactttttcttgcaataatcgcttcggttgttgctctttatctgaatcctgaatcctttgtgatactgatcatcgcggtcgctaccatcagcatatattcagta…	MVSTTESKPQNPYLEMLRPEIADMDLALPAASALLASYLLAGAFPPLIPFIIAVIGGYAAITSSYVFNDCCDIDIDEINLPNRPLPSSKIEKNRALLYSLFLAIIASVVALYLNPESFVILIIAVATISIYSVVAKRMTFLSFVPVGIAYGLVPIGIWLAFDPAGILKEGLDSVILPVPAIFLGIMMCVTDWGFTLSGVARDVEGDRAKGAPTFPVTFGIPATSKLVTLCWIAGVIASLIIGWTAHLGLIFFAGAIFAGAWMLTQSFDFIKNPLPERGGRLFLQGSRYRGVMFGSLIVDVVLSTISAGYVSLLW
NODE_1301_length_21145_cov_413.059853	fig|2206.11.peg.461	peg	NODE_1301_length_21145_cov_413.059853_20941_19481	20941	19481	-	tRNA-guanine(15) transglycosylase (EC 2.4.2.48)				atgtcatcaaattttgaaatacttcaaaaagacgccgcggggcgcatcggtaggctcacaacaccacacggtgtagtggaaacaccaaccatcatgcctgtcataaatcctaatatccagatcatcaaaccaagtgagatgagggattttggtgcagagatcatcataacaaattcttatatcatctatcgcagggacgaactgcgcgagaaggcattgaaagatggattgcactcgctttttgatttcgatggtccaataatgacagattcgggttcgttccagttatccgtatatggtgaggtcgaggtcaccaatgaacagatcatcgactttcagcagaagatcggcacagacattggtgtgccacttgacattccgaccccgcctgatgtacca…	MSSNFEILQKDAAGRIGRLTTPHGVVETPTIMPVINPNIQIIKPSEMRDFGAEIIITNSYIIYRRDELREKALKDGLHSLFDFDGPIMTDSGSFQLSVYGEVEVTNEQIIDFQQKIGTDIGVPLDIPTPPDVPRSRAESELEITIERLAKARELVKDGMLLAGPVQGSTYPDLRERCARELSELKFDIYPFGAVVPLMESYRYADLVDVIASAKKGLDPTAPVHLFGAGHPMMFALAVALGCDLFDSAAYALYAKDGRYMTSHGTHHVEDLHYLPCSCPICVSHTAEELKSAENISELLARHNLYVTFQEMRLVKQSIKEGNLLELVELRCRAHPHLLEGLKQAYKYSDWLEQCDPASKSTFFYCGPESADRPEVLRFANRLDRFTITGTAIIRTTTTK…
NODE_1301_length_21145_cov_413.059853	fig|2206.11.repeat.51	repeat	NODE_1301_length_21145_cov_413.059853_20996_21122	20996	21122	+	repeat region				aatgttgatgcgcctcgcgcgttcccgctaaaattaagtgatccacttcattgaacggtggaataaagtatacactctcatataaaaatctatcaagaaaatgctcacttcgttcgcattaacttgg
NODE_13569_length_2672_cov_370.089587	fig|2206.11.peg.462	peg	NODE_13569_length_2672_cov_370.089587_7_165	7	165	+	hypothetical protein				atgatgaaaggtcggtgcatatttaaaatatctaaaacaccatgcagcaactccgccgcaggcggcaagttccatacctcccatccgttcgcattcgcaaaatacgcagtttttatgtatggcaatccatacaaaaacagatatgttgacaacgattga	MMKGRCIFKISKTPCSNSAAGGKFHTSHPFAFAKYAVFMYGNPYKNRYVDND
NODE_13569_length_2672_cov_370.089587	fig|2206.11.peg.463	peg	NODE_13569_length_2672_cov_370.089587_189_326	189	326	+	hypothetical protein				atggtgaaggacgatgccgcgccacgcgcgggtggtagtaccgtttttatttccaactcattaatatgcaactctgatttcaacttgttaataatcacttacggtcgcattaattcaggacacacaatcttacaatag	MVKDDAAPRAGGSTVFISNSLICNSDFNLLIITYGRINSGHTILQ
NODE_13569_length_2672_cov_370.089587	fig|2206.11.peg.464	peg	NODE_13569_length_2672_cov_370.089587_499_2670	499	2670	+	ERCC2/XPD/Rad3-related DNA repair helicase				atgagcaagaccagcggatacttcaaatatttcacaaaggaagcgtgctaccctaatcaggaagaagcaatggataagatccacgcggcactgcttcgaaaggagatggtgctctttgaaggagcgtgcggtaccggcaagacgttaagtgcactcgcaccagccttgcatgtggggaagcaattgaagaagaccgttgtcatcgctaccaatgtccatcagcagatggtgcaattcataaacgaagcacatgatatcaaaaagaccaatgaggttaaggtggctgttgttaaaggcaagagcacaatgtgtcctctcgaagttgattatgaggaatgcaccctcaagcgggagaacacatttgaacttatagagatcgagcgcgacctacatctcaaa…	MSKTSGYFKYFTKEACYPNQEEAMDKIHAALLRKEMVLFEGACGTGKTLSALAPALHVGKQLKKTVVIATNVHQQMVQFINEAHDIKKTNEVKVAVVKGKSTMCPLEVDYEECTLKRENTFELIEIERDLHLKGQELKSANENYKRSRDPSLIALRDALAGEINTSQEKIKTIRDRACNELYEVLRSDSETFRKWLFADVRSPEEVNDYAFGLGMCGYELMKREIKHADLVICNYHHVLNPDIFSTFLGWLDRDPQDIILILDEAHNIESAARSHSSITMTEHTVEKAISELEANIDEMPDGGIHNLLRILLNVMRETYNSRFKFGEKERVGKRWYDIRISDPYERNDIVCARFLRQAKEAGFGEEKKIQELLTNASEFGAELDEIYREQYKKGLSPVL…
NODE_13618_length_2665_cov_456.437352	fig|2206.11.peg.465	peg	NODE_13618_length_2665_cov_456.437352_110_3	110	3	-	hypothetical protein				atggataccaacaatcagtatacttggtgggtaaaagccatatctggagcagatgaagtccaagcaagacgttttgccggtgcaatcgcacttgaaattggttggggt	MDTNNQYTWWVKAISGADEVQARRFAGAIALEIGWG
NODE_13618_length_2665_cov_456.437352	fig|2206.11.peg.466	peg	NODE_13618_length_2665_cov_456.437352_706_587	706	587	-	hypothetical protein				gtgaagataagtggaagaagaataatggctgaggattacgatataccaacaaaaagtagcattcttctgtatcaaacaggagatggtaaacagcgaattgaagtaaggctggaaaattaa	MKISGRRIMAEDYDIPTKSSILLYQTGDGKQRIEVRLEN
NODE_13618_length_2665_cov_456.437352	fig|2206.11.peg.467	peg	NODE_13618_length_2665_cov_456.437352_853_1008	853	1008	+	hypothetical protein				ttgggtgaaagtattaatccactcataaaacaatccgcctcatatgacatttactcgagtgccggccggcgctttccaaaatccagttattccaatgaaaatacaacaaaatttcaaccgcatgtttgtgagattatagggttgatgtgtaagtaa	MGESINPLIKQSASYDIYSSAGRRFPKSSYSNENTTKFQPHVCEIIGLMCK
NODE_13618_length_2665_cov_456.437352	fig|2206.11.peg.468	peg	NODE_13618_length_2665_cov_456.437352_2334_1021	2334	1021	-	hypothetical protein				gtgccaattccagaaaaaccaccaagtgatgaggaaattcataagttgttaggacaaagcgatattaagtatatggaagagcttaaaccatatttagaaattattaattcaaaatatttacattgggatgagctcccaatgagatttaaggacattgattttgatcttaaactgttatggagttatgccaggtttcttagagattttaacaatagaccgattatactggatggtttaacattgcgttatgttcaaacaccacagatcgataaagcgcttcatgacttggatatgcgagttggaggtaaatttgatttagaatcacagatgccatccgtcgccttaaagagaaaatatttagtcaattcattgatggaagaagcaatagcttctagccag…	MPIPEKPPSDEEIHKLLGQSDIKYMEELKPYLEIINSKYLHWDELPMRFKDIDFDLKLLWSYARFLRDFNNRPIILDGLTLRYVQTPQIDKALHDLDMRVGGKFDLESQMPSVALKRKYLVNSLMEEAIASSQLEGAATTRVVAKQMLRENRKPKTLSEQIILNNYATMMYIKDNTQLNQPLTLELILDIHGKITKGTLEKKDYEGAFRTDNEVKIYSRDEVQLLYEPPDHSSINELLNQICSLANTEPTEFYLHPIVKAIILHYMIGYIHPFNDGNGRTARALFYWYLISQKYDMLEYVAVSTAIKNAPNKYARAYIYSETDNNDITYFVKFNLRQLDIALRSFEKYIEKTMSENKKIIETIKNNPILNFRQADVIITLNKNERPITVKEMQERYNIT…
NODE_1361_length_20263_cov_401.441696	fig|2206.11.peg.469	peg	NODE_1361_length_20263_cov_401.441696_1812_403	1812	403	-	5-methyltetrahydrosarcinapterin:corrinoid/iron-sulfur protein Co-methyltransferase (EC 2.1.1.245)				atgaaactaaacagcccattgcaggcatacaaatttttacccgggactaactgtggcgagtgtggtgaagcaacatgtatggcatttgcgtcacacctgatcgatcgttccctcaaacttactgactgtactcctatccttgatgacaagttcaagaagaaacatgctgaacttgatgcacttctggcaccggaaattcgtgaggttgagatcggtgtaggtgaccatattgtgaagattggcggcgatgatgtactgtatcgtcacaagttgacgttctttaaccagaatgcactggtttatgatgtatgggacacgatggacgaggctgatcttgttgccagagtggaacagatacgtgatttcaggaaattctatgttggtgagttccttcaactt…	MKLNSPLQAYKFLPGTNCGECGEATCMAFASHLIDRSLKLTDCTPILDDKFKKKHAELDALLAPEIREVEIGVGDHIVKIGGDDVLYRHKLTFFNQNALVYDVWDTMDEADLVARVEQIRDFRKFYVGEFLQLDMIAVRSISDDPKKFADTVKKVMDTTDLPLVLCSFNPKVLKAGLEVAGDKNPLIYAANKDNWQEVADLALEYNVPVGLFAPNDLDMLKSLAKTFLEMGMENLVLDPGTFPTGKDLRTTFHNFLKIRRAGIEGDRDIAFPIMAVPLTAYMAHDDPVSASYWETVVASVFTIKYGDIMLLHSIEPYALLPEMHIRDTIYTDPRKPVTVDPAVNDVGSPTADSPVIVTTNFALTYYTVESDLSSNGIDCYLMAVDTDGIGVEAAVAGGQ…
NODE_1361_length_20263_cov_401.441696	fig|2206.11.peg.470	peg	NODE_1361_length_20263_cov_401.441696_3154_1817	3154	1817	-	CO dehydrogenase/acetyl-CoA synthase subunit delta, corrinoid iron-sulfur subcomplex small subunit				atgacaaaaaaaataaagttgtcagatattactgatatgttcaaggatatgggagatgtcgaagcactcgaaggcgtgaccatcgaaggtgacatcgaactggacatcagtggtggcggtggactgaacccggctcttgcttatgcattgggtcatgaaactgcacagatttcggtacatcttgcgaatattgcaaacatgttgggatatcctgttggacaggcttttgcaggtatggcaggagtagatattggtggaatggcagcacccacagcaggtattactgcacctgtgcggttaaataaactcattccttccaagttcgaagttaaaaatgtggaagaatggaaacatacgatccaggaagtcacacttggtgcaacttcggcagatggcggc…	MTKKIKLSDITDMFKDMGDVEALEGVTIEGDIELDISGGGGLNPALAYALGHETAQISVHLANIANMLGYPVGQAFAGMAGVDIGGMAAPTAGITAPVRLNKLIPSKFEVKNVEEWKHTIQEVTLGATSADGGSRKSTVTLGGENSLPFYFDTEMPHRNYVTMDVFDMPIGMAKAVKMNYEDVINDPAEWAKKVVKDFNADMVTIHLISTDPLINDTPARDAAKVVEDVLQAVDVPIVIGGSGNPQKDPEVLEKAAEVAEGERCLLASASLNLDYARIAKAANDYGHAVLSWTQLEINAQKELNRKLMKQCDVPRENIVMDPTTAALGYGLDYAYTNMERIRLAGLMGDEELTFPMSSGTTNAWGARESWMVSSPLKQDSDWGPREYRGPIWEIVTGLS…
NODE_1361_length_20263_cov_401.441696	fig|2206.11.peg.471	peg	NODE_1361_length_20263_cov_401.441696_3984_3232	3984	3232	-	CO dehydrogenase accessory protein CooC (nickel insertion)				gtgacaagggtaattgcaataacaggtaagggtggaacaggcaaaactgcaattgcagcattgcttatacgctatcttacaaaaggcaacaaagttgttctggcaatcgatgctgatcccgatacaaatctgcctgagacacttgggtgcgaggcggaaaccggtattggagatatgcgagagttcatgctcaacgagagggataatcttcctcctgatatcaacaaggaatcgatattcgagtccaagatatatgaggtcttgacagagatgcccggatatgacctgcttgttatgggtcgtcctgaaggttccggatgttactgctatgcaaacaatttgcttcgtggtataatggatcgtcttgtcaaaaactatgatgtggtcatcatcgatact…	MTRVIAITGKGGTGKTAIAALLIRYLTKGNKVVLAIDADPDTNLPETLGCEAETGIGDMREFMLNERDNLPPDINKESIFESKIYEVLTEMPGYDLLVMGRPEGSGCYCYANNLLRGIMDRLVKNYDVVIIDTAAGLEHFSRKIIRDVDDLIVVTDGSRRGLRTGERIRELVGELEANIKNIYVIANKVTEANKDKISETAKELKLELIGAVEVDEMIQERDLVGSPLFDLPDDSVAVQEIENIAKKLKL
NODE_1361_length_20263_cov_401.441696	fig|2206.11.peg.472	peg	NODE_1361_length_20263_cov_401.441696_5461_4019	5461	4019	-	CO dehydrogenase/acetyl-CoA synthase subunit beta, acetyl-CoA synthase (EC 2.3.1.169)				atggcagatgaattcccctttgagatctcaccaatgtttgagggtgagagagttaggaaagacggcatgtatgttgagcttgcaggtccaaaatctaagggttttgaacttgtaaaatcagtcgagatggatgagatagaggatggtaagttcacgcttattggtcctgacctatcggcaatggaagaaggttcaagacacccaatcgcaatgatatatcgcattgcgggtgaacttgtagaacaggaccttgaggctattgttgaaagacgaaaccatgatttccagaattatattcagggtgtcatgcatctcaaccagagatatgatatctggatccgtgtcagcaaggatgcaatgaaaaaaggtctgaattcttttgagcagatcgcaaaagcg…	MADEFPFEISPMFEGERVRKDGMYVELAGPKSKGFELVKSVEMDEIEDGKFTLIGPDLSAMEEGSRHPIAMIYRIAGELVEQDLEAIVERRNHDFQNYIQGVMHLNQRYDIWIRVSKDAMKKGLNSFEQIAKATMMLFKNELPFIEKIEATYITDLAEVEKELDGAIATYTARDERTRDLHDEDVDVFYGCTLCQSFAPTNVCVVTPDRISLCGAINWFDGRAAAKVDPEGPQFAIEKGEIIDAEGGEYSGVNDLAKSLSNGEYDRIKIHSFFEYPHTSCGCFEVVGFYIPEVDGIGWVDRDFTGTAPNGLPFSTMAGQTGGGKQIVGFLGIGINYFRSPKFIETDGGWDRVVWMPKHLKDKVVADIPEDIVDKVATEEDATDLESLKAFLIEKKHPIL…
NODE_1361_length_20263_cov_401.441696	fig|2206.11.peg.473	peg	NODE_1361_length_20263_cov_401.441696_6036_5524	6036	5524	-	CO dehydrogenase/acetyl-CoA synthase subunit epsilon, CO dehydrogenase subcomplex (EC 1.2.7.4)				atggttgacactaccaggaataccctgatatatactacatggggcactaaaatagcaaaacctgtacaggcgaatgttgctgcaaaacttatatcaaaagcaaagcgaccattgttggttgtggcttctgaagtgcttgatgaagagatactcaagcgtgcgatatccattgcaaagaaaggcaaagtgccggtcgctgcgacaggaaatgcgatcaagggatttgttaatgaggatgtgaatgcaaaatacatcaacatccattcacttggagcatatctcggtgatacgaaatggaccggactggatggtgagggtcattatgacctgatcatcgttctggcacacaagaagtattatatcaatcaggttctatcatgtcttaagaattttacggac…	MVDTTRNTLIYTTWGTKIAKPVQANVAAKLISKAKRPLLVVASEVLDEEILKRAISIAKKGKVPVAATGNAIKGFVNEDVNAKYINIHSLGAYLGDTKWTGLDGEGHYDLIIVLAHKKYYINQVLSCLKNFTDLKTLSIDKHYLQNATMSFGNLSAETHLEALDELIENL
NODE_1361_length_20263_cov_401.441696	fig|2206.11.peg.474	peg	NODE_1361_length_20263_cov_401.441696_8445_6040	8445	6040	-	CO dehydrogenase/acetyl-CoA synthase subunit alpha, CO dehydrogenase subcomplex (EC 1.2.7.4)				atgagcgaaatgagcacaggcagtttttctattgaagaactggaaaacgttcagattacgattggcagcattgtcggcgcaatcgagaaaaaaattgaagccgaaggcgaaatgggtccaaccccaaagccgggaataattggtcttagggattgggattataaactacttaatcgctacgaaccagtctacaccccaatgtgtgaccagtgttgttactgtacctttggtacatgtgacctgacgggcaacaaggaaggagcttgtggtattaatatggaagcacatcaggcgcgtgaattcttacttcgcgtgattactggagcggctgctcattcagcacacggtcgccacttgcttcatcatttgatcgaaacacatggtccggattacccgatc…	MSEMSTGSFSIEELENVQITIGSIVGAIEKKIEAEGEMGPTPKPGIIGLRDWDYKLLNRYEPVYTPMCDQCCYCTFGTCDLTGNKEGACGINMEAHQAREFLLRVITGAAAHSAHGRHLLHHLIETHGPDYPIDVGPSNLKTPIIQTVLGYQPKTIGELDTAIEYVEEQLTQLLATIHMGQEGAAIDFESKAMHGGMLDLVGMELSDVAQISCLEMPKSDQEAPFVEVGMGCIDSTKPVLLCIGHNIAAVTHIIDYMDEHGLTDKIELAGLCCTAHDISRYKAADGGKPKAKIVGPLAKELKFIRSGIPDIIVVDEQCVRADVLKEARKLSIPVIATNEKIMYGLPERSGDSVDDIISDLVSEKEPGVLLLDYDKVGELAPRLVLEMSVIRKERGITAI…
NODE_1361_length_20263_cov_401.441696	fig|2206.11.peg.475	peg	NODE_1361_length_20263_cov_401.441696_8739_8927	8739	8927	+	hypothetical protein				atgaatgctggatatgcggcaagcaagaatctatgcaatataagtgcagatactgtggaaaaacgtattgctcagaccataggctccctgaacagcatggatgtgaaggtttcgatggaacagcacaacgcaggttttccggtacacatgggaatacctattcgcaaaatgctgacaccgaaagattaa	MNAGYAASKNLCNISADTVEKRIAQTIGSLNSMDVKVSMEQHNAGFPVHMGIPIRKMLTPKD
NODE_1361_length_20263_cov_401.441696	fig|2206.11.peg.476	peg	NODE_1361_length_20263_cov_401.441696_8936_9607	8936	9607	+	FIG056164: rhomboid family serine protease			isu;Peptidyl-prolyl_cis-trans_isomerase_containing_cluster	atgctgaaaaacactgcaaaaaacgcagcaaagggtgctgcgatcgggatatttgatcggatcaaacgttcgatgtacgcaagtccttcgatggcaataatatatgtatgcgtagtttcatttttccttcagtccataatacgcggttatgttgatttcttctggttatttcccacatcgccacaatatctaatattattcacaaaaccctggacactcattacccatatgttcttgcacgcaaatttaactcaccttttctttaacatgcttgtgttgttcttctttggacgtgaacttgaaagacgtgtaggaaatcgcgtgttttggaatgtgttctttacatccggaatcgttgctgcgatcggatacacattaacaggtacaggtccaatgata…	MLKNTAKNAAKGAAIGIFDRIKRSMYASPSMAIIYVCVVSFFLQSIIRGYVDFFWLFPTSPQYLILFTKPWTLITHMFLHANLTHLFFNMLVLFFFGRELERRVGNRVFWNVFFTSGIVAAIGYTLTGTGPMIGASGAIYGVFACMAILAPEMKVYVYFIPMRIKYALVLFALMDFLLIGAPDMIAHTAHLSGLFVGVIMGMRIKKAYLSRRFGKAHDYYSKR
NODE_1361_length_20263_cov_401.441696	fig|2206.11.peg.477	peg	NODE_1361_length_20263_cov_401.441696_9604_10023	9604	10023	+	hypothetical protein				gtgatatgcctgaaaggatttacagaccatctaaccggatactttctcaaaccatgtgagggagaggagattccgattaattttatcgatcttgaagacaaaattgcaggctggtcgccggaactgaaaagaaccctctatgtagaggatattgaagacacaaaagagttgaagcgagtacgagatgtgacacttctcaaggtatataactggcttggggatggggaaagtgtcattgaactgtcagatcccgaacggatgcagtttgaggacgtgatgaacgaatttgtgaaaactggcggagagattcgatataccagaaaaaagatcaatggaaaaatggttaatatgtttaggttggaaaagggtgcctctgtgaaaagggatgtgaaagaaagg…	MICLKGFTDHLTGYFLKPCEGEEIPINFIDLEDKIAGWSPELKRTLYVEDIEDTKELKRVRDVTLLKVYNWLGDGESVIELSDPERMQFEDVMNEFVKTGGEIRYTRKKINGKMVNMFRLEKGASVKRDVKERLLADLL
NODE_1361_length_20263_cov_401.441696	fig|2206.11.peg.478	peg	NODE_1361_length_20263_cov_401.441696_10189_10776	10189	10776	+	Uncharacterized protein MJ0482				atgccaccaatgaaaaccggatttaattcaattataaattacctcagttccaaaaaggagacaggaagacgaagcattggtttgcttgtcgatggtccaaacgttcttcgcaaagagttcaatgtcgatcttgaaaaaataggcgacgtgttgaaagagtatggaaacgtgaagatagggcgcgttttcctgaatcaatatgcatcagataaactggtggaagctatagagaacaatggacttgaacccattatctgttcaagcgatgttgatgtgagacttgcagtggagggtatggaactcgtgttcaatccaaatatagataccatagcactcgtaacccgtgatgctgattttaaacctcttttagacaaagcgaacgaacacggcaaagaaaca…	MPPMKTGFNSIINYLSSKKETGRRSIGLLVDGPNVLRKEFNVDLEKIGDVLKEYGNVKIGRVFLNQYASDKLVEAIENNGLEPIICSSDVDVRLAVEGMELVFNPNIDTIALVTRDADFKPLLDKANEHGKETIIFGVEPGFSTALKNSADYVILLSDEQMTCDECEDEGSESNFDEIVDENIDEIVDDSAIVNV
NODE_1361_length_20263_cov_401.441696	fig|2206.11.peg.479	peg	NODE_1361_length_20263_cov_401.441696_10793_11890	10793	11890	+	hypothetical protein				atgcttcctgcaaaaatgaaagactggatggtagccccacagtgggataccatgaatgaagcgatctattctgttgatcggttaaaacttctcaatggtgcctattggttctggctaatgtcagattacgatgacaaaaatccccggatgcttcaagtacttattagcaggggggcgatcgattatacgctaaatggcaagcgtttttcggatgaacacatcgataatgatactttttcctgctactgtggagtatggcaatacagggacggggaagtatcagaccttatacatgaactctgcacctgcactgtaaaagatggggacttcaattgcaagaccgattcgggatatcagatatcaattaaaaaatcattcccttattatgacatggaaatt…	MLPAKMKDWMVAPQWDTMNEAIYSVDRLKLLNGAYWFWLMSDYDDKNPRMLQVLISRGAIDYTLNGKRFSDEHIDNDTFSCYCGVWQYRDGEVSDLIHELCTCTVKDGDFNCKTDSGYQISIKKSFPYYDMEIRDKNNVVTKFSSTSTEFKDGYVQNPLVKYPSLMAFSEDFDAYARNSRGFQYFIASKMSDLFGTCKGTLFDRDFYGSFWLERALGFGSTLPWKIVMLNFNDRSRMWFRYFPSKILNYGTPLEFIFDDMVTKKRYHFQDMIFEYSGNGKPTKMKFTPSTDKIHVTGIGKNGEKVSLMAKILGRHLYQYDVLKMKFNYYQLVLDIENVVVEVDGVDLMQGKESTLSYGEDAHFSL
NODE_1361_length_20263_cov_401.441696	fig|2206.11.peg.480	peg	NODE_1361_length_20263_cov_401.441696_13139_11949	13139	11949	-	Coenzyme B synthesis from 2-oxoglutarate: steps 1, 6, and 10				atgtcaaatacaatatctaatctgccagaatactccaaaaacactttgatggattatttagatctaaagccgcttgacatcgagatatgtgatgtgacattacgtgatggagagcaaacaccgggtgttgcatttagcaaaaaggaaaagatcgcacttgcccgtgaattggattttattggtgttgaaattatagaggcaggatttccagtggtatctcctgtcgaaaaggatactgtaaaaaaaatagccaatatgggacttgattcaaagatatgctgtcttgcacgatcggttattggggatgtggatgccgccattgattgtgatgttgattttgtaagtatctttattgcgatgtccgacttgcacctgcagtacaagtatcacaaaagttgc…	MSNTISNLPEYSKNTLMDYLDLKPLDIEICDVTLRDGEQTPGVAFSKKEKIALARELDFIGVEIIEAGFPVVSPVEKDTVKKIANMGLDSKICCLARSVIGDVDAAIDCDVDFVSIFIAMSDLHLQYKYHKSCEEMTKCAMETIEHAKDHGLGVRFAAEDATRTSIDTLKNAFLMAEEYNVDYVSIADTIGILNPSSTSYLVNEIKKTVHTPICIHCHDDLGMATANTLAAAEAGAKQLHATVNGIGERAGNAALEEVLVALRIQYGIDRYDVSKLIDLSNMVVKYSKVLPAVNKAVVGRNAFRHESGIHVAAILEEPRTYELYSPEMVGGKRNLVVGKHTGTKALQGIVRDMGYILERDELCDLIDKVKVCTEAKRGISRNRLEEMIREVKMHDI
NODE_1361_length_20263_cov_401.441696	fig|2206.11.peg.481	peg	NODE_1361_length_20263_cov_401.441696_14191_13346	14191	13346	-	Circadian phase modifier				atggaattagaagagatcttactaaaattgaaaagcgggcagatggatattgattctgcaacaatgcagatcaagtcaatgggttttacgtccgtttctgagatcgcgaagatcgatacgcaccgcatgcatcgaactggtgttttggaagcggtgcttgctgagggcaagcgccctgaagatctggtggctattgcaaagactcaggtaaaacatgccggaagagcactacttacgcgcgtgtctgatgagcagatagaagcagtgcgggatgcattcgatcctgatagcattgaatggaatgaacgcgcttgtacggctgttgttcacaacggtacaccttgtccgagttctggcggagtggttggtatcctgtcggcaggtacggctgatattggt…	MELEEILLKLKSGQMDIDSATMQIKSMGFTSVSEIAKIDTHRMHRTGVLEAVLAEGKRPEDLVAIAKTQVKHAGRALLTRVSDEQIEAVRDAFDPDSIEWNERACTAVVHNGTPCPSSGGVVGILSAGTADIGVAEEARVVAQEMGCEVVAIYDVGVAGIHRLMPQISKLKERGVGAVVVAAGREGTLPTIVAGLIDAPVIGVPVSTGYGLGGGGEAALLSMLQSCSVISVVNIDAGFVAGAFAAQVANMVAGAHRIDVGMCTFSDEIESSDEEDVESPWI
NODE_1361_length_20263_cov_401.441696	fig|2206.11.peg.482	peg	NODE_1361_length_20263_cov_401.441696_15046_14198	15046	14198	-	NAD kinase (EC 2.7.1.23)			isu;NAD_and_NADP_cofactor_biosynthesis_global	atgacaaatataattaaagtgaaaaagataggtattgtgtcaagatgtgaccacgtggatgctcttgagatgattaagactattttgaaaaggtttggatccaaagttgatattgtaattgggccaatgacagcgcaagcgttgggtatcgaaggtgacagtgtgttgcctgttaataagatgcgagagaatggtgttgaacttgtaatatctgttggaggtgatgggaccgttcttcgtaatatctcaaagatggatgatccgattcctgttcttgctatcaatatgggcacacttggtttccttgtggatgtagatcccgaagatgcgatcaaaacgatcgaaaatgtgcttgagggtttcaaatacagtgagcgggcaagattggcagtatcattg…	MTNIIKVKKIGIVSRCDHVDALEMIKTILKRFGSKVDIVIGPMTAQALGIEGDSVLPVNKMRENGVELVISVGGDGTVLRNISKMDDPIPVLAINMGTLGFLVDVDPEDAIKTIENVLEGFKYSERARLAVSLNGEALQSAVNEVVIITAKPAKILTYKISVDECELGELRADGVVFATPTGSTAYAMSAGGPIIDPRVDAALIVPLAPFKLSSRPWVVPANGSIKVELTNPEKEAVIVIDGQHTYTIVEHDIIKLTKAEHPARFVRTTISKFYKKVQSKLA
NODE_1361_length_20263_cov_401.441696	fig|2206.11.peg.483	peg	NODE_1361_length_20263_cov_401.441696_15860_15051	15860	15051	-	NADP phosphatase (EC 3.1.3.-) @ Inositol-1-monophosphatase (EC 3.1.3.25)			isu;Di-Inositol-Phosphate_biosynthesis	atggcactcaatccggatttttcagaattatgcaaccgcgcatcgcaagctgcagcagatgctattgaagatatggtgggcagtagtgatgcttacgccagtgtttatatgggggctgacggtactccgacaacaaagatcgatgcggctgcagaggatgcaatacttgtggttttaaaggatgacggcagatcgatgcggcttctcagcgaagaggcaggagatataatgatcggggaaggggatgaacctgaattctcaatcatactcgaccctcttgatgggacgtacaatgcggcttttggtattccattttatagtgtatccattgcgattgcaaaacctgatctgtctgggacttcatttggatatgtccagaatcttgcaaatggggataca…	MALNPDFSELCNRASQAAADAIEDMVGSSDAYASVYMGADGTPTTKIDAAAEDAILVVLKDDGRSMRLLSEEAGDIMIGEGDEPEFSIILDPLDGTYNAAFGIPFYSVSIAIAKPDLSGTSFGYVQNLANGDTYHAGLDKGSYLNGKSINPSGNSDVHEFCISVYGYRPYVERTSILCKGVRRMRILGSVALELCYVASGRMDAFVDVRRALRLTDVAAGKFILEKAGGMVSNEYGDPLELPNGLMNRVDMVASNGHAHIDILKLNSRG
NODE_1361_length_20263_cov_401.441696	fig|2206.11.peg.484	peg	NODE_1361_length_20263_cov_401.441696_16923_15916	16923	15916	-	NAD(P)-dependent glyceraldehyde 3-phosphate dehydrogenase archaeal (EC 1.2.1.59)			isu;Calvin-Benson_cycle	atggtaaaagtgaaagttgcagtaaatggatacggtactataggtaagagggttgcagatgctgttcgtctgcaggatgacatggaagttgtaggcattgcaaagacaagacccaatttcgaggcttcgatggctcacgataaagggtatgatatctatactcttcaagagagtatcaatgatttcaaaaaattcggcatagaagctgctggaactgttgatgacatgatcagcagtgctgatgttgttgttgattgtacacccggcggcattggtgagaagaacaaatccctctatgaaaaggcaggtgtcaaagcaatatggcagggcggcgaagatcatgagcttgcaggttgctctttcaatgctgatgcaaattacagtgaagcccttggaaga…	MVKVKVAVNGYGTIGKRVADAVRLQDDMEVVGIAKTRPNFEASMAHDKGYDIYTLQESINDFKKFGIEAAGTVDDMISSADVVVDCTPGGIGEKNKSLYEKAGVKAIWQGGEDHELAGCSFNADANYSEALGRDFVRVVSCNTTALCRVISPLDKEFGIKKVRATLLRRAADPGDIKHGPINAIIPNPITLPSHHGPDVNTIMPHIDIATMAVKLPTTLMHMHTLNMEFRNECTAKDVQAVLAKQSRVRFVGQGITSTAEIMELARDLDRPRSDMWETCVWDESITMYEGELYFFQAVHQESDVIPENVDAIRAMMEIETDGAKSIAKTNKAMGI
NODE_1361_length_20263_cov_401.441696	fig|2206.11.peg.485	peg	NODE_1361_length_20263_cov_401.441696_17340_17152	17340	17152	-	hypothetical protein				atgtgtgaactaaatgctgtacttgttcgcggtggcgagcgggaattgattatggaatcagtgaccagaattgttgttgatggtgattctgtcgaactgacaggaatattcggggataaaaaggttgtatcgggttcgataaaggaagtcgatttcactaaaggggaaactctaataattggaaagtga	MCELNAVLVRGGERELIMESVTRIVVDGDSVELTGIFGDKKVVSGSIKEVDFTKGETLIIGK
NODE_1361_length_20263_cov_401.441696	fig|2206.11.peg.486	peg	NODE_1361_length_20263_cov_401.441696_18307_17426	18307	17426	-	Uncharacterized protein MJ0202				atgaaaatagacgcacgctgtccgcattgccttctctcaagagtacattatgaagcaggattatcgactgatgatgaacaactgatacacaagaccgtaatggcaggtattgatgtactaaaaaatatttacaaacccggcattccggctggattagtttccacggcaatacatcgcaaggcgtatgcggttctaaatgatccggatccatatcttgaacttaaacaactaagcaataaggttgcaaatgaagtgcttccaattgcaaagaagcggatacatgaaggtgaacccgaaaatggggagatattcaggcgtgctgtgctcgcatctgtgataggtaattattttgatttcggggttatgggatttgacgttgcacctgatgttttcgatgag…	MKIDARCPHCLLSRVHYEAGLSTDDEQLIHKTVMAGIDVLKNIYKPGIPAGLVSTAIHRKAYAVLNDPDPYLELKQLSNKVANEVLPIAKKRIHEGEPENGEIFRRAVLASVIGNYFDFGVMGFDVAPDVFDETFTELFKRGLDVDDTSKMLGMLDNVVYVADNCGEILLDTLVFEIIKKMGGNITLVVRGAPILTDVTMDDVHEFGIDKKVDHVLTTGSDAIGVCFDDAPAELMDAFDNASLIISKGMANYETLSERNFGPIAYLLRTKCESVAEDMGLKMGYSVARLVNCD
NODE_1361_length_20263_cov_401.441696	fig|2206.11.peg.487	peg	NODE_1361_length_20263_cov_401.441696_18434_19885	18434	19885	+	hypothetical protein				atgaaccaaaagatttcacatccaacctcaacaattatttcattattgatattggcagcatttctactaatctcatttttccctacaaccgccatagcatcgaccattgtagaagtaaatcctgtgaatacaccggatggtgcagttatcctgataatagacggactcggttctccatacatatatccagaacttacccctcacgcaattgatggaactgcactcagtaaagcagtcgtttacaacatttcgcagatagcagataacagcgcgcgtgttgtggacatccgcgcaccccaaacctatactgaagcaggacactctgttttggtcacagggaattccggtgcagacggtgagatggtcggctactccggtgccaccatctacgacatagca…	MNQKISHPTSTIISLLILAAFLLISFFPTTAIASTIVEVNPVNTPDGAVILIIDGLGSPYIYPELTPHAIDGTALSKAVVYNISQIADNSARVVDIRAPQTYTEAGHSVLVTGNSGADGEMVGYSGATIYDIAHDNGYLALAVLQKGDFYNMRAEQDIVVYDKTNSINNPTIKISTSEHSGGNVPRNVVEAMEMRAEGAYDYVNRYPESSGERYDAYNRWAIDTGSDIIKSMSESAPGQKYILTINAGAVDSSGHYRRNGGYIENIEGLDAAVMPLYELCIENNLAFIFTADHGMAFAADNVRGGHQAEKYAVTSEAQMIPFIVHAPNVDEELIDGEFGQEDIAPTILSILNIPNELRFTDGSDIGLKDYVNINVDAPASSSVELVRDGVTIASASDDD…
NODE_1361_length_20263_cov_401.441696	fig|2206.11.peg.488	peg	NODE_1361_length_20263_cov_401.441696_20085_19942	20085	19942	-	hypothetical protein				atgaaagatgatacagtaacaagatatgtgctcagtgatggtaagattacagagattaagattccaaagtctgaatcaatgaatgatattggaagaactctggaaatggataaggattttttggatataatggctaaaatgtga	MKDDTVTRYVLSDGKITEIKIPKSESMNDIGRTLEMDKDFLDIMAKM
NODE_1361_length_20263_cov_401.441696	fig|2206.11.peg.489	peg	NODE_1361_length_20263_cov_401.441696_20263_20087	20263	20087	-	hypothetical protein				aaaaccatcatcataaccaccgcaattctcaccctcatgatcctcgtagcaggttgcaccgacacaggcggcgcaaacccagaaaccaccacatacacaccaccgccagaagagtcccctatggttgaggaaacgacggcgtatgaacctatttacgagcctactacaacccattga	KTIIITTAILTLMILVAGCTDTGGANPETTTYTPPPEESPMVEETTAYEPIYEPTTTH
NODE_1361_length_20263_cov_401.441696	fig|2206.11.repeat.52	repeat	NODE_1361_length_20263_cov_401.441696_20137_20263	20137	20263	+	repeat region				caaccataggggactcttctggcggtggtgtgtatgtggtggtttctgggtttgcgccgcctgtgtcggtgcaacctgctacgaggatcatgagggtgagaattgcggtggttatgatgatggtttt
NODE_13820_length_2638_cov_348.204699	fig|2206.11.rna.8	rna	NODE_13820_length_2638_cov_348.204699_147_256	147	256	+	tRNA-Met-CAT				gcccgggtagcctagttggttggggcgccagactcatagggaatattaaaccgtgcgtccaaatctcctgagaaatctggaggtcgcgtgttcgagtcacgctccgggca
NODE_13820_length_2638_cov_348.204699	fig|2206.11.repeat.53	repeat	NODE_13820_length_2638_cov_348.204699_532_659	532	659	+	repeat region				tttttgtaactttttgccacagaggacacagagagcacagagaacgtagcaacattccctctgtgtactctgtgcgctctgtggctgtcagatatagttctaaattatacttgtggagtagtatagtt
NODE_13820_length_2638_cov_348.204699	fig|2206.11.peg.490	peg	NODE_13820_length_2638_cov_348.204699_830_693	830	693	-	hypothetical protein				atgaaggtcatttacaccgaccaatttaaacatgacttgcaaaagatcaatgacaataacctgttaaaagagtggcttgacaccccggttgatacaaaaaggaccgatgcgttatcagaccacgatctggtgatgtga	MKVIYTDQFKHDLQKINDNNLLKEWLDTPVDTKRTDALSDHDLVM
NODE_13820_length_2638_cov_348.204699	fig|2206.11.peg.491	peg	NODE_13820_length_2638_cov_348.204699_1046_831	1046	831	-	hypothetical protein				atggaatctgtatctgccaacaataaaacaataacatccgatatcttaaacaccatggtaaatatgagagacgagttagattcgctcatcgaaaccatacaaataatgaatgatacggaactaatggcgggaatcaatagttccaaacaagatatcataaaaggaaatattcatgagatcagtagtgccgacgaactggctttggtgtggggataa	MESVSANNKTITSDILNTMVNMRDELDSLIETIQIMNDTELMAGINSSKQDIIKGNIHEISSADELALVWG
NODE_13820_length_2638_cov_348.204699	fig|2206.11.peg.492	peg	NODE_13820_length_2638_cov_348.204699_1334_1182	1334	1182	-	hypothetical protein				gtgccttactcaacagagagacctgtgcccggtcaaacacaattcgatacgaggccgattgcaccgtacacagtatcatacgggaacacgacaacagaggtcagggttagtgagttggatgtgctggatggaaatacaattgtagtcaactaa	MPYSTERPVPGQTQFDTRPIAPYTVSYGNTTTEVRVSELDVLDGNTIVVN
NODE_13820_length_2638_cov_348.204699	fig|2206.11.peg.493	peg	NODE_13820_length_2638_cov_348.204699_1926_1402	1926	1402	-	hypothetical protein				gtgggatatatcggagataaacctcaacagatattgatcgaactcgaaaacacacttgcacatatatctcaactttataaccataaattggattatcatgatgaaaatgtaaatcttgaaaaagcatatgaccatttaattcgcgctacattagattgttataaactcctttgggtacatatatatgagcaattgaaagttattgaaaaaaacgaatcgaatcgaaaactcggtcttaatatatcagaagcagaatttcgtactaaattgcaaacacttcgaaaaatggcacaagaagccagagggatagaaatgagcttagtaggggtagaacctatagcatccctcgataagtataaagaagtagtaaaatttggttatgagttgatcgatacgatt…	MGYIGDKPQQILIELENTLAHISQLYNHKLDYHDENVNLEKAYDHLIRATLDCYKLLWVHIYEQLKVIEKNESNRKLGLNISEAEFRTKLQTLRKMAQEARGIEMSLVGVEPIASLDKYKEVVKFGYELIDTIDGNKIQEIKSLKTFISTKEFITGIVAGILTGLISGYMLLFI
NODE_13820_length_2638_cov_348.204699	fig|2206.11.peg.494	peg	NODE_13820_length_2638_cov_348.204699_2283_2068	2283	2068	-	hypothetical protein				atgagtaaaactgtaatatttgaagaaaaatatggtgtaaatatagatcaattctctacaacagcagatattgaaaaatttatagaaaataaaactcatcgaaaactacaagtcgttaaacttgatgaccatggcattgtatccagcagaggcagcatatttaaaatcaaaaagtatgatatcaatcatagatttgacgaaacaataaaaacatag	MSKTVIFEEKYGVNIDQFSTTADIEKFIENKTHRKLQVVKLDDHGIVSSRGSIFKIKKYDINHRFDETIKT
NODE_13820_length_2638_cov_348.204699	fig|2206.11.peg.495	peg	NODE_13820_length_2638_cov_348.204699_2638_2492	2638	2492	-	hypothetical protein				tactcaacagagggacctgtgccaggacaaacacaattcgacacgcgaccgatcgcaccgtatatcatcagctacgggaatacgacaacagaggtcagagttgatgagatggatgtgctggatggaaatacaattgtagtcaactaa	YSTEGPVPGQTQFDTRPIAPYIISYGNTTTEVRVDEMDVLDGNTIVVN
NODE_13883_length_2627_cov_413.036400	fig|2206.11.peg.496	peg	NODE_13883_length_2627_cov_413.036400_581_3	581	3	-	Chromosome partition protein smc			idu(1);DNA_structural_proteins,_bacterial	gtgtatatcaaggaaattgagtttgtaaatttcaagtcatttggaaaaaaggttaaaataccttttttcgatgattttaccacaatatccggtccaaacggaagtgggaaatccaatattatagatggcattctctttgcgctcgggctttccagttcaagaacaatgcgggctgaaaaacttacagacctgatatataatggagataaggcgaaaaaacctgattttgcacaggttaccataaagtttgacaataccgaccgtgagatgccgatcgatagcaatgagatcacgatcagtcgtaagatcaagcggaccgattcgggatattacagttatttctacttcaacggcaaggcagtgagccttacagatgttcacacataccttgcaaaagca…	MYIKEIEFVNFKSFGKKVKIPFFDDFTTISGPNGSGKSNIIDGILFALGLSSSRTMRAEKLTDLIYNGDKAKKPDFAQVTIKFDNTDREMPIDSNEITISRKIKRTDSGYYSYFYFNGKAVSLTDVHTYLAKARVTPEGYNVVMQGDVTRIFTMTSGERRKIIDEIAGVAEFDNKRDRAVNELDIVLERVERV
NODE_13883_length_2627_cov_413.036400	fig|2206.11.peg.497	peg	NODE_13883_length_2627_cov_413.036400_1414_662	1414	662	-	hypothetical protein				atgagtattgaaaatagagactttgtaatagaacgccttgagcggaggctacatgataaagatcaggaatttgaagaactcaaagttacactgagagactccatcatgaccgaattgcgtcgtgatctccagaatgatcttgatataaacaatcgtctggtaaagatcgaacagaaagttgtagagttatcgaacacactgaacggtatgatggacgagcttttagatcagaaatcagaacttcgctccacaaggaacctgatcggacaaagaaacagtaacgatagtagcattgcccacagagaaggttctacgttggcagtacaaaccccggtcctaaaaccacatacactcccaaattcaaaccccattgtacaaccccatattcgcaatacttca…	MSIENRDFVIERLERRLHDKDQEFEELKVTLRDSIMTELRRDLQNDLDINNRLVKIEQKVVELSNTLNGMMDELLDQKSELRSTRNLIGQRNSNDSSIAHREGSTLAVQTPVLKPHTLPNSNPIVQPHIRNTSTQPSATPSMSQPNPVEARKPNKAQFNIREVEREEPKPEIPKTEPKTEYIIAESGNGHPGHITNKDRSSTKSNRSEYIIANDKKDVSRESQSEHGVESIVKRDGEDVEITTTRKRSGF
NODE_13883_length_2627_cov_413.036400	fig|2206.11.peg.498	peg	NODE_13883_length_2627_cov_413.036400_1556_2386	1556	2386	+	hypothetical protein				atgataattgattgccatactcatatatttccgtcaagaattgcacaaaaggcagcacatgatctgatgcacctctacggttcgccgcccgttgccggggttactgcggcttacctgtcagaacacatggaccactgcggagtggataggtctgtgatccttcctgttgcgacaactcctgatcaggtaagatccatcaatacctggacattgtcattattgagtgactgtgatcgttttatcggacttggggcaatgcaccctgattttgatacggttgaagatgttgaaactgtgggtgatgaacttgagcgattgaaaaaggcaggtatcaggggcgtgaaactacatcccgagtttcagttcttctatcctgatgaggagcgcatgttcaggctt…	MIIDCHTHIFPSRIAQKAAHDLMHLYGSPPVAGVTAAYLSEHMDHCGVDRSVILPVATTPDQVRSINTWTLSLLSDCDRFIGLGAMHPDFDTVEDVETVGDELERLKKAGIRGVKLHPEFQFFYPDEERMFRLYEAFIEHDMLVFFHAGGGGTWLKEIHGTPERFAAVVDSFPKMKVLAAHFGGYDCWAGVEKYLIGRDILFDTAYIFKSDDGTKYLPDDEIVRMVEAHGSEKILFGTDYPFRRQDIEIANLIGLDLDDSDKERILGENAAQVFGV
NODE_13912_length_2623_cov_395.351362	fig|2206.11.peg.499	peg	NODE_13912_length_2623_cov_395.351362_1109_306	1109	306	-	Aliphatic amidase AmiE (EC 3.5.1.4)				atgaaagccgcctgcatccagatgaacatccgccactgcaaaaagcagatcaacatcgaccatgcactttcaatggcagaagatgccatatcagaaggtgcaaaactcatcgtgctacctgaagttttctcaactggattctgttatgacaacattgaagagaacgcagagtgcacgccacatccaacgatagagacactatgcgagttttcaaaaaagcacgattgcatccttataggttcaataatcgaagccgtcgataatataaaaacaaccgcgccgcataatcgatcgaattgttactacaatctgggtttttgcatcgaatccggcaaacttgccggaacgtatagaaaaactcacccattcgagcaggaaaaatcgtatttttgtggcgga…	MKAACIQMNIRHCKKQINIDHALSMAEDAISEGAKLIVLPEVFSTGFCYDNIEENAECTPHPTIETLCEFSKKHDCILIGSIIEAVDNIKTTAPHNRSNCYYNLGFCIESGKLAGTYRKTHPFEQEKSYFCGGDTIMPIRLEKNDLTIGLEICYELRFPEVARKLALDGADILVTIAEFPNPRKHHWKTLTIARAIENQIPHIACNRTGEDPFSTFFGGSMIIDTWGEVKAQAYDEECIIMYDIDMREKDNIRKAIPVFDDRRPDLY
NODE_13912_length_2623_cov_395.351362	fig|2206.11.peg.500	peg	NODE_13912_length_2623_cov_395.351362_2357_1137	2357	1137	-	Collagenase				atgaacaaacacactgagcaaatacctgaacttataatgggagtgaaaaatcctgccgcccttacagtgtgcaaagataatgcggattcagtctatttttcactcgacaggttaagtctgagggcaagggcgaatgacatcacgctggaaaatctcgatacatttgtggaacaggtgcatggctatggattgcgtgccaatcttgcagtgaacagtgtggtctatcccgatgacatcccgtctgttaaagaaataattgaagcagcatcaagtgcaggcgtggatgcgatcatcgcatgggatcctgccgttattacaagagctgttgatagtggtttaaaagtacatatctctacacaggcaaatgtgtccaatgctgatactgcaaatttctataag…	MNKHTEQIPELIMGVKNPAALTVCKDNADSVYFSLDRLSLRARANDITLENLDTFVEQVHGYGLRANLAVNSVVYPDDIPSVKEIIEAASSAGVDAIIAWDPAVITRAVDSGLKVHISTQANVSNADTANFYKSVGASRVVLSRELSLEQIKNIRQDTDMELEVFVHGAMCQAISGRCYLSAYLLGKSGNCGECSQPCRWEWTLHADDGREVDLKGKYMLSARDLCMIEHVPELIDAGVDAFKVEGRLRNPGYTATISRCYREALDECRNGSYTLERARELKEQMALEYNRGFSTGFYFGVPGPEGLAYKYNMNVSPVKRQAVGVVTNYFPKQNAASVKLLEQGLAVGDNIVIEGYTTYLEQEVSSLIVDGETAKEAGRGQEVGLGVDGVVRENDRVYK…
NODE_13967_length_2617_cov_531.778313	fig|2206.11.peg.501	peg	NODE_13967_length_2617_cov_531.778313_222_1778	222	1778	+	Mobile element protein				atgaaacaagtacgagaagttttgagattgcatctacttgcaaatctctcttcaagaaaaatacaaggtgctactggagtagcaagaactacaattcaagattatatcaaacggtgcaatgaagccaatataagcattgtttcgttaaatgaaatgaatgatgatgcactgcaagtaaaactttttggcgggccaataaattcacctttgataccttctaaaattatgccggactacaactacgttcatcaagaacttaaacagtccaaaaaagacaagactaaagtaacgctcatgtttttatgggaagcgtataaagcagagtatggtgataatgcttacgaatatacgcaatatcgagtctactacaaacgatacaagcaaaaactaaatccttcc…	MKQVREVLRLHLLANLSSRKIQGATGVARTTIQDYIKRCNEANISIVSLNEMNDDALQVKLFGGPINSPLIPSKIMPDYNYVHQELKQSKKDKTKVTLMFLWEAYKAEYGDNAYEYTQYRVYYKRYKQKLNPSMRQVHIAGEKLFVDYSGVTIPIHNQKTGEIDKAQVFVAVLGASGYTFVHVTHSQTQEDFILSHVLAYEFFGGTPRVVVPDNLKSAIIFNDKQHGLVINESYAALSRHFNMRVEPARPRKPKDKPKAEQGVQGIQRYILAHFRHLKIFSVEEANEKVAAILEKYNNKVMKHLGKSRSELFVELDKPELQTLPANRYIYEQFKVARVNMDYHISLKKCNYSVPYKYLKEEVEVRYSTHHVRIYFKNDLIATHPRLRIIGQTSTLHEHM…
NODE_13967_length_2617_cov_531.778313	fig|2206.11.peg.502	peg	NODE_13967_length_2617_cov_531.778313_1813_2565	1813	2565	+	Mobile element protein				atgacacatgcacaattaacaaacaaaataagccaacttggttaccaaggctttaaggacgcttaccaacgacagagtgaagatacggcttactcttctatgagtttcgaagagaggctatttcaacttcttgacgctcaagagatatttttaaaaaataaacgtatcatcatgaatcatagactctctaaaatcaaagacaaacaagcttcccttgacgctattgattatagagccgacagaagaatagacaaggctcagattcaatcattgtcacagctaaactttatacgctcaaatcaaaatgtaattattactggaaaaaccggcaccggtaaaagcaacctagctcaagcactcgcaaatagagcaatctttgatggatttaaagtctactat…	MTHAQLTNKISQLGYQGFKDAYQRQSEDTAYSSMSFEERLFQLLDAQEIFLKNKRIIMNHRLSKIKDKQASLDAIDYRADRRIDKAQIQSLSQLNFIRSNQNVIITGKTGTGKSNLAQALANRAIFDGFKVYYVRTPTLLEEIRISRIDGTYTNLLNKYSRFQLLILDDFGVAPMVEDDATNLFEIIEDRTSINSTIITSQLPVSEWYNYLNNNTIADAILDRIVYSSHRIELQGESMRKMNSVMQNCPY
NODE_14005_length_2612_cov_430.768209	fig|2206.11.peg.503	peg	NODE_14005_length_2612_cov_430.768209_877_107	877	107	-	23S rRNA (uridine(2552)-2'-O)-methyltransferase (EC 2.1.1.166)				atggcaagagatagacgtgattcatattactggcaggcaaagagcgatggccatcgttcgcgtgcggcgttcaagcttacacagataaataagaaattcgaggttatcaatgagggtgatacggtcgttgatcttggtgcagctcctggtggatggctccaggtcgcaaaaaaaatttctggcggacgggttattggtgttgatctgcaacgtatcaagcccatagatggtgttgacactgtcaaaggggatatgactgctgacaggacgatcgaaaagataattaaacttgtaggcgagggcggcgcagatgttgtgatatgtgatgctgcaccaaatctttctggaaattggagtctggaccatgggcgttcaattgcccttgtaacttctgcactt…	MARDRRDSYYWQAKSDGHRSRAAFKLTQINKKFEVINEGDTVVDLGAAPGGWLQVAKKISGGRVIGVDLQRIKPIDGVDTVKGDMTADRTIEKIIKLVGEGGADVVICDAAPNLSGNWSLDHGRSIALVTSALECAKKILKPQGHFVVKVFEGDMFKDYIDEVRNSFTYVRAYTPKASRTQSAEIYIIGKKFLTAPLRKGDKFEVTIEKLGSSGDGAVVIEGFVTFVKDVKVGEHVRIKIDDVKPNFAFANVIERL
NODE_14005_length_2612_cov_430.768209	fig|2206.11.peg.504	peg	NODE_14005_length_2612_cov_430.768209_1469_906	1469	906	-	hypothetical protein				atgataacaaaagatgaacttgccggaattgttgatgtgcttggtgcttcaacaattggagagatacaccttatcgtgcaggaacatgcggagattagaaggcttggggttgttggtcttgctgatgtcgaacaactttgtgaatccgcattaagcgaccatttgatcgagacagtttcttttgaggaagtagaaggtgctgattcggatgagacttattacatatccggaccgaatgcgtttcccgatattccgtatgagctgagtgaaataatcgatatccttgaattgtcaaagcgcgaggttgacatgagcaaggttgccaaaagtttttcgtctcgattgaaacagcgtgcaaaaagacttaatgaaaagattgatatgttttctgatggaccg…	MITKDELAGIVDVLGASTIGEIHLIVQEHAEIRRLGVVGLADVEQLCESALSDHLIETVSFEEVEGADSDETYYISGPNAFPDIPYELSEIIDILELSKREVDMSKVAKSFSSRLKQRAKRLNEKIDMFSDGPVPDSDILKLEQRYSDLLNLYYDYDFWLPGGISDIENTILGVSERLEQLKSAQAI
NODE_14005_length_2612_cov_430.768209	fig|2206.11.peg.505	peg	NODE_14005_length_2612_cov_430.768209_2578_1523	2578	1523	-	Peptide chain release factor paralog			isu;Translation_elongation_factors_eukaryotic_and_archaeal	atgtttattttgaaagcgatgatcgaaaaggaaaaagtaattgataatattaatgtcctgtttgggaagatatcgggtaaggataaactcgaagaccaggtggaaatgttacaatctcatattgttgaacttgaaattgatattaaaagacttcaatcccggcttgaaaagagagatcatatatcaaaaacttcgatttctgtaaaacaggaaattgagtctaaattaaatgaagcgaacatcaagatcgaaacgctgatgcatgaacgcaatgaactgaaaaaagaagcaacgggtcacattctattaaggggcatggatactctctcccctatgaggttttcggaatacctttctcagttaagatctctacagtccaattcagaaacactcatcacg…	MFILKAMIEKEKVIDNINVLFGKISGKDKLEDQVEMLQSHIVELEIDIKRLQSRLEKRDHISKTSISVKQEIESKLNEANIKIETLMHERNELKKEATGHILLRGMDTLSPMRFSEYLSQLRSLQSNSETLITVYVPQGQSLSDLKNSDDVLGQIDENSQHLLGKIDSKTGYVLFYDTFGMVREAVAPVFPLNNSMLKFGTTFDIKNLKLMENKDVGIFVVIVHAGESFVGFAPDMSGFETYQVVRSSVKAKHTKGGFSQGRFEKLRDEDIAHHVEKVRIVIKKMLDDTVNIDVNNIDYIITGGDQQLVKHAMDGLADDIPLIEKTMDVKIEKHNADAILKSALSSRRYLL
NODE_14005_length_2612_cov_430.768209	fig|2206.11.repeat.54	repeat	NODE_14005_length_2612_cov_430.768209_2486_2612	2486	2612	+	repeat region				ttcgagtttatccttacccgatatcttcccaaacaggacattaatattatcaattactttttccttttcgatcatcgctttcaaaataaacattcatacaataaaaatcatacttatttcaatacca
NODE_1408_length_19642_cov_406.375199	fig|2206.11.peg.506	peg	NODE_1408_length_19642_cov_406.375199_1_3066	1	3066	+	Type I restriction-modification system, restriction subunit R (EC 3.1.21.3)			isu;Type_I_Restriction-Modification isu;Restriction-Modification_System	aatattacactcggacgccagacatccaacgaggtaatactggttcccagactgcgtgttgcgctggagcggttaaatcccgatctaccaaaagaagccattgaccttgccatcgaagaattggcgcgggatcggagcataatgagtcctgccaatgcaaaccgcgatgtgtacctgttattgaagaatggtgtaaaagtctcatatcaggatagtaagaatgataatgggcagattatagaaaaagtacaggtcattgactggaacgtgccttcaaacaacgattacttccttgcatcacaattatgggtatcaggtgaaatgcacaaacgccgcccggatctcatgggatttgtcaacggattacctctaatcttcatcgaactcaaagcatcctac…	NITLGRQTSNEVILVPRLRVALERLNPDLPKEAIDLAIEELARDRSIMSPANANRDVYLLLKNGVKVSYQDSKNDNGQIIEKVQVIDWNVPSNNDYFLASQLWVSGEMHKRRPDLMGFVNGLPLIFIELKASYRRLENAYQDNLRDYKTTIPQIFWYNALIILSNGSQSKIGSITSAWEHLAEWKKINSEGEEGIISLETMILGTCEPSRLLDIVENFTIFSEASGGLAKLVAKNHQYLGVNNAIRSLLEIKENQGKLGVFWHTQGSGKSYSMAFFSQKVLRKLPGNYTFVIITDRRELDNQIYKNFANTGIITEEHSQATNGEHLKQLLSEDHRFIFTLIQKFRTKKDETTYPMISDRDDIIVITDEAHRSQYDTLATNMRNALPNAAFIAFTGTPLI…
NODE_1408_length_19642_cov_406.375199	fig|2206.11.peg.507	peg	NODE_1408_length_19642_cov_406.375199_3206_4168	3206	4168	+	N(5),N(10)-methenyltetrahydromethanopterin cyclohydrolase (EC 3.5.4.27)			isu;Methanogenesis isu;One-carbon_metabolism_by_tetrahydropterines	atgataagcgttaacgaaaagggattagatataattgatgatatgctcgactgggaagaagagatgaaggttgaatcaaagcaactcgcaaacggtgctaccattattgactgtggtgtcaatgttgaaggtggctatgatgcaggaatgtacctctcacgcatttgccttgcagaccttgcagagttaacctacacaaagttcgacctcgacggtgttatggttccggcaattcaggtgtccacagaccatccaaccatcgcatgcatgggttcacagtatgcaggctggagaattgctgttggtaaatacttcggcatgggttcaggtccggcaagagcacttggtcttaaaccaaaggaactttatgaggaaattggctacaaagatgattccgaa…	MISVNEKGLDIIDDMLDWEEEMKVESKQLANGATIIDCGVNVEGGYDAGMYLSRICLADLAELTYTKFDLDGVMVPAIQVSTDHPTIACMGSQYAGWRIAVGKYFGMGSGPARALGLKPKELYEEIGYKDDSESAVLVMESSALPNEEVVEYIAKHSNVETENVYIAVAPTASIAGSVQISARVVETGIHKLESIGFDINTIQSGFGVAPIAPIVGDDTKCMGSTNDCIIYCGETYYTVAYDDVEKLEEYVKLAPSTTSKDYGKPFYTTFKEADFDFFKVDAGMFAPAKITINDRTSKKSFTSGRINPGILLESFGIKNV
NODE_1408_length_19642_cov_406.375199	fig|2206.11.peg.508	peg	NODE_1408_length_19642_cov_406.375199_5667_4489	5667	4489	-	tRNA(Phe) (4-demethylwyosine(37)-C(7)) aminocarboxypropyltransferase (EC 2.5.1.114)				atgttcgttcgcaaacaaccgaatcgaatttatgtaaactttatttatgaaaacaattatttgttttgtgcattgaatgttgaccataattttggacgaaatacgagaaaatcctcactatgcttgaattcactcgcaccatatatttataaaatagatactatgaaaaaagcaatcctgataccggttgaaaaagcagaatctgcaaggtctgatctgcttcaaagggatttacttgatggcaccagaaaaattaaattgaccggatctaaagatgaaaagtttctggagatccccatcaaaacatatatagaaggatacactataattgaacaggatgctcccgaatattatggaaaatggcagtcattaaaagatcgacttgaaggtagtattccc…	MFVRKQPNRIYVNFIYENNYLFCALNVDHNFGRNTRKSSLCLNSLAPYIYKIDTMKKAILIPVEKAESARSDLLQRDLLDGTRKIKLTGSKDEKFLEIPIKTYIEGYTIIEQDAPEYYGKWQSLKDRLEGSIPSNDFKYVPSGWQIIGDIIIVSIPPEIDNIKSIIAKALLDMYPRCKSVIQDLGIEGQFREPNRISIIGDKTETIHKEHQCFFKMDVTKIMYSKGNLLERKRMSQVGSGEVVVDMFAGIGYFSIPMAVHAKPKQIFSIELNPVSFSYLCENIKLNHVENIIKPINGDCAEVTPQGVADRVIMGYVGITHHYLEQGIEAIKKSGGILHYHETTPESLLFDRPVSRIEGAARAMGREVEIMECRRIKKYSPGVWHVVVDAKIQ
NODE_1408_length_19642_cov_406.375199	fig|2206.11.peg.509	peg	NODE_1408_length_19642_cov_406.375199_5699_6439	5699	6439	+	hypothetical protein				atggcacgagctggagaccacactgcattattttctacagatcacggtttcattgcattaaatggtcctgtaaaacttataatattggatttcttaaagaacggctcaagatcgttcgatgaaattgttaaacataccggaaaggcaaaatcaacaatctcagtacacattactgaccttaagtcatgcgacctgctcgaagagcacattgatgcaaatgataagagaaaaaagatatatagcttaaattctcagtatatggcttgttcgcaagagcctattattaaacattacaaaaaaatattagaaagagttgcgtcatccagtgatgacgaataccattttttaaagtctatttttcatgctatgcgatttggtttcgaagcacatgggatcaat…	MARAGDHTALFSTDHGFIALNGPVKLIILDFLKNGSRSFDEIVKHTGKAKSTISVHITDLKSCDLLEEHIDANDKRKKIYSLNSQYMACSQEPIIKHYKKILERVASSSDDEYHFLKSIFHAMRFGFEAHGINHEPIMKKIGADIGESISINFQSTDLNGVLKDIANFWDTHNMGDVSVIKTDPLTVIVHNCFDCKLMPVVGKTLCSFDEGLLEGIIFGKLGLNCTIKETECFGNGFEHCLFVMQD
NODE_1408_length_19642_cov_406.375199	fig|2206.11.peg.510	peg	NODE_1408_length_19642_cov_406.375199_7157_6468	7157	6468	-	Uncharacterized protein PH0618				atgaaatcaataatattacttttaaaaatatatggcagtcgtgaccgtgctgtccattcgttcgaagctgtgatagccaatgacatcaaagatattgatgcatcagcccagacccacataaccaaggatggctgggtacagatcgaaataacaggcgaggatgacgagttctgtgctaattatttgttgacaaaatatggcgcaccagtcaaagaagcagagattggacaagtctacaaaggatacattgattcaataaacgaaaatggaatcattgttgacattggaattaaggttaacataacccttgatggactcaaaccactgggaataggggatgtcaaacaaattgcatcacgtttcggcatcataccacaccttccggtttctattgaaatt…	MKSIILLLKIYGSRDRAVHSFEAVIANDIKDIDASAQTHITKDGWVQIEITGEDDEFCANYLLTKYGAPVKEAEIGQVYKGYIDSINENGIIVDIGIKVNITLDGLKPLGIGDVKQIASRFGIIPHLPVSIEIVKVDNDTKVCFTKEQVDLWWKWKKSGTDRVIANATTRSELKAAVKKTGHSRDIYGIERIGIMEHAIVCREKTDAPGIVAHIGPLLKSELGVIIKHS
NODE_1408_length_19642_cov_406.375199	fig|2206.11.peg.511	peg	NODE_1408_length_19642_cov_406.375199_7905_7315	7905	7315	-	hypothetical protein				atggctgaagaatatgcagaacagttatttttgcaggaaaaacccacacttgcactactggcaatcagttcgttcaaaaaaacctatgcatctgtgattacaaaagagatcaattcaacattcgcccacacaaccaagatattatcaaaaatggaagagcataggcttgttaaatttacggtagaggggcgtgtgaagtatgttgaacttactgaacacggaattaaaacagttgattcaatgaaaaatctgatggatgaactcattggaaactctggtagagagaacaaaattccattcggacaatttttttcacaaccatttgtatcatcatctccagatgcgataccattatcacagacaattcaggaaaaaattgacaatctgcgctcaaagatt…	MAEEYAEQLFLQEKPTLALLAISSFKKTYASVITKEINSTFAHTTKILSKMEEHRLVKFTVEGRVKYVELTEHGIKTVDSMKNLMDELIGNSGRENKIPFGQFFSQPFVSSSPDAIPLSQTIQEKIDNLRSKIERIYIIESESGADKETLYRKLGPFNRDIKIIANLIESSKDQIDESVIMSHRDVSRRLESIINK
NODE_1408_length_19642_cov_406.375199	fig|2206.11.peg.512	peg	NODE_1408_length_19642_cov_406.375199_9233_8052	9233	8052	-	tRNA (guanine(26)-N(2))-dimethyltransferase (EC 2.1.1.216)				atgaataccaaaactataatagaaggcactacagaggttttggtaccaatcccaccggagggagtgtcattccccccatctgcagcacctgttttttataatcctgagatggaacttaatcgcgacataaatgtcgcggctactgctgcttttgtgaatcgactaattctaagattacagtcacaacgtgatatccaaccaatagacatcacttatgttgatgcattatcagcatcaggaataagagggatccgagttgcaaatgaagtgggtatttcggcttttttgaatgactggaatgaggattcatacgatcttattgttaaaaatatcgaattgaacaatctctctgatactactacagcatctcacaaagatgcaaatgtcctactacacgaa…	MNTKTIIEGTTEVLVPIPPEGVSFPPSAAPVFYNPEMELNRDINVAATAAFVNRLILRLQSQRDIQPIDITYVDALSASGIRGIRVANEVGISAFLNDWNEDSYDLIVKNIELNNLSDTTTASHKDANVLLHEKRFNIVDLDPFGTPTPFLDAAARSAVHLLEVTATDTAPLCGAHLNSGIRKYAAVPLNNEYHSEMGVRILLGTIARELAKHEKAMIPLLSHATRHYVRTYVQVQKGAKRTDETLKEMGFISNCPECGFRISVFGLAVHIDKECSICGTITEIAGPMWLGQLHEAKFCDEVLLELEDRPLKTKEKAIKIITLCRDELDIPLFYDQHVICKRLGISASTIDSLIIALHEDGYEASRTHFDGISFKTNAEITDIERIMLSERNG
NODE_1408_length_19642_cov_406.375199	fig|2206.11.peg.513	peg	NODE_1408_length_19642_cov_406.375199_9695_9264	9695	9264	-	hypothetical protein				atgagaatcaaaacaatcattgtacttttaatgttaatatccgttttttttgcaggttgtataggtgatgatgaacctgttattgaggaaaatatttctgtagtagaggaaattcccgaagaagtagaagaaactccagtcgaagaaactgaggttgtagaagatatacctgcggttgaaccacgaacatatactatacgacttgaatattatcaagccagaccctcaatattggaaataaatagaggcgacactgttgtctggagaaaccatcaagatcgacgattcacaattataagcgaagatgaattatggaatgattataatattgtacctggtcgatcattagtttatacatttaataagtcgggcacatacaattttagtgaatcaggtcta…	MRIKTIIVLLMLISVFFAGCIGDDEPVIEENISVVEEIPEEVEETPVEETEVVEDIPAVEPRTYTIRLEYYQARPSILEINRGDTVVWRNHQDRRFTIISEDELWNDYNIVPGRSLVYTFNKSGTYNFSESGLPRMSGSIIVN
NODE_1408_length_19642_cov_406.375199	fig|2206.11.peg.514	peg	NODE_1408_length_19642_cov_406.375199_11009_9771	11009	9771	-	hypothetical protein				ttgggattgtctctcctgatcggaattttgataggtattgagcgagagcaccgcagggtaaacaaaaaaaaatctactggtgtcaggacatttgtcctcgcatgtataattggcatgatagccacgtttgtatcagaattgatcggtattgaaatattgttcatcactgcaattttctttgcagcattatctactataatcgcatatacaacaaatattgtttatggaaaaaccggtataacaaattcaattgctcttttttgcacctttttattaggaatattagtggcaaaggattttcatctatttgcaatagtcggtgcggttgtagtgacatttatattagttgaaaaaaaaccattgcatacttttgcacaacatctctcagaccatgacata…	MGLSLLIGILIGIEREHRRVNKKKSTGVRTFVLACIIGMIATFVSELIGIEILFITAIFFAALSTIIAYTTNIVYGKTGITNSIALFCTFLLGILVAKDFHLFAIVGAVVVTFILVEKKPLHTFAQHLSDHDILNAVQFLAVAFILYPIMPDDAFFGAVNPRSVILIVVLVSLVSFSSYIFLKKFGTRGGISYSGLLGGFVNSEATTGALSSMSKNISTLTDATYVGILLTNTAMLIRNLIIALIVDPSGRFALLMLPPQLIIIIASLFITLLKRKAFDTTNEQLKIASPFALGPAFKFGAGFTIILIVATIVNDIAGPIGIYAIALGGLVSSAAVTVSMASLAVNGSISITTAAQAAVLASIISTSAKIVLVKISGSDELFIRLRNTFTILVLIGMIA…
NODE_1408_length_19642_cov_406.375199	fig|2206.11.peg.515	peg	NODE_1408_length_19642_cov_406.375199_11866_11102	11866	11102	-	hypothetical protein				gtgttcacacaaatattatatgactgtatcaacataactgaatcagttacatcgaataaagcacaccattacattaatttcaaaggacgtgaaattatcaagatacttgccatttctgatgctcatggggactattccaaagtcggacagatattaaaactaaagcaaaccagtgacattgacctgatactgatttcaggagacatcacagacttcggtcctgacgaggaagcggaaaaactgctcaacatgttcgaaaaaccaattatggcaataccgggaaattgcgacctgcgaaccatactcaaagtactggataattcaaaagccaccagtcttcacaatacatccaaacgtatcgatgacattacattcatcggtcttggtggctcgaatcca…	MFTQILYDCINITESVTSNKAHHYINFKGREIIKILAISDAHGDYSKVGQILKLKQTSDIDLILISGDITDFGPDEEAEKLLNMFEKPIMAIPGNCDLRTILKVLDNSKATSLHNTSKRIDDITFIGLGGSNPTPFNTPFELQEDEIESDLERLVKEAENNPNNNTIVLLTHAPPYGTVDEIPIGHVGSTAIEKFVGRVDLIVCGHIHEARGVMKVGKTVIVNPGMVCESNGAIITITGENKGNIQINAELIYV
NODE_1408_length_19642_cov_406.375199	fig|2206.11.peg.516	peg	NODE_1408_length_19642_cov_406.375199_12046_11921	12046	11921	-	hypothetical protein				atggcaacgtgtggattcaacgaccaaggagcaaaatcatatctgttgaaaatgttgaaatctgcaattgttattgatgttgggctcgatagtccgaaatatacgaaggttaaaaattgtgattag	MATCGFNDQGAKSYLLKMLKSAIVIDVGLDSPKYTKVKNCD
NODE_1408_length_19642_cov_406.375199	fig|2206.11.peg.517	peg	NODE_1408_length_19642_cov_406.375199_12236_12850	12236	12850	+	hypothetical protein				atgggatattacttaatcataaaagataagatttcattagaattatccagaatgggtaaacctggaataacgcttgcacttgcatttagtattgactataatagagcgaatctggaactgataaggcatcttatcaatgaaaagcatgaacccggtgtgtatattacattgaatcgaccctattcgacaatggaggagatattaaaagaacaggatatcgatcctcgcatgatcatttttatagatgcaattacaataccaagcggtggatctgtttcaaattcttcacattgtctttatctttccgatcttatgaatttgaccgacatggcacttattatcgatgaagcgattgcatccataccatctgaaaagaaattcctgttcattgatgcgttg…	MGYYLIIKDKISLELSRMGKPGITLALAFSIDYNRANLELIRHLINEKHEPGVYITLNRPYSTMEEILKEQDIDPRMIIFIDAITIPSGGSVSNSSHCLYLSDLMNLTDMALIIDEAIASIPSEKKFLFIDALSTLLLYNNNGNVAKFIHFLSVKMRRWKLDGVFLSLETESDKEFISQLSLFCDKTIKFDTEKLNVSSIISKT
NODE_1408_length_19642_cov_406.375199	fig|2206.11.peg.518	peg	NODE_1408_length_19642_cov_406.375199_14130_12892	14130	12892	-	5'->3' exoribonuclease				atgaaacttcaattcaaaggcggatgtcaggaagtcgggcgctcagcattacttctggacgaaaagatattgatcgattacgggatgaaacctggtgaaacaccgctttatccattgaatggaatgcatccgaaaagcgtattggtctcgcacggtcatctcgaccattgcggtgcggttccaaaccttatggatcttaatcctgaaatttacatgacacctcctacagccgattttgctgatatgcttgcaaaggatacgctcaagatcgcagaggctaatggtgtttatgcaccatacaacatcgaagacctgcacaagttcgttcagcgtacaactaaagtcgacacaggtgttgaatttagaacacagggatacaatgttgagttctacgatgcc…	MKLQFKGGCQEVGRSALLLDEKILIDYGMKPGETPLYPLNGMHPKSVLVSHGHLDHCGAVPNLMDLNPEIYMTPPTADFADMLAKDTLKIAEANGVYAPYNIEDLHKFVQRTTKVDTGVEFRTQGYNVEFYDAGHIPGAASIRVESKIGDSLFYTGDINTTNTRLVSGAGDFPTADTLVIESTYFGEEHPARKDVESAFMDSLHETLDIGGTVIIPAFAIGRTQEILMLLDAHGIHPYVDGMGSMAYKLMMNHPDYLRNPTHLKKAYKNASIVRGRKRESIPLDHSVIITTAGMLNGGPVLHYINKLFNDPKSKIMLSGYQVEGTNGRMAAQTGLIDNDGVIQHLRTKIEQYDFSAHCGERELKGIVKEFCDMGTENVFVMHGDNTELFAEWITEEIGV…
NODE_1408_length_19642_cov_406.375199	fig|2206.11.repeat.55	repeat	NODE_1408_length_19642_cov_406.375199_14161_14359	14161	14359	+	repeat region				tatatatactaaaccgagtcagctttttgtaactttccggccacagagtacacagagagcacagaggttgtagcaactttctctctgtgtactctgtgccctctgtggcttgaattacacttgcaagaagtcatatttattttttttaatgtcacatgtatttatctacagttctaaattagacttgcggagtggtata
[truncated: 1,791 more rows]

## Sheet: KA2 (ANME-2a)
contig_id	feature_id	type	location	start	stop	strand	function	aliases	figfam	evidence_codes	nucleotide_sequence	aa_sequence
NODE_1096_length_23983_cov_23.380282	fig|588816.8.repeat.1	repeat	NODE_1096_length_23983_cov_23.380282_1_127	1	127	+	repeat region				gaaatataggggttggagagcttatgtcattatcgtaaaggaataatcagtttgttttgtcacaaaggcgggaaattggttcaatttaaatacgattataacggttttgagatgtgcggaaagtagg
[truncated: 2,859 more rows]
